# Supplementary material for: Synthesis and crystal structure of 4-fluoro­benzyl­ammonium di­hydrogen phosphate, [FC6H4CH2NH3]H2PO4
Source: Acta Crystallogr E Crystallogr Commun. 2016 Nov 15;72(Pt 12):1812–5. doi: 10.1107/S2056989016018090 (PMC5137615; doi:10.1107/S2056989016018090)
Supplement: Supplementary file 1 [file e-72-01812-sup1.cif]

##############################################################################
#                                                                            #
# This CIF contains the data in a paper accepted for publication in          #
# Acta Crystallographica Section E. It conforms to the requirements of       #
# Notes for Authors for Acta Crystallographica Section E, and has been       #
# peer reviewed under the auspices of the IUCr Commission on Journals.       #
#                                                                            #
# Full details of the Crystallographic Information File format               #
# are given in the paper "The Crystallographic Information File (CIF):       #
# a New Standard Archive File for Crystallography" by S. R. Hall, F. H.      #
# Allen and I. D. Brown [Acta Cryst. (1991), A47, 655-685].                  #
#                                                                            #
# The current version of the core CIF dictionary is obtainable from          #
# ftp://ftp.iucr.org/pub/cif_core.dic.                                       #
#                                                                            #
# Software is freely available for graphical display of the structure(s)     #
# in this CIF. For information consult the CIF software page                 #
# http://www.iucr.org/resources/cif/software.                                #
#                                                                            #
# This file may be used for bona fide research purposes within the           #
# scientific community so long as proper attribution is given to the journal # 
# article from which it was obtained.                                        #
#                                                                            #
##############################################################################
data_I
_database_code_depnum_ccdc_archive 'CCDC 1516161'
_audit_creation_method     'SHELXL-2014/7'
_journal_date_recd_electronic     2016-10-21
_journal_date_accepted     2016-11-10
_journal_name_full     'Acta Crystallographica, Section E'
_journal_year     2016
_journal_volume     72
_journal_issue     12
_journal_page_first     1812
_journal_page_last     1815
_journal_paper_category     GO
_journal_paper_doi     10.1107/S2056989016018090
_journal_coeditor_code     WM5335
_publ_contact_author_name
;
Calestani, Gianluca
;
_publ_contact_author_address
;
Dipartimento di Chimica
Universit\'a di Parma
Parco Area delle Scienze 17A
I-43124 Parma
Italy
;
_publ_contact_author_email     gianluca.calestani@unipr.it
_publ_contact_author_fax     390521905556
_publ_contact_author_phone     390521905448
_publ_section_title
;
Synthesis and crystal structure of 4-fluorobenzylammonium dihydrogen phosphate,
[FC~6~H~4~CH~2~NH~3~]H~2~PO~4~
;
_publ_section_title_footnote     .
loop_
    _publ_author_name
    _publ_author_footnote
    _publ_author_address
    'Rayes, Ali' .
;
Unit\'e de Recherche
Catalyse et Mat\'eriaux pour l'Environnement et les Proc\'ed\'es
URCMEP, (UR11ES85),
Facult\'e des Sciences de Gab\`es
Campus Universitaire, 6072 Gab\`es
Tunisia
;
    'Dadi, Ahlem' .
;
Unit\'e de Recherche
Catalyse et Mat\'eriaux pour l'Environnement et les Proc\'ed\'es
URCMEP, (UR11ES85),
Facult\'e des Sciences de Gab\`es
Campus Universitaire, 6072 Gab\`es
Tunisia
;
    'Mahbouli Rhouma, Najla' .
;
Laboratoire des Sciences des Mat\'eriaux et d'Environnement
Facult\'e des Sciences
Universit\'e de Sfax
BP 1171, Route de Soukra
3018 Sfax
Tunisia
;
    'Mezzadri, Francesco' .
;
Dipartimento di Chimica
Universit\'a di Parma
Parco Area delle Scienze 17A
I-43124 Parma
Italy
;
    'Calestani, Gianluca' .
;
Dipartimento di Chimica
Universit\'a di Parma
Parco Area delle Scienze 17A
I-43124 Parma
Italy
;
_publ_section_synopsis
;
The crystal structure of 4-fluorobenzylammonium dihydrogen phosphate,
[FC~6~H~4~CH~2~NH~3~]H~2~PO~4~, consists of layers of 4-fluorobenzylammonium
cations and dihydrogen phosphate anions that alternate along the <i>c</i>
axis, connected by hydrogen bonds into a three-dimensional network.
;
_chemical_name_systematic     ?
_chemical_name_common
;
4-Fluorobenzylammonium dihydrogen phosphate
;
_chemical_formula_moiety     'C7 H9 F N +, H2 O4 P -'
_chemical_formula_sum     'C7 H11 F N O4 P'
_chemical_formula_iupac     'C7 H9 F N +, H2 P O4 -'
_chemical_formula_weight     223.14
_shelx_space_group_comment
;
The symmetry employed for this shelxl refinement is uniquely defined
by the following loop, which should always be used as a source of
symmetry information in preference to the above space-group names.
They are only intended as comments.
;
_space_group_crystal_system     orthorhombic
_space_group_name_H-M_alt     'P b c n'
_space_group_name_Hall     '-P 2n 2ab'
loop_
    _space_group_symop_operation_xyz
    'x, y, z'
    '-x+1/2, -y+1/2, z+1/2'
    'x+1/2, -y+1/2, -z'
    '-x, y, -z+1/2'
    '-x, -y, -z'
    'x-1/2, y-1/2, -z-1/2'
    '-x-1/2, y-1/2, z'
    'x, -y, z-1/2'
_cell_length_a     7.1630(8)
_cell_length_b     9.1309(10)
_cell_length_c     29.694(3)
_cell_angle_alpha     90
_cell_angle_beta     90
_cell_angle_gamma     90
_cell_volume     1942.1(4)
_cell_formula_units_Z     8
_cell_measurement_reflns_used     4573
_cell_measurement_theta_min     5.5
_cell_measurement_theta_max     37.8
_cell_measurement_temperature     294(2)
_exptl_crystal_description     prism
_exptl_crystal_colour     colourless
_exptl_crystal_size_max     0.360
_exptl_crystal_size_mid     0.310
_exptl_crystal_size_min     0.270
_exptl_crystal_density_diffrn     1.526
_exptl_crystal_density_meas     ?
_exptl_crystal_density_method     ?
_exptl_crystal_F_000     928
_exptl_absorpt_coefficient_mu     0.288
_exptl_absorpt_correction_type     multi-scan
_exptl_absorpt_process_details
;
(<i>SADABS</i>; Bruker, 2008)
;
_shelx_estimated_absorpt_T_min     0.904
_shelx_estimated_absorpt_T_max     0.926
_exptl_absorpt_correction_T_min     0.8132
_exptl_absorpt_correction_T_max     0.8464
_diffrn_ambient_temperature     294(2)
_diffrn_radiation_type     MoK\a
_diffrn_radiation_wavelength     0.71073
_diffrn_measurement_device_type     'Bruker SMART CCD'
_diffrn_measurement_method     '\w scan'
_diffrn_detector_area_resol_mean     ?
_diffrn_reflns_number     19365
_diffrn_reflns_av_R_equivalents     0.0307
_diffrn_reflns_theta_min     1.372
_diffrn_reflns_theta_max     25.500
_diffrn_reflns_theta_full     25.242
_diffrn_measured_fraction_theta_max     0.999
_diffrn_measured_fraction_theta_full     0.999
_diffrn_reflns_limit_h_min     -8
_diffrn_reflns_limit_h_max     8
_diffrn_reflns_limit_k_min     -11
_diffrn_reflns_limit_k_max     11
_diffrn_reflns_limit_l_min     -35
_diffrn_reflns_limit_l_max     35
_refine_special_details     ?
_reflns_number_total     1803
_reflns_number_gt     1780
_reflns_threshold_expression     'I > 2\s(I)'
_refine_ls_structure_factor_coef     Fsqd
_refine_ls_matrix_type     full
_refine_ls_R_factor_all     0.0777
_refine_ls_R_factor_gt     0.0774
_refine_ls_wR_factor_gt     0.1694
_refine_ls_wR_factor_ref     0.1695
_refine_ls_goodness_of_fit_ref     1.327
_refine_ls_restrained_S_all     1.327
_refine_ls_number_reflns     1803
_refine_ls_number_parameters     131
_refine_ls_number_restraints     0
_refine_ls_hydrogen_treatment     constr
_refine_ls_weighting_scheme     calc
_refine_ls_weighting_details
                          'w=1/[\s^2^(Fo^2^)+11.9717P] where P=(Fo^2^+2Fc^2^)/3'
_atom_sites_solution_hydrogens     geom
_atom_sites_solution_primary     ?
_atom_sites_solution_secondary     ?
_refine_ls_shift/su_max     0.000
_refine_ls_shift/su_mean     0.000
_refine_diff_density_max     0.518
_refine_diff_density_min     -0.647
_refine_ls_extinction_method     none
_refine_ls_extinction_coef     .
loop_
    _atom_type_symbol
    _atom_type_description
    _atom_type_scat_dispersion_real
    _atom_type_scat_dispersion_imag
    _atom_type_scat_source
    'C' 'C' 0.0033 0.0016
                         'International Tables Vol C Tables 4.2.6.8 and 6.1.1.4'
    'N' 'N' 0.0061 0.0033
                         'International Tables Vol C Tables 4.2.6.8 and 6.1.1.4'
    'O' 'O' 0.0106 0.0060
                         'International Tables Vol C Tables 4.2.6.8 and 6.1.1.4'
    'F' 'F' 0.0171 0.0103
                         'International Tables Vol C Tables 4.2.6.8 and 6.1.1.4'
    'P' 'P' 0.1023 0.0942
                         'International Tables Vol C Tables 4.2.6.8 and 6.1.1.4'
    'H' 'H' 0.0000 0.0000
                         'International Tables Vol C Tables 4.2.6.8 and 6.1.1.4'
_computing_data_collection
;
APEX2 (Bruker, 2008)
;
_computing_cell_refinement
;
SAINT (Bruker, 2008)
;
_computing_data_reduction
;
SAINT (Bruker, 2008)
;
_computing_structure_solution
;
SHELXT (Sheldrick, 2015<i>a</i>)
;
_computing_structure_refinement
;
SHELXL2014 (Sheldrick, 2015<i>b</i>)
;
_computing_molecular_graphics
;
ORTEP-3 for Windows (Farrugia, 2012) and <i>VESTA</i> (Momma & Izumi,
2011)
;
_computing_publication_material
;
SHELXL2014 (Sheldrick, 2015<i>b</i>)
;
loop_
    _atom_site_type_symbol
    _atom_site_label
    _atom_site_fract_x
    _atom_site_fract_y
    _atom_site_fract_z
    _atom_site_U_iso_or_equiv
    _atom_site_adp_type
    _atom_site_calc_flag
    _atom_site_occupancy
    _atom_site_disorder_assembly
    _atom_site_disorder_group
    P P1 0.7518(2) 0.61709(14) 0.29940(4) 0.0247(3) Uani d 1 . .
    O O1 0.7675(6) 0.7342(4) 0.33752(11) 0.0346(9) Uani d 1 . .
    H H1O 0.7332 0.8139 0.3279 0.052 Uiso calc 1 . .
    O O2 0.8598(5) 0.4862(4) 0.31440(13) 0.0328(9) Uani d 1 . .
    O O3 0.8281(5) 0.6833(4) 0.25529(12) 0.0325(9) Uani d 1 . .
    H H3O 0.9425 0.6786 0.2553 0.049 Uiso calc 0.5 . .
    O O4 0.5439(5) 0.5863(4) 0.29115(12) 0.0336(9) Uani d 1 . .
    H H4O 0.5230 0.5869 0.2640 0.050 Uiso calc 0.5 . .
    N N1 0.2305(6) 0.3951(5) 0.31025(13) 0.0304(10) Uani d 1 . .
    H H1A 0.1169 0.4344 0.3092 0.046 Uiso calc 1 . .
    H H1B 0.2441 0.3322 0.2876 0.046 Uiso calc 1 . .
    H H1C 0.3158 0.4655 0.3079 0.046 Uiso calc 1 . .
    C C1 0.2552(9) 0.3166(6) 0.35386(16) 0.0334(12) Uani d 1 . .
    H H1D 0.3705 0.2609 0.3531 0.040 Uiso calc 1 . .
    H H1E 0.1530 0.2482 0.3580 0.040 Uiso calc 1 . .
    C C2 0.2606(8) 0.4220(6) 0.39291(16) 0.0297(11) Uani d 1 . .
    C C3 0.0985(9) 0.4714(7) 0.4122(2) 0.0427(15) Uani d 1 . .
    H H3 -0.0159 0.4388 0.4013 0.051 Uiso calc 1 . .
    C C4 0.1037(11) 0.5698(8) 0.4480(2) 0.0541(19) Uani d 1 . .
    H H4 -0.0059 0.6043 0.4610 0.065 Uiso calc 1 . .
    C C5 0.2724(12) 0.6139(8) 0.46325(19) 0.0543(18) Uani d 1 . .
    C C6 0.4362(11) 0.5685(8) 0.4453(2) 0.0558(19) Uani d 1 . .
    H H6 0.5498 0.6013 0.4566 0.067 Uiso calc 1 . .
    C C7 0.4285(9) 0.4709(7) 0.4093(2) 0.0442(15) Uani d 1 . .
    H H7 0.5388 0.4383 0.3961 0.053 Uiso calc 1 . .
    F F1 0.2783(8) 0.7094(5) 0.49869(14) 0.0887(17) Uani d 1 . .
loop_
    _atom_site_aniso_label
    _atom_site_aniso_U_11
    _atom_site_aniso_U_22
    _atom_site_aniso_U_33
    _atom_site_aniso_U_12
    _atom_site_aniso_U_13
    _atom_site_aniso_U_23
    P1 0.0248(6) 0.0201(6) 0.0293(6) 0.0016(5) -0.0057(6) 0.0010(5)
    O1 0.043(2) 0.0255(18) 0.0348(19) 0.0029(18) -0.0126(19) -0.0025(16)
    O2 0.0263(19) 0.0222(17) 0.050(2) 0.0002(16) -0.0069(18) 0.0051(17)
    O3 0.0229(18) 0.042(2) 0.0326(19) 0.0039(18) 0.0007(16) 0.0095(17)
    O4 0.0226(18) 0.048(2) 0.0299(19) -0.0048(18) -0.0031(16) 0.0030(18)
    N1 0.029(2) 0.032(2) 0.030(2) -0.001(2) 0.001(2) -0.0028(19)
    C1 0.037(3) 0.027(3) 0.036(3) 0.004(3) -0.002(3) 0.002(2)
    C2 0.032(3) 0.029(3) 0.028(2) -0.001(2) -0.003(2) 0.003(2)
    C3 0.039(3) 0.050(4) 0.040(3) -0.001(3) 0.003(3) -0.003(3)
    C4 0.063(5) 0.061(4) 0.039(4) 0.013(4) 0.009(3) -0.006(3)
    C5 0.082(5) 0.048(4) 0.033(3) 0.003(4) -0.006(4) -0.010(3)
    C6 0.060(5) 0.060(4) 0.047(4) -0.011(4) -0.013(4) -0.009(3)
    C7 0.042(3) 0.050(4) 0.041(3) 0.007(3) -0.004(3) -0.003(3)
    F1 0.127(4) 0.084(3) 0.055(2) 0.002(3) -0.010(3) -0.039(2)
_geom_special_details
;
 All esds (except the esd in the dihedral angle between two l.s. planes)
 are estimated using the full covariance matrix.  The cell esds are taken
 into account individually in the estimation of esds in distances, angles
 and torsion angles; correlations between esds in cell parameters are only
 used when they are defined by crystal symmetry.  An approximate (isotropic)
 treatment of cell esds is used for estimating esds involving l.s. planes.
;
loop_
    _geom_bond_atom_site_label_1
    _geom_bond_atom_site_label_2
    _geom_bond_site_symmetry_2
    _geom_bond_distance
    _geom_bond_publ_flag
    P1 O2 . 1.492(4) ?
    P1 O4 . 1.535(4) ?
    P1 O3 . 1.543(4) ?
    P1 O1 . 1.561(4) ?
    O1 H1O . 0.8200 ?
    O3 H3O . 0.8200 ?
    O4 H4O . 0.8200 ?
    N1 C1 . 1.491(6) ?
    N1 H1A . 0.8900 ?
    N1 H1B . 0.8900 ?
    N1 H1C . 0.8900 ?
    C1 C2 . 1.508(7) ?
    C1 H1D . 0.9700 ?
    C1 H1E . 0.9700 ?
    C2 C3 . 1.371(8) ?
    C2 C7 . 1.372(8) ?
    C3 C4 . 1.391(9) ?
    C3 H3 . 0.9300 ?
    C4 C5 . 1.352(11) ?
    C4 H4 . 0.9300 ?
    C5 C6 . 1.354(11) ?
    C5 F1 . 1.367(7) ?
    C6 C7 . 1.393(9) ?
    C6 H6 . 0.9300 ?
    C7 H7 . 0.9300 ?
loop_
    _geom_angle_atom_site_label_1
    _geom_angle_atom_site_label_2
    _geom_angle_atom_site_label_3
    _geom_angle_site_symmetry_1
    _geom_angle_site_symmetry_3
    _geom_angle
    _geom_angle_publ_flag
    O2 P1 O4 . . 113.9(2) ?
    O2 P1 O3 . . 112.5(2) ?
    O4 P1 O3 . . 106.3(2) ?
    O2 P1 O1 . . 107.1(2) ?
    O4 P1 O1 . . 108.1(2) ?
    O3 P1 O1 . . 108.8(2) ?
    P1 O1 H1O . . 109.5 ?
    P1 O3 H3O . . 109.5 ?
    P1 O4 H4O . . 109.5 ?
    C1 N1 H1A . . 109.5 ?
    C1 N1 H1B . . 109.5 ?
    H1A N1 H1B . . 109.5 ?
    C1 N1 H1C . . 109.5 ?
    H1A N1 H1C . . 109.5 ?
    H1B N1 H1C . . 109.5 ?
    N1 C1 C2 . . 111.4(4) ?
    N1 C1 H1D . . 109.4 ?
    C2 C1 H1D . . 109.4 ?
    N1 C1 H1E . . 109.4 ?
    C2 C1 H1E . . 109.4 ?
    H1D C1 H1E . . 108.0 ?
    C3 C2 C7 . . 119.2(5) ?
    C3 C2 C1 . . 120.7(5) ?
    C7 C2 C1 . . 120.2(5) ?
    C2 C3 C4 . . 120.6(6) ?
    C2 C3 H3 . . 119.7 ?
    C4 C3 H3 . . 119.7 ?
    C5 C4 C3 . . 118.2(7) ?
    C5 C4 H4 . . 120.9 ?
    C3 C4 H4 . . 120.9 ?
    C4 C5 C6 . . 123.4(6) ?
    C4 C5 F1 . . 118.4(7) ?
    C6 C5 F1 . . 118.2(7) ?
    C5 C6 C7 . . 117.7(7) ?
    C5 C6 H6 . . 121.2 ?
    C7 C6 H6 . . 121.2 ?
    C2 C7 C6 . . 121.0(6) ?
    C2 C7 H7 . . 119.5 ?
    C6 C7 H7 . . 119.5 ?
loop_
    _geom_hbond_atom_site_label_D
    _geom_hbond_atom_site_label_H
    _geom_hbond_atom_site_label_A
    _geom_hbond_site_symmetry_A
    _geom_hbond_distance_DH
    _geom_hbond_distance_HA
    _geom_hbond_distance_DA
    _geom_hbond_angle_DHA
    O1 H1O O2 7_765 0.82 1.75 2.569(5) 171.60
    O3 H3O O3 4_755 0.82 1.67 2.483(5) 168.33
    O4 H4O O4 4_655 0.82 1.71 2.523(5) 174.19
    N1 H1A O2 1_455 0.89 1.91 2.785(6) 168.65
    N1 H1B O3 6_556 0.89 1.96 2.831(6) 166.99
    N1 H1C O4 1_555 0.89 2.03 2.900(6) 164.06
_shelx_hkl_file
;
   1   0   0 -11.500   0.322   1
   1   0   0 -11.105   0.256   2
  -1   0   0 -10.915   0.315   3
  -1   0   0 -11.259   0.279   4
   2   0   0 9899.48  219.09   2
  -2   0   0 9999.99  240.50   4
   3   0   0 -1.4021  0.2035   1
  -3   0   0 -1.8096  0.1350   4
  -3   0   0 -0.6447  0.3421   3
   3   0   0 -1.4766  0.1277   2
   4   0   0 2127.47   50.74   1
   4   0   0 2137.85   48.33   2
  -4   0   0 2138.64   53.12   4
  -4   0   0 2118.32   47.57   3
  -5   0   0 -0.4606  0.3658   3
  -5   0   0 0.24927 0.41401   4
   5   0   0 -0.4000  0.2931   1
   5   0   0 -0.2343  0.2444   2
  -6   0   0 1139.82   29.54   4
  -6   0   0 1077.11   26.90   3
   6   0   0 1125.24   26.71   2
   6   0   0 1080.92   29.12   1
  -7   0   0 0.71090 0.48617   4
  -7   0   0 -0.3966  0.4653   3
   7   0   0 -0.5601  2.6671   1
  -8   0   0 181.486   7.812   4
   8   0   0 161.358   7.811   1
  -8   0   0 173.058   7.212   3
  -9   0   0 1.23047 0.71015   3
   9   0   0 0.48531 0.74463   1
  10   0   0 164.751   8.689   1
 -10   0   0 159.327   7.643   3
   0  -1   0 -1.1567  0.1301   4
   0   1   0 -1.1350  0.1044   3
   0   1   0 -1.2201  0.1150   2
  -1  -1   0 15.3080  1.0112   4
   1  -1   0 14.2258  0.9914   1
  -1  -1   0 16.2337  0.8142   3
   1  -1   0 15.2911  0.9396   4
   1   1   0 17.7915  0.9956   2
   1   1   0 18.0862  1.0165   1
  -1   1   0 14.7337  0.7722   2
  -1   1   0 16.1360  1.0089   3
  -2   1   0 -0.2639  0.1771   3
  -2   1   0 -0.1242  0.1384   2
   2  -1   0 -0.3147  0.1816   4
   2  -1   0 -0.3791  0.6244   1
   2   1   0 -0.7137  0.1820   1
  -2  -1   0 0.06775 0.25489   4
  -3  -1   0 1481.78   37.62   4
   3   1   0 1542.03   34.42   2
   3  -1   0 1476.99   33.77   2
  -3  -1   0 1489.44   33.40   3
   3  -1   0 1434.52   35.75   1
   3   1   0 1547.46   43.69   1
  -3   1   0 1517.60   33.71   3
   4  -1   0 0.53757 0.59467   1
   4   1   0 0.33845 1.21336   1
  -4   1   0 -0.1260  0.2268   4
  -4   1   0 0.37090 0.30138   3
   4  -1   0 0.34392 0.19960   2
  -4  -1   0 0.08204 0.31337   3
  -4  -1   0 -0.1964  0.3106   4
   4   1   0 -0.0836  0.1954   2
   5   1   0 27.8151  1.8494   2
  -5   1   0 29.4715  1.8786   4
   5   1   0 26.4934  6.5331   1
  -5  -1   0 30.5582  2.0504   3
   5  -1   0 31.6206  1.6478   2
  -5   1   0 26.6882  2.0761   3
   5  -1   0 30.4631  2.3821   1
  -5  -1   0 30.7193  2.0880   4
  -6  -1   0 -0.4155  0.5907   4
   6   1   0 1.23570 0.72226   1
   6  -1   0 0.60929 0.30521   2
  -6   1   0 -0.3476  0.4573   3
  -6  -1   0 -0.4338  0.5148   3
  -6   1   0 1.02612 0.42854   4
   6   1   0 0.47579 0.42293   2
   6  -1   0 -0.7300  0.4033   1
  -7  -1   0 60.5206  3.5341   3
   7   1   0 60.4775  3.9907   1
  -7   1   0 62.2370  3.7955   3
   7   1   0 62.4823  3.2002   2
  -7   1   0 63.6118  3.3434   4
  -7  -1   0 59.7238  3.6191   4
   7  -1   0 57.7588  4.0314   1
  -8   1   0 0.89347 0.69282   3
   8  -1   0 0.43287 3.42632   1
  -8  -1   0 -0.5405  0.5097   4
   8   1   0 0.62953 0.74691   1
   9   1   0 19.4867  2.3534   1
   9  -1   0 24.7973  2.8600   1
  -9  -1   0 18.7438  2.0922   3
  -9   1   0 21.0260  2.2637   3
  10  -1   0 0.27356 0.99969   1
 -10   1   0 0.94431 0.83771   3
  10   1   0 -1.2154  3.8142   1
   0  -2   0 1127.58   25.94   1
   0   2   0 1094.35   25.60   2
   0   2   0 1147.89   24.56   3
   0  -2   0 1122.37   28.07   4
  -1  -2   0 -0.3717  0.1414   3
   1   2   0 -0.4707  0.1305   1
  -1   2   0 -0.4367  0.1603   2
   1  -2   0 -0.7192  0.1005   1
   1   2   0 -0.6075  0.1508   2
  -1  -2   0 -0.2289  0.2330   4
  -1   2   0 -0.5093  0.1626   3
  -2   2   0 3211.18   84.75   3
   2   2   0 3633.92   79.48   1
   2  -2   0 3540.27   84.94   4
  -2  -2   0 3519.04   74.80   3
   2   2   0 3396.38   77.70   2
   2  -2   0 3463.81   86.51   1
  -2   2   0 3509.64   78.71   2
  -2  -2   0 3465.35   85.20   4
   3   2   0 0.42066 0.30029   1
  -3  -2   0 1.19189 0.49884   4
  -3  -2   0 0.41607 0.27190   3
   3  -2   0 -0.0401  1.0000   1
   3   2   0 -0.0658  0.2338   2
  -3   2   0 0.13427 0.26764   3
   3  -2   0 0.19294 0.26973   4
  -3   2   0 -0.0768  0.1461   2
   4  -2   0 536.986  14.523   4
  -4  -2   0 513.231  14.678   4
  -4   2   0 462.361  13.196   3
   4   2   0 484.643  13.369   2
  -4  -2   0 512.936  12.914   3
   4  -2   0 549.552  12.469   2
   4  -2   0 525.958  14.440   1
   5   2   0 0.00664 0.47337   1
  -5   2   0 0.56349 0.35979   4
  -5   2   0 0.61561 0.56692   3
   5  -2   0 0.40224 0.47528   1
   5  -2   0 0.71353 0.23455   2
  -5  -2   0 0.93547 0.50841   3
   5   2   0 -0.1286  0.3358   2
  -5  -2   0 0.02450 0.49676   4
  -6  -2   0 42.9116  3.0201   4
   6   2   0 54.7219  2.9955   2
   6   2   0 49.4262  3.3572   1
  -6   2   0 50.6924  2.7512   4
  -6   2   0 54.6161  3.3400   3
   7  -2   0 -0.7252  0.4637   1
  -7   2   0 0.37929 0.71483   3
  -7  -2   0 -0.1836  0.4681   3
  -7   2   0 0.03512 0.41868   4
   7   2   0 -0.7524  0.4607   1
   7   2   0 0.07575 0.35582   2
  -7  -2   0 -0.2912  0.5588   4
   8  -2   0 14.6042  2.0710   1
  -8   2   0 16.0899  1.9351   3
  -8  -2   0 16.8669  1.7887   4
   8   2   0 14.6445  3.0058   1
   9   2   0 2.34001 1.39792   1
  -9   2   0 0.28847 0.76035   3
   9  -2   0 -0.8236  4.6081   1
  10   2   0 43.3181  6.0413   1
 -10   2   0 43.7659  3.3961   3
  10  -2   0 38.6942  3.5654   1
   0  -3   0 0.02663 0.25043   4
   0   3   0 -0.5542  0.0852   2
   0   3   0 -0.4057  0.0920   3
   0  -3   0 -0.3252  0.1175   1
   1   3   0 24.4064  1.2605   1
   1  -3   0 23.5020  1.3524   1
  -1   3   0 23.2433  1.2985   2
  -1  -3   0 24.1515  1.5428   4
  -1  -3   0 24.3023  1.1249   3
  -1   3   0 23.3319  1.3016   3
   1  -3   0 24.0517  1.4360   4
   1   3   0 24.1765  1.4500   2
  -2   3   0 -0.3266  0.2084   2
  -2  -3   0 0.16149 0.38842   4
  -2   3   0 -0.2528  0.2356   3
  -2  -3   0 -0.4919  0.1533   3
   2  -3   0 -0.1999  0.1941   1
   2   3   0 -0.4106  0.6261   1
   2   3   0 -0.4006  0.1652   2
   2  -3   0 -0.3724  0.2014   4
  -3  -3   0 22.0949  1.7778   4
  -3   3   0 26.5242  6.2314   3
  -3   3   0 23.3882  1.2415   2
   3  -3   0 22.1551  1.5573   4
   3  -3   0 20.4043  1.6744   1
   3   3   0 22.2029  1.6375   2
   3   3   0 21.7019  1.5247   1
  -3  -3   0 22.1409  1.3193   3
   4   3   0 0.31881 0.29002   2
  -4  -3   0 0.33262 0.23672   3
  -4  -3   0 0.98046 0.58385   4
  -4   3   0 -0.4331  0.5852   3
  -4   3   0 0.40053 0.18140   2
   4  -3   0 0.23465 0.34125   1
   4   3   0 -0.0185  0.2529   1
   4  -3   0 -0.2282  0.2940   4
  -5  -3   0 67.3574  3.7989   4
  -5  -3   0 70.0663  3.1910   3
   5  -3   0 61.7766  3.3468   4
   5  -3   0 73.9487  2.6031   2
   5   3   0 73.7340  3.6588   2
   5  -3   0 68.0042  3.9503   1
   5   3   0 70.0189  7.9731   1
  -5   3   0 67.8663  3.6538   3
  -6  -3   0 -0.4498  0.4492   4
   6   3   0 0.02773 1.87543   1
   6  -3   0 0.18851 2.25466   1
   6   3   0 0.02420 0.28745   2
  -6   3   0 -0.2916  0.4871   3
  -6  -3   0 0.81903 0.42090   3
  -6   3   0 0.32491 0.42856   4
  -7  -3   0 24.3762  1.8953   3
  -7  -3   0 26.6198  2.4795   4
   7   3   0 28.3243  2.2776   2
   7  -3   0 25.0116  2.5978   1
   7   3   0 26.0666  7.3146   1
  -7   3   0 27.4870  2.5426   3
   8  -3   0 1.86245 0.92614   1
  -8  -3   0 -0.6552  0.5368   4
  -8   3   0 0.27493 0.60328   3
   8   3   0 0.25655 0.72089   1
   9  -3   0 10.1343  1.9147   1
  -9   3   0 13.5233  2.4977   3
   9   3   0 16.1624  3.0227   1
 -10   3   0 -0.0820  0.8392   3
   0  -4   0 202.515   6.767   4
   0   4   0 209.007   5.685   3
   0  -4   0 212.498   5.984   1
   0   4   0 212.183   6.505   2
   1  -4   0 -0.1855  0.2187   4
   1  -4   0 0.23334 0.24190   1
  -1   4   0 -0.2908  0.1502   3
  -1   4   0 -0.4263  0.1820   2
  -1  -4   0 2.42323 0.68790   4
   1   4   0 -0.2027  0.2115   2
  -1  -4   0 0.93932 0.32138   1
   2   4   0 573.930  14.650   1
   2  -4   0 551.077  15.040   1
   2   4   0 567.382  14.902   2
  -2   4   0 603.373  14.362   3
  -2  -4   0 581.330  13.573   3
  -2  -4   0 564.536  16.222   4
   2  -4   0 565.554  15.702   4
  -2   4   0 570.202  17.846   2
   3   4   0 -0.1157  0.6365   1
  -3  -4   0 0.18663 0.39243   4
  -3   4   0 1.24701 0.34545   2
   3  -4   0 0.14486 0.29660   1
   3   4   0 -0.0478  0.2187   2
  -3  -4   0 0.12561 0.21390   3
  -3   4   0 0.36345 1.12566   3
   3  -4   0 0.31631 0.24141   4
   4  -4   0 1372.86   34.58   4
   4  -4   0 1345.00   33.53   1
   4   4   0 1287.20   32.05   2
  -4  -4   0 1282.91   34.91   4
  -4   4   0 1322.84   30.57   2
   4   4   0 1315.26   32.61   1
  -4   4   0 1290.29   47.17   3
  -4  -4   0 1305.20   30.10   3
  -5  -4   0 0.58267 0.53583   4
  -5   4   0 -0.0330  1.1722   3
   5  -4   0 0.99585 0.44120   4
   5   4   0 0.60629 0.39837   2
   5   4   0 0.35733 0.34367   1
   5  -4   0 0.38907 0.37845   1
  -5  -4   0 0.26335 0.30505   3
   6   4   0 247.257   9.172   1
   6  -4   0 260.879   9.815   1
  -6  -4   0 252.737   9.614   4
  -6  -4   0 244.923   8.006   3
   6   4   0 241.818   8.748   2
  -6   4   0 246.789   9.043   3
   7  -4   0 1.06945 0.86120   1
   7   4   0 -0.1909  0.4081   2
   7   4   0 0.30295 0.44027   1
  -7   4   0 0.99282 1.27248   3
  -7  -4   0 0.35750 0.69356   4
  -8   4   0 78.0201  5.0286   3
  -8  -4   0 76.6726  4.9430   4
   8  -4   0 83.6346  5.5500   1
   8   4   0 78.5718  4.4505   2
   9  -4   0 -1.1681  0.7666   1
  -9   4   0 -1.0309  0.7798   3
  -9  -4   0 -0.5569  0.7923   4
   0   5   0 -0.1206  0.1697   3
   0  -5   0 0.41547 0.30163   1
   0  -5   0 0.16784 0.27739   4
   0   5   0 -0.1860  0.4275   2
  -1   5   0 409.415  10.340   3
   1  -5   0 390.632  10.787   1
   1   5   0 382.215  11.019   2
   1  -5   0 382.926  11.698   4
  -1   5   0 382.503  10.725   2
  -1  -5   0 393.023  10.294   1
  -1  -5   0 387.789  11.969   4
   1   5   0 400.493   9.817   3
  -2   5   0 0.07740 0.21148   3
   2  -5   0 0.34539 0.26620   4
   2   5   0 -0.1522  0.1809   2
  -2  -5   0 -0.3939  0.2886   4
  -2  -5   0 0.27331 0.16796   3
  -2   5   0 0.12383 0.50820   2
   2  -5   0 -0.0011  0.2057   1
   2   5   0 -0.1686  0.1389   1
  -3   5   0 47.7337  9.4652   3
   3  -5   0 38.1557  2.5662   1
   3  -5   0 38.8137  2.4386   4
  -3  -5   0 41.1397  1.9846   3
  -3   5   0 38.1569  3.0450   2
   3   5   0 44.5958  2.7854   2
   3   5   0 38.1660  2.2235   1
  -3  -5   0 38.1417  2.7623   4
  -4  -5   0 0.86844 0.39235   3
   4   5   0 -0.3852  0.3151   2
   4  -5   0 0.52807 0.39630   4
   4  -5   0 0.01223 0.35407   1
   4   5   0 -0.0220  0.2898   1
  -4  -5   0 1.37490 0.63305   4
  -4   5   0 -0.2021  0.1885   2
  -4   5   0 -0.1133  0.3783   3
  -5  -5   0 1.18236 0.35722   3
   5   5   0 1.59080 2.05418   1
   5  -5   0 1.64656 0.74361   1
   5   5   0 2.37630 0.78542   2
   5  -5   0 1.35998 0.51262   4
  -5   5   0 1.46345 0.69714   3
  -5  -5   0 0.75502 0.65039   4
   6   5   0 0.07774 0.44511   1
  -6  -5   0 2.05153 0.78086   4
   6  -5   0 0.45795 0.58349   1
  -6   5   0 0.17065 0.52270   3
   6   5   0 0.13136 0.48175   2
  -7  -5   0 23.6222  2.4989   4
  -7   5   0 20.9313  2.9425   3
   7   5   0 20.9285  2.1545   2
   7  -5   0 23.9197  9.4184   1
   8   5   0 0.88544 0.61046   2
  -8   5   0 0.77983 0.81754   3
   8  -5   0 -0.6498  0.8768   1
  -9   5   0 15.5944  2.6526   3
  -9  -5   0 16.1722  2.1671   4
   9  -5   0 18.1360  2.5497   1
   0  -6   0 371.930  11.958   4
   0   6   0 398.171  35.411   3
   0   6   0 374.566  11.049   2
   0  -6   0 396.199  10.627   1
  -1   6   0 -0.2786  0.1836   2
   1  -6   0 0.17043 0.37624   4
  -1  -6   0 0.18951 0.29308   4
   1  -6   0 0.52345 0.22898   1
  -1   6   0 0.27567 0.23718   3
   1   6   0 -0.3602  0.1602   2
  -1  -6   0 0.54770 0.18482   1
   1   6   0 0.08312 0.20389   3
   2   6   0 36.0572  1.8169   3
  -2  -6   0 37.2000  1.9245   1
   2  -6   0 34.3573  2.3089   1
  -2   6   0 34.1214  2.2315   2
  -2   6   0 33.8788  2.2239   3
   2   6   0 39.2272  2.6291   2
  -2  -6   0 37.7770  2.7528   4
   2  -6   0 35.4297  2.4490   4
   3   6   0 -0.2388  0.2063   1
   3  -6   0 0.44534 0.28434   4
  -3   6   0 0.15984 0.33743   2
  -3  -6   0 0.40959 0.21703   3
  -3   6   0 0.31058 1.31064   3
   3  -6   0 1.19056 0.55491   1
  -3  -6   0 0.43982 0.50326   4
   3   6   0 0.47342 0.31355   2
   4  -6   0 358.514  12.446   4
   4   6   0 427.195  12.752   2
  -4  -6   0 401.716  13.509   4
   4   6   0 397.737  11.902   1
  -4   6   0 437.890  26.395   3
   4  -6   0 386.954  12.634   1
  -5   6   0 0.41099 1.01063   3
   5  -6   0 0.32508 0.54516   1
   5  -6   0 0.23444 0.42493   4
   5   6   0 -0.3833  0.3997   2
  -5  -6   0 1.60189 0.93140   4
  -6  -6   0 182.188   8.639   4
   6   6   0 204.952   8.273   2
  -6   6   0 191.027   8.037   3
  -7  -6   0 0.90398 0.96594   4
  -7   6   0 0.25372 0.66051   3
   7   6   0 1.24909 0.75521   2
   7  -6   0 0.65600 2.28514   1
   8  -6   0 49.4578  4.2875   1
   8   6   0 54.1705  3.9328   2
  -8  -6   0 53.6814  4.4215   4
  -8   6   0 50.0341  4.2058   3
  -9  -6   0 0.72667 1.00817   4
   9  -6   0 0.97926 1.34740   1
  -9   6   0 -1.2594  0.7712   3
   0   7   0 0.06538 0.21228   3
   0  -7   0 0.48009 0.41512   4
   0   7   0 0.20108 0.28415   2
   0  -7   0 0.46117 0.22433   1
   1   7   0 75.7897  3.1218   3
   1  -7   0 72.8775  3.4415   1
  -1   7   0 72.1040  3.7263   2
  -1  -7   0 68.0934  4.0381   4
   1  -7   0 74.1147  4.0609   4
  -1   7   0 70.2172  3.3590   3
  -1  -7   0 74.5074  3.1909   1
   1   7   0 73.1257  3.9823   2
  -2  -7   0 -0.1089  0.3896   4
   2   7   0 -0.5222  0.2498   2
  -2  -7   0 -0.0194  0.2065   1
   2  -7   0 -0.1337  0.3001   4
  -2   7   0 -0.1299  0.2259   3
   2   7   0 0.08564 0.18167   3
   2  -7   0 0.59140 0.34876   1
  -2   7   0 -0.2244  0.3130   2
  -3   7   0 1.24859 1.76523   3
   3   7   0 0.59440 0.37733   2
   3  -7   0 1.09698 0.52854   1
  -3  -7   0 1.30171 0.61259   4
  -3   7   0 1.02139 0.94680   2
   3  -7   0 1.37366 0.49223   4
  -4   7   0 0.21375 1.72994   3
   4  -7   0 -0.2771  0.3709   4
  -4  -7   0 -0.3602  0.5708   4
   4   7   0 0.22352 0.36411   2
   4  -7   0 0.63301 0.54643   1
  -5  -7   0 0.77373 0.89004   4
   5   7   0 0.13898 0.64045   2
  -5   7   0 2.44079 2.40375   3
   5  -7   0 0.92493 0.71529   1
   6   7   0 -0.4445  0.4544   2
  -6   7   0 -0.3669  0.5371   3
  -6  -7   0 0.42667 0.87991   4
   6  -7   0 0.44714 0.67654   1
  -7  -7   0 0.16834 0.98259   4
   7   7   0 -0.0971  0.6065   2
  -7   7   0 -0.4438  0.7492   3
   7  -7   0 -0.2866  0.8086   1
  -8   7   0 -0.2242  0.9106   3
   8   7   0 -0.1173  0.6796   2
   8  -7   0 -0.5623  0.9604   1
  -8  -7   0 -1.0283  0.8898   4
  -9  -7   0 0.82615 1.18648   4
   0   8   0 146.490   5.339   3
   0  -8   0 145.707   5.439   1
   0  -8   0 144.640   6.674   4
   0   8   0 152.447   6.374   2
   1   8   0 -0.4723  0.3051   2
   1   8   0 0.50030 0.97113   3
  -1  -8   0 1.02585 0.75672   4
   1  -8   0 -0.3058  0.3184   1
  -1   8   0 0.34685 0.54541   2
  -1  -8   0 0.80369 0.29364   1
  -1   8   0 0.18360 0.36641   3
   1  -8   0 -0.5920  0.4493   4
  -2   8   0 318.395  10.288   2
   2   8   0 300.282  10.736   2
  -2   8   0 316.338   9.813   3
   2   8   0 315.859   8.765   3
  -2  -8   0 305.771  11.487   4
   2  -8   0 307.754  10.833   1
   2  -8   0 298.176  10.907   4
   3  -8   0 1.29655 0.60974   1
  -3   8   0 0.62478 2.03522   3
   3   8   0 0.93207 0.63711   2
  -3   8   0 0.12409 0.33005   2
   3  -8   0 0.37928 0.49557   4
  -3  -8   0 0.29860 0.70152   4
  -4   8   0 135.035  15.718   3
   4   8   0 147.482  73.671   2
   4  -8   0 148.345   6.773   1
  -4  -8   0 140.497   7.265   4
   4  -8   0 135.836   6.523   4
   5   8   0 -0.0735  2.4496   2
  -5  -8   0 1.97157 1.13293   4
  -5   8   0 0.09873 1.35683   3
   5  -8   0 0.71712 0.71222   1
  -6  -8   0 86.5189  5.8828   4
  -6   8   0 87.2027  5.4554   3
   6  -8   0 85.0155  5.4263   1
   6   8   0 96.3377  8.4214   2
   7  -8   0 1.10869 1.04591   1
  -7  -8   0 0.86410 1.08984   4
   7   8   0  1.0023 28.0242   2
  -7   8   0 -0.3995  0.8803   3
   8   8   0 76.3516  5.3970   2
   8  -8   0 80.8102  6.0652   1
  -8   8   0 68.6777  7.7693   3
  -8  -8   0 82.9709  5.9851   4
   0  -9   0 0.56461 0.56681   4
   0   9   0 -0.2411  0.2053   3
   0   9   0 0.14613 0.33506   2
  -1   9   0 4.25145 2.84446   2
  -1  -9   0 7.15762 1.95538   4
  -1   9   0 1.89561 0.63576   3
   1   9   0 1.90096 0.55920   3
   1   9   0 1.78409 0.76374   2
   1  -9   0 2.97129 0.81399   1
   1  -9   0 3.15686 1.07530   4
   2  -9   0 1.51608 0.66458   4
  -2   9   0 -0.2245  1.4283   2
  -2   9   0 0.41336 1.15714   3
   2   9   0 0.63561 0.66166   2
   2  -9   0 0.24757 1.02029   1
  -2  -9   0 0.18540 0.61623   4
   3  -9   0 11.1132  1.5472   4
  -3   9   0 7.82281 4.75413   3
   3   9   0 8.52674 2.03344   2
  -3  -9   0 8.54197 2.06969   4
   3  -9   0 10.0538  3.9936   1
  -4  -9   0 1.03709 1.08183   4
   4  -9   0 0.66702 0.58626   1
   4   9   0 0.46025 2.60787   2
  -4   9   0 0.09781 2.10044   3
   5  -9   0 1.17747 0.85648   1
   5   9   0 2.77455 2.25832   2
  -5  -9   0 1.93747 1.34147   4
  -5   9   0 -0.4547  1.4015   3
   6  -9   0 0.15789 0.71465   1
  -6  -9   0 -1.5631  0.8566   4
  -6   9   0 0.84797 0.67547   3
   6   9   0 -1.1137  1.1944   2
  -7   9   0 4.89995 1.54874   3
   7  -9   0 -0.3889  1.0821   1
  -7  -9   0 1.72463 1.48678   4
   7   9   0 3.05139 4.18332   2
   0  10   0 191.348   8.206   2
   0 -10   0 185.412   8.623   4
  -1  10   0 0.60475 0.46059   3
   1 -10   0 1.17220 0.83817   4
  -1  10   0 0.76228 0.77307   2
  -1 -10   0 -0.6635  0.7248   4
   1  10   0 0.32864 0.53411   2
   2 -10   0 102.598   5.854   4
  -2  10   0 110.453   9.719   3
  -2  10   0 98.9311 13.3623   2
  -2 -10   0 101.192   6.228   4
   2  10   0 108.028   6.104   2
   3 -10   0 9.62689 1.85469   1
   3  10   0 1.65045 0.77416   2
  -3  10   0 1.09447 2.45801   3
  -3 -10   0 4.23095 1.53832   4
  -4  10   0 67.0467  4.3755   3
   4 -10   0 51.5680  3.6494   1
   4  10   0 70.5572 15.4675   2
  -4 -10   0 56.8293  4.8161   4
  -5 -10   0 1.37970 1.24336   4
   5 -10   0 1.04365 0.67480   1
   5  10   0 0.47189 0.93183   2
  -5  10   0 -0.6112  1.7211   3
   6  10   0 35.9737  3.8084   2
  -6  10   0 37.2164  3.4366   3
  -6 -10   0 38.5582  4.1797   4
   6 -10   0 31.6572  3.0045   1
   7 -10   0 -0.9173  3.7950   1
   0 -11   0 -0.5073  0.5244   4
   0  11   0 -0.0100  0.4764   2
   1  11   0 1.95822 0.78836   2
  -1 -11   0 -0.1523  0.6669   4
   1 -11   0 1.74191 0.81633   4
  -1  11   0 0.57032 0.63123   2
   2  11   0 -0.1484  0.5077   2
  -2 -11   0 0.81681 0.99027   4
   2 -11   0 0.10621 0.69222   4
  -2  11   0 0.20691 2.32705   3
  -3  11   0 11.4201  5.9250   3
  -3 -11   0 15.4165  2.2906   4
   3  11   0 11.9502  2.4231   2
  -4  11   0 1.06452 2.69121   3
   4  11   0 0.02036 0.61129   2
  -4 -11   0 2.02277 1.04875   4
  -5  11   0 0.53103 0.69630   3
   5  11   0 0.74483 0.78796   2
  -5 -11   0 0.58787 1.30300   4
   6 -11   0 3.13427 1.08349   1
   0 -12   0 7.82520 1.84507   4
   0  12   0 10.4809  4.5156   2
   1  12   0 -0.0046  2.2629   2
  -1 -12   0 -0.2485  0.6957   4
   1 -12   0 1.00047 0.76468   4
  -1  12   0 -0.8037  0.5450   2
   2 -12   0 32.3448  3.0266   4
   2  12   0 27.3221  3.0586   2
  -2 -12   0 31.0333  3.5058   4
   3  12   0 0.98632 0.80748   2
  -3 -12   0 -0.5132  0.8963   4
  -4  12   0 35.4296  9.9448   3
  -5  12   0 -0.5021  2.7074   3
   0 -13   0 16.3430  3.9850   4
   1 -13   0 2.68234 0.91329   4
   1  13   0 2.15680 4.50450   2
  -1 -13   0 4.16079 1.40114   4
   0   0   1 -2.4231  0.0113   2
   1   0  -1 -1.8510  0.1401   2
   1   0  -1 -1.7431  0.1977   1
   1   0   1 -1.5151  0.1201   2
  -1   0  -1 -1.4895  0.1620   4
   1   0   1 -1.8554  0.1808   1
  -1   0  -1 -0.8434  0.3660   3
  -1   0   1 -1.8095  0.1139   4
  -1   0   1 -1.7439  0.1911   3
   2   0   1 54.2485  1.7852   2
   2   0  -1 52.2936  2.1680   1
  -2   0   1 54.6135  2.0959   3
  -2   0  -1 51.1883  1.9544   3
  -2   0   1 54.3079  1.9893   4
   2   0  -1 53.7342  1.8626   2
   2   0   1 54.2165  2.2702   1
  -2   0  -1 52.0258  2.0560   4
  -3   0   1 0.78712 0.33683   3
   3   0  -1 0.77173 0.74481   1
   3   0   1 1.16763 0.27285   2
  -3   0  -1 2.58344 1.30487   3
  -3   0   1 0.53018 0.26911   4
  -3   0  -1 0.94933 0.32591   4
   3   0   1 0.37334 0.22374   1
   3   0  -1 1.30427 0.28750   2
   4   0   1 60.4942  2.4454   2
  -4   0  -1 64.0876  2.8358   4
   4   0  -1 61.3629  2.5365   2
   4   0   1 58.4600  3.1375   1
   4   0  -1 62.9129  3.1750   1
  -4   0   1 63.0820  2.7434   4
  -4   0   1 55.7843  2.7975   3
  -4   0  -1 59.9399  2.7958   3
  -5   0  -1 0.56182 0.45781   4
  -5   0  -1 0.88365 0.57095   3
   5   0  -1 0.48241 0.43909   1
   5   0   1 1.44750 0.68266   1
  -5   0   1 1.33564 0.53498   4
   5   0   1 0.93711 0.37604   2
   5   0  -1 1.11929 0.38619   2
  -5   0   1 0.74792 0.50518   3
  -6   0  -1 46.8948  2.9686   3
  -6   0   1 41.3436  2.9363   3
  -6   0   1 45.6108  2.7743   4
   6   0   1 42.9677  2.3313   2
   6   0  -1 49.4905  3.2969   1
   6   0  -1 46.0094  2.4449   2
   6   0   1 45.8357  9.6054   1
  -6   0  -1 45.7656  2.8072   4
   7   0   1 1.55138 0.82825   1
  -7   0  -1 0.06724 0.42683   3
  -7   0   1 1.19007 0.54025   4
  -7   0   1 1.37407 0.58991   3
  -7   0  -1 0.27351 0.42328   4
   7   0  -1 1.08133 1.96598   1
  -8   0  -1 40.1716  2.9779   3
  -8   0  -1 41.8598  2.8197   4
   8   0   1 47.2080  3.7103   1
   8   0  -1 43.7474  3.4655   1
  -8   0   1 43.5794  3.1477   3
   9   0   1 6.61712 1.66051   1
   9   0  -1 5.52708 1.59578   1
  -9   0   1 8.24705 1.53395   3
  -9   0  -1 4.74658 1.10557   3
  10   0   1 67.3370  5.0057   1
 -10   0  -1 76.8909  4.7995   3
 -10   0   1 74.2845  4.7469   3
  10   0  -1 80.7232  5.4183   1
   0  -1   1 1.08977 0.14748   3
   0   1   1 0.97739 0.11104   3
   0  -1   1 1.11598 0.17335   4
   0   1   1 0.95791 0.15252   2
   0   1  -1 0.94985 0.14084   2
   0  -1  -1 1.10116 0.14726   1
   0  -1  -1 0.92373 0.15267   4
  -1  -1  -1 1.45570 0.23136   4
   1  -1   1 1.47770 0.29569   1
  -1   1   1 1.23985 0.26966   3
   1   1  -1 1.55748 0.19140   1
   1  -1   1 1.47569 0.29562   4
   1   1  -1 1.21932 0.25526   2
  -1  -1  -1 1.55933 0.16324   3
  -1   1   1 1.57450 0.19376   2
   1  -1  -1 1.38268 0.30242   1
   1  -1  -1 1.27047 0.17221   4
   1   1   1 1.17133 0.25114   2
   1   1   1 1.31679 0.26854   1
  -1   1  -1 1.39845 0.42278   3
  -1  -1   1 1.81306 0.21277   3
  -1  -1   1 1.59806 0.31619   4
   2   1  -1 57.7185  2.1690   2
   2  -1   1 58.1417  2.3970   1
   2  -1   1 57.0959  2.3387   4
  -2  -1  -1 60.6385  2.3596   4
  -2   1   1 57.6646  1.9190   2
  -2  -1  -1 61.1034  2.0272   3
   2   1  -1 61.8524  2.3016   1
  -2   1   1 54.7670  2.2447   3
  -2   1  -1 55.7106  5.1379   3
   2  -1  -1 58.0006  2.4160   1
   2  -1  -1 59.5878  2.1867   4
   2   1   1 58.2964  2.3481   1
   2   1   1 58.3711  2.1255   2
  -2  -1   1 60.4289  2.3127   4
  -2  -1   1 61.1457  2.1386   3
  -3   1   1 482.365  13.516   4
   3  -1   1 548.993  12.247   2
   3  -1   1 544.625  16.875   4
   3  -1   1 535.668  13.846   1
   3  -1  -1 533.905  13.819   1
   3   1   1 478.690  12.759   2
   4   1  -1 89.7855  3.4766   2
  -4  -1  -1 86.5268  3.7154   4
   4   1  -1 86.7574  3.8860   1
   4  -1   1 87.2548  4.0143   1
   4  -1   1 94.4813  2.9848   2
  -4   1   1 89.7691  3.8396   3
  -4  -1  -1 90.3516  3.4694   3
  -4   1   1 87.9146  3.3803   4
  -4  -1   1 88.6103  3.5203   3
  -4  -1   1 90.6656  3.7125   4
   4  -1  -1 97.0140  3.1555   2
   4   1   1 91.5049  4.0075   1
  -4   1  -1 86.4764  3.6334   3
  -4   1  -1 89.9891  3.5182   4
   4   1   1 93.0424  3.4578   2
   4  -1  -1 91.8048  4.0639   1
   5  -1   1 35.9345  2.6480   1
   5  -1   1 36.3378  1.7446   2
  -5   1   1 35.1313  2.4205   3
  -5   1   1 41.9976  2.1963   4
   5   1  -1 35.5002  2.1251   2
   5   1  -1 35.2869  4.3146   1
  -5  -1  -1 38.2334  2.3008   3
  -5  -1  -1 37.4353  2.3720   4
   5   1   1 33.2251  2.4688   1
  -5  -1   1 38.4539  2.3735   4
  -5   1  -1 36.1397  2.1904   4
   5   1   1 35.6366  2.0629   2
  -5   1  -1 39.3207  4.0087   3
   5  -1  -1 36.4541  2.7941   1
   5  -1  -1 37.3690  1.8832   2
  -5  -1   1 38.1001  2.3135   3
  -6  -1  -1 16.1283  1.6692   3
   6  -1   1 16.8709  1.8897   1
   6  -1   1 16.5923  1.1648   2
  -6   1   1 18.9604  1.8128   3
   6   1  -1 17.7016  4.0750   1
   6   1  -1 16.8997  1.5423   2
  -6   1   1 16.7820  1.4634   4
  -6  -1  -1 17.8691  1.7974   4
  -6  -1   1 14.1454  1.6626   3
   6   1   1 19.8730  2.0917   1
   6  -1  -1 18.3067  1.2799   2
  -6   1  -1 16.6111  1.8100   3
  -6   1  -1 17.8519  1.5883   4
  -6  -1   1 15.5970  1.8226   4
   6   1   1 17.1987  1.5074   2
   6  -1  -1 15.9295  1.8648   1
  -7  -1  -1 2.38803 0.73270   4
  -7   1   1 2.36411 0.91653   3
   7   1  -1 3.12664 0.96990   1
   7   1  -1 1.57648 0.59957   2
  -7   1   1 2.38008 0.61101   4
  -7  -1  -1 4.41688 0.96540   3
   7  -1   1 3.91233 1.36039   1
  -7   1  -1 3.03879 1.04260   3
  -7   1  -1 4.94026 0.85841   4
   7   1   1 2.45366 0.95938   1
  -7  -1   1 2.71507 0.78342   4
   7  -1  -1 2.85236 1.00904   1
  -7  -1   1 2.79465 0.80962   3
   7   1   1 2.15848 0.53206   2
   8   1  -1 5.21586 1.41891   1
  -8  -1  -1 4.41353 1.06340   3
   8  -1   1 4.43586 3.16522   1
  -8  -1  -1 5.19706 1.07990   4
  -8   1   1 5.12615 1.46055   3
   8  -1  -1 3.29261 1.34342   1
   8   1   1 3.81439 1.26739   1
  -8  -1   1 2.54657 0.75716   4
  -8   1  -1 3.44405 1.01328   3
  -8  -1   1 2.16008 0.76292   3
  -9   1   1 3.31996 1.00081   3
  -9  -1  -1 1.54845 0.89113   3
   9   1  -1 0.87071 1.07702   1
   9  -1   1 -0.3497  0.9052   1
  -9   1  -1 1.75808 0.80871   3
   9   1   1 -0.1207  0.8424   1
   9  -1  -1 1.47321 0.87642   1
  -9  -1   1 0.11585 0.74262   3
  10  -1   1 1.25236 1.26501   1
  10   1  -1 1.78394 1.81482   1
 -10   1   1 1.57178 0.86565   3
 -10   1  -1 0.93305 0.93064   3
  10   1   1 1.31394 1.80372   1
  10  -1  -1 3.27288 1.32118   1
   0   2  -1 1677.48   37.92   2
   0  -2   1 1712.33   38.49   1
   0   2   1 1692.04   36.42   3
   0  -2  -1 1648.80   38.68   1
   0  -2  -1 1668.36   41.55   4
   0   2  -1 1661.93   36.56   3
   0   2   1 1692.84   44.04   2
   0  -2   1 1725.76   41.68   4
  -1  -2  -1 45.6577  2.0297   4
   1  -2   1 48.1201  1.9746   4
  -1   2   1 51.6732 10.2542   2
   1   2  -1 46.5658  1.9169   2
  -1  -2  -1 48.1665  1.4983   3
   1  -2   1 49.3571  3.8248   1
   1   2  -1 47.6530  1.6728   1
  -1   2   1 47.3205  1.7846   3
  -1   2  -1 48.2796  1.6762   2
  -1   2  -1 43.9713  1.7827   3
   1   2   1 49.8047  3.2123   1
   1  -2  -1 47.2402  1.9536   1
  -1  -2   1 51.1285  1.7177   3
  -1  -2   1 46.8978  2.0676   4
   1   2   1 47.7814  1.9302   2
   1  -2  -1 48.6242  1.8719   4
  -2  -2  -1 5.80012 0.50786   3
   2  -2   1 4.73697 0.62202   4
  -2  -2  -1 5.71860 0.75878   4
   2   2  -1 12.2142  2.8802   1
   2   2  -1 4.79348 0.63889   2
  -2   2   1 4.72582 0.53562   2
  -2   2   1 5.33402 2.29929   3
   2  -2   1 4.67918 0.70049   1
   2   2   1 4.01932 0.62461   2
   2   2   1 3.83087 0.57189   1
  -2  -2   1 4.48579 0.69598   4
  -2  -2   1 5.52049 0.60284   3
  -2   2  -1 4.96804 0.62532   3
   2  -2  -1 5.35815 0.59280   4
   2  -2  -1 4.06307 0.63474   1
  -2   2  -1 5.11217 0.47094   2
   3  -2   1 205.672   6.710   4
  -3   2   1 206.169   6.286   3
  -3   2   1 212.366   5.712   2
   3   2  -1 212.281   6.422   2
   3  -2   1 206.158   6.732   1
   3   2  -1 217.176   6.510   1
  -3  -2  -1 212.261   5.808   3
  -3  -2  -1 210.734   6.884   4
   3   2   1 210.525   6.259   2
   3  -2  -1 205.897   6.761   1
  -3   2  -1 208.387   8.024   3
  -3  -2   1 211.696   5.938   3
   3   2   1 215.772   6.723   1
  -3  -2   1 212.208   6.819   4
   3  -2  -1 211.152   6.538   4
  -4  -2  -1 178.822   6.334   4
  -4  -2  -1 168.160   5.347   3
   4   2  -1 179.939   6.119   1
   4  -2   1 171.114   6.331   1
   4   2  -1 184.217   5.928   2
  -4   2   1 173.318   5.842   3
   4  -2   1 161.152   6.056   4
   4   2   1 181.473   6.274   1
   4  -2  -1 165.360   6.237   1
   4  -2  -1 176.468   4.916   2
   4   2   1 177.589   5.709   2
  -4  -2   1 174.869   6.185   4
   4  -2  -1 155.942   6.254   4
  -4  -2   1 171.757   5.466   3
  -4   2  -1 168.854   5.822   3
  -5   2   1 125.399   4.512   4
  -5   2   1 123.669  12.269   3
  -5  -2  -1 119.563   4.547   3
   5   2  -1 119.765   5.179   1
   5  -2   1 118.405   7.622   1
  -5  -2  -1 118.445   5.163   4
   5   2  -1 124.006   4.821   2
   5  -2  -1 115.651   5.358   1
   5   2   1 117.396   5.228   1
  -5  -2   1 116.396   4.577   3
   5   2   1 126.040   4.729   2
   5  -2  -1 118.571   3.930   2
  -5   2  -1 122.723   4.676   4
  -5  -2   1 121.637   5.119   4
  -5   2  -1 120.680   5.004   3
  -6   2   1 41.4659  2.3295   4
   6   2  -1 33.2638  2.3928   2
  -6  -2  -1 42.0003  2.5948   3
   6   2  -1 40.2827  2.9460   1
   6  -2   1 43.6921  3.2197   1
  -6   2   1 38.4141  2.7733   3
  -6  -2  -1 40.5120  2.9459   4
   6  -2  -1 43.1559  2.0756   2
   6   2   1 41.4939  2.5552   2
   6   2   1 35.4734  2.7989   1
  -6   2  -1 41.1859  2.4390   4
  -6  -2   1 42.5500  2.9066   4
   6  -2  -1 41.1709  3.1452   1
  -6  -2   1 38.6070  2.5595   3
  -6   2  -1 37.4090  4.1209   3
   7   2  -1 32.2271  2.3238   2
  -7  -2  -1 29.1165  2.3090   3
   7  -2   1 29.7348  2.7782   1
  -7   2   1 35.3614  2.3345   4
  -7   2   1 34.6433  2.7391   3
   7   2  -1 35.4412  2.8726   1
  -7  -2  -1 32.2343  2.6580   4
   7   2   1 29.8308  2.6095   1
   7   2   1 34.0378  2.3150   2
  -7   2  -1 28.0196  2.6176   3
  -7  -2   1 31.8332  2.3722   3
   7  -2  -1 30.2604  2.8993   1
  -7   2  -1 34.6749  2.2831   4
  -7  -2   1 33.0668  2.6467   4
  -8  -2  -1 12.7846  1.7814   4
  -8   2   1 14.7617  1.8255   3
   8  -2   1 16.8244  2.2850   1
   8   2  -1 13.0960  1.8376   1
  -8  -2  -1 14.7444  1.5816   3
   8  -2  -1 16.1955  2.1462   1
  -8   2  -1 13.3579  2.1998   3
   8   2   1 14.9935  5.2390   1
  -8  -2   1 16.4940  1.7336   3
  -8  -2   1 15.3317  1.7564   4
   9   2  -1 23.3269  6.4490   1
   9  -2   1 23.9542  4.2268   1
  -9   2   1 19.2303  2.1731   3
   9   2   1 17.9871  6.5458   1
   9  -2  -1 21.8064  9.9007   1
  10  -2   1 49.0014  4.3545   1
  10   2  -1 44.0296 12.7392   1
 -10   2   1 45.3864  3.5455   3
  10   2   1 41.4130  3.4797   1
  10  -2  -1 47.5155  4.1888   1
 -10   2  -1 53.3356  3.8389   3
   0  -3  -1 1.61265 0.30859   1
   0   3   1 1.16363 0.25875   3
   0  -3   1 1.45450 0.28098   1
   0  -3  -1 0.92788 0.30782   4
   0   3  -1 1.18759 0.29388   3
   0  -3   1 0.92512 0.33034   4
   0   3  -1 1.12334 0.32187   2
   0   3   1 1.11036 0.87056   2
  -1   3   1 727.162  22.882   2
   1  -3   1 716.195  17.506   1
  -1   3   1 717.761  19.692   3
   1   3  -1 719.373  17.133   1
  -1  -3  -1 702.858  18.949   4
  -1  -3  -1 707.172  16.060   3
   1  -3   1 725.290  18.785   4
   1   3  -1 714.314  17.379   2
   1  -3  -1 728.982  18.671   4
  -1   3  -1 724.541  16.976   2
  -1  -3   1 722.636  16.356   3
   1   3   1 724.114  17.483   1
  -1  -3   1 685.742  18.873   4
   1   3   1 729.474  17.434   2
   1  -3  -1 703.418  17.576   1
  -1   3  -1 726.036  16.659   3
   2  -3   1 72.8033  3.0839   4
   2   3  -1 75.4781  3.1218   2
  -2   3   1 73.4299  2.6915   2
  -2  -3  -1 78.0799  2.4694   3
  -2  -3  -1 69.5563  3.2208   4
   2   3  -1 77.6555  6.5618   1
   2  -3   1 71.2029  3.0668   1
  -2   3   1 78.3179  7.2543   3
  -2  -3   1 75.0637  2.6144   3
   2  -3  -1 71.7496  3.1243   1
   2   3   1 78.6356  3.0352   1
   2   3   1 75.4461  3.0825   2
  -2   3  -1 74.2496  2.5546   2
   2  -3  -1 77.1212  2.9911   4
  -2  -3   1 72.6535  3.2569   4
  -2   3  -1 76.6703  2.9990   3
   3   3  -1 6.04403 0.73684   1
  -3  -3  -1 6.74872 1.20108   4
  -3   3   1 6.77398 0.64473   2
  -3  -3  -1 6.97239 0.67091   3
   3   3  -1 4.84902 0.90528   2
   3  -3   1 6.56665 0.90506   1
   3  -3   1 7.13801 0.89437   4
  -3   3   1 5.71834 1.03264   3
  -3   3  -1 6.14627 2.97753   3
   3   3   1 8.04459 0.96941   1
   3  -3  -1 7.25903 0.79286   4
  -3  -3   1 6.18335 0.93596   4
   3  -3  -1 8.63020 1.15854   1
   3   3   1 6.66687 0.86561   2
  -3  -3   1 5.89414 0.68661   3
  -4  -3  -1 6.75090 0.71763   3
   4   3  -1 8.66607 2.00843   1
  -4   3   1 5.93930 0.56319   2
   4   3  -1 6.76107 1.20890   2
   4  -3   1 5.61801 0.83763   4
  -4  -3  -1 6.93455 1.27046   4
  -4   3   1 5.59830 1.27781   3
   4  -3   1 6.24596 1.16785   1
   4   3   1 6.60427 0.90559   1
  -4  -3   1 5.96914 0.75136   3
  -4  -3   1 5.04413 1.09002   4
  -4   3  -1 5.93386 1.13172   3
   4   3   1 6.80158 1.17835   2
   4  -3  -1 6.02131 0.75255   4
   4  -3  -1 5.81981 2.61088   1
  -5  -3  -1 39.4808  2.8258   4
   5  -3   1 44.2861  2.6901   4
   5   3  -1 34.4773  3.0363   1
  -5  -3  -1 38.6139  2.2626   3
  -5   3   1 35.6860  2.5831   3
   5   3  -1 36.0921  2.4934   2
   5  -3   1 43.7422  3.0159   1
   5  -3  -1 48.2238  2.7514   4
   5   3   1 33.2415  2.3711   2
  -5  -3   1 40.5519  2.7802   4
  -5   3  -1 36.5867  2.5853   3
   5   3   1 36.7708  2.6219   1
   5  -3  -1 44.8265  1.9152   2
  -5  -3   1 42.8425  2.3707   3
   5  -3  -1 44.7507  3.0397   1
  -6   3   1 1.64768 0.42733   4
  -6  -3  -1 1.47227 0.70689   4
  -6  -3  -1 0.57552 0.44429   3
   6   3  -1 1.06194 0.59037   2
   6   3  -1 1.11641 0.63834   1
  -6   3   1 1.79670 2.11016   3
   6  -3   1 0.06394 0.68783   1
  -6  -3   1 0.37453 0.42413   3
   6  -3  -1 0.83266 0.65639   1
  -6   3  -1 0.86164 0.62777   3
  -6  -3   1 0.77557 0.60679   4
   6   3   1 1.35433 0.48818   2
  -6   3  -1 1.66498 0.48593   4
   6   3   1 1.23763 1.01292   1
   7   3  -1 5.39316 1.09205   2
  -7  -3  -1 7.23315 0.95131   3
  -7   3   1 4.34453 1.28630   3
  -7  -3  -1 7.76376 1.76448   4
   7   3  -1 5.20113 2.60051   1
   7  -3   1 6.54389 1.59119   1
   7   3   1 4.49291 1.02510   2
  -7   3  -1 5.71079 0.99944   4
   7  -3  -1 7.56194 1.86255   1
  -7  -3   1 5.83908 1.03593   3
  -7  -3   1 7.70750 1.47519   4
  -7   3  -1 3.82659 1.23994   3
   7   3   1 6.16512 1.33291   1
  -8   3   1 1.13021 0.73292   3
   8   3  -1 -0.4343  2.5340   1
   8   3  -1 2.44196 0.73798   2
   8  -3   1 2.33230 0.94198   1
  -8  -3  -1 0.44006 0.70837   4
   8   3   1 1.48312 0.78337   1
  -8   3  -1 -0.4087  0.7009   3
   8  -3  -1 1.17809 0.90573   1
  -8  -3   1 -0.3367  0.6574   4
  -9  -3  -1 2.93569 1.03213   4
   9  -3   1 8.35455 5.69241   1
  -9   3   1 4.69124 1.29178   3
  -9   3  -1 4.34674 1.30755   3
   9   3   1 3.37301 1.01813   1
   9  -3  -1 8.66874 2.24004   1
 -10   3   1 0.30244 0.94483   3
 -10   3  -1 1.56417 1.09009   3
   0   4   1 180.144   5.642   2
   0  -4  -1 177.646   5.328   1
   0   4   1 178.600   4.948   3
   0  -4   1 175.205   6.055   4
   0  -4  -1 177.536   6.030   4
   0   4  -1 186.109  25.072   2
   0   4  -1 174.123   5.033   3
   0  -4   1 181.582   5.181   1
  -1   4   1 59.5876  2.6132   2
   1  -4   1 63.9136  2.9299   4
   1   4  -1 60.5638  2.8065   2
   1  -4   1 56.8453  2.4986   1
  -1  -4  -1 59.2009  2.9541   4
  -1   4   1 64.2322  2.5253   3
   1  -4  -1 61.3992  2.8114   4
  -1  -4   1 61.6180  2.3581   3
   1   4   1 62.8062  2.1487   3
   1  -4  -1 62.4532  2.6819   1
  -1  -4   1 61.3385  2.1972   1
  -1   4  -1 58.8663  2.5041   3
   1   4   1 58.9427  2.7669   2
  -1  -4   1 59.4322  2.9619   4
  -1   4  -1 60.0721  2.5509   2
   1   4   1 58.9672  2.5240   1
   2  -4   1 271.735   8.313   4
  -2  -4  -1 262.699   6.791   3
   2   4  -1 241.484   7.825   2
  -2   4   1 257.547   7.470   3
  -2  -4  -1 253.942   8.528   4
   2  -4   1 277.561   8.027   1
   2   4  -1 263.068   7.440   1
  -2   4   1 282.039   7.520   2
  -2  -4   1 253.742   8.507   4
   2   4   1 250.161   7.849   2
   2  -4  -1 274.428  16.449   1
  -2  -4   1 262.984   7.046   3
   2  -4  -1 269.188   8.113   4
  -2   4  -1 277.821  12.183   2
  -2   4  -1 255.634   7.523   3
   2   4   1 264.576   7.725   1
   3  -4   1 63.4303  3.2810   1
  -3  -4  -1 64.5027  2.4831   3
   3   4  -1 65.3382  7.3334   1
  -3   4   1 62.8570  2.6472   2
  -3   4   1 65.5270  8.0518   3
   3  -4   1 62.3594  3.1331   4
  -3  -4  -1 60.9809  3.3947   4
   3   4  -1 70.5769  3.3840   2
   3   4   1 61.9986  3.0234   1
  -3  -4   1 62.2703  3.3870   4
  -3   4  -1 64.3308  8.0490   3
   3   4   1 63.6599  3.1863   2
  -3   4  -1 61.7898  2.4510   2
   3  -4  -1 59.7143  3.2288   1
  -3  -4   1 62.0994  2.5983   3
   3  -4  -1 64.3580  3.0282   4
  -4  -4  -1 147.458   6.437   4
  -4   4   1 171.494   8.346   3
   4   4  -1 173.103   6.327   2
   4   4   1 172.818   6.277   2
  -4   4  -1 175.215   8.944   3
  -5  -4  -1 14.7018  1.2412   3
   5   4  -1 17.1486  1.7705   2
  -5  -4  -1 15.8304  1.8632   4
   5  -4   1 13.5188  1.4718   4
   5   4  -1 17.7660  1.6946   1
  -5   4   1 15.8737  1.7294   3
   5  -4   1 14.6177  1.6680   1
   5   4   1 18.6070  3.0821   1
   5  -4  -1 12.4688  1.6466   1
  -5  -4   1 15.2737  1.3472   3
   5  -4  -1 11.7807  1.2378   4
  -5  -4   1 18.1829  1.9246   4
   5   4   1 19.8730  1.8568   2
  -5   4  -1 18.2226  1.8529   3
   6  -4   1 81.1147  6.2398   1
  -6   4   1 96.7352  5.0189   3
   6   4   1 113.256   5.124   2
  -6   4  -1 106.181   5.223   3
  -7  -4  -1 2.96005 1.04970   4
  -7   4   1 2.38045 1.03469   3
   7  -4   1 1.94959 0.94286   1
   7   4  -1 4.55217 1.02416   1
   7   4  -1 2.65591 0.84652   2
  -7   4  -1 3.59425 2.51242   3
   7   4   1 4.72515 1.02206   1
  -7  -4   1 2.35641 0.97021   4
   7  -4  -1 3.48873 2.47788   1
   7   4   1 3.15841 0.74057   2
   8  -4   1 25.1338  2.9492   1
  -8  -4  -1 29.7522  2.8658   4
  -8   4   1 30.9641  2.9389   3
   8   4  -1 29.6080  2.5445   2
   8   4   1 33.4423  2.6870   2
  -8   4  -1 39.3980  3.3675   3
   8  -4  -1 26.4603  2.8519   1
   8   4   1 30.1080  2.7116   1
  -8  -4   1 30.0966  2.7698   4
   9  -4   1 1.97619 1.03007   1
  -9  -4  -1 1.18483 0.91263   4
  -9   4   1 1.98671 1.18517   3
   9  -4  -1 1.24891 0.93637   1
  -9   4  -1 2.76170 1.07998   3
   0  -5  -1 0.97164 0.42843   4
   0   5  -1 0.52955 0.96887   2
   0   5   1 0.69721 0.28644   2
   0   5   1 0.03278 0.79187   3
   0  -5  -1 0.01596 0.16599   1
   0  -5   1 0.53118 0.22980   1
   0   5  -1 0.60917 0.25008   3
  -1  -5  -1 77.4004  2.9462   1
  -1   5   1 71.2197  6.2259   2
  -1  -5  -1 72.4191  3.6146   4
   1   5  -1 73.1339  3.4105   2
  -1   5   1 74.3205  3.0105   3
   1  -5   1 73.2862  3.0835   1
   1  -5   1 74.8117  3.5563   4
   1   5  -1 77.4338  2.8270   3
  -1  -5   1 71.4456  3.6298   4
  -1   5  -1 74.7769  3.2084   2
   1   5   1 75.5144  2.6549   3
  -1  -5   1 78.2789  2.7896   1
   1  -5  -1 70.9077  3.4120   4
   1  -5  -1 72.5480  3.1620   1
   1   5   1 72.2416  3.4216   2
  -1   5  -1 70.6505  3.0197   3
   2   5  -1 3.56628 0.45738   1
   2   5  -1 2.48983 0.75214   2
  -2  -5  -1 2.99560 0.83803   4
  -2   5   1 3.55941 1.80602   2
  -2   5   1 3.01203 2.04844   3
  -2  -5  -1 3.12673 0.39390   3
   2  -5   1 4.18124 0.92174   4
   2  -5   1 2.21651 1.33064   1
  -2   5  -1 2.88579 0.71942   3
   2  -5  -1 3.68473 0.86118   1
  -2  -5   1 2.09519 0.43965   3
   2   5   1 3.01263 0.58842   1
   2   5   1 3.26279 0.81280   2
  -2  -5   1 3.04421 0.91306   4
   2  -5  -1 3.45338 0.79607   4
  -2   5  -1 2.37222 0.57880   2
  -3  -5  -1 8.45228 1.29016   4
  -3   5   1 9.06347 1.00311   2
  -3  -5  -1 9.89216 0.77261   3
  -3   5   1 10.7779  4.3405   3
   3   5  -1 8.92183 0.90688   1
   3  -5   1 8.58955 1.10209   1
   3  -5   1 9.14515 1.08451   4
   3   5  -1 11.7828  1.3463   2
   3   5   1 10.1954  1.2298   2
  -3  -5   1 8.99657 0.84616   3
   3  -5  -1 9.37935 1.17217   1
  -3  -5   1 10.8257  1.3634   4
   3   5   1 8.46430 0.93766   1
   3  -5  -1 10.3820  1.1008   4
  -3   5  -1 10.8224  1.7053   3
  -3   5  -1 8.89716 0.81308   2
   4  -5   1 1.37368 0.46984   4
   4   5  -1 1.00478 0.53987   2
  -4  -5  -1 1.16596 0.29840   3
  -4   5   1 1.74950 2.01071   3
   4  -5   1 1.14927 1.16358   1
   4   5  -1 0.84466 0.30635   1
  -4  -5  -1 0.52607 0.49939   4
  -4   5   1 1.00542 0.30394   2
  -4  -5   1 0.90269 0.58326   4
  -4   5  -1 1.78927 2.23083   3
  -4  -5   1 0.91271 0.33449   3
   4   5   1 0.87791 0.38959   1
   4   5   1 0.53388 0.41308   2
   4  -5  -1 1.81234 0.56235   4
   4  -5  -1 0.77347 0.46522   1
   5   5  -1 0.36924 0.96469   1
   5  -5   1 0.80955 0.55280   1
  -5   5   1 0.52764 0.90179   3
   5  -5   1 1.38766 0.50454   4
  -5  -5  -1 0.10636 0.58843   4
   5   5  -1 0.72230 0.57556   2
  -5  -5   1 0.58051 0.34818   3
   5  -5  -1 1.92017 0.56818   4
   5   5   1 1.20388 2.22586   1
   5  -5  -1 0.16911 0.53466   1
   5   5   1 0.85893 0.44176   2
  -5   5  -1 0.21779 1.20026   3
  -5  -5   1 1.33316 0.68515   4
  -6  -5  -1 1.59585 0.90453   4
   6  -5   1 0.81344 0.68907   1
   6   5  -1 1.25253 0.63106   2
  -6   5   1 0.83045 0.62505   3
  -6   5  -1 -0.0778  0.4408   3
   6  -5  -1 0.70261 0.70025   1
  -6  -5   1 0.72628 0.79443   4
   6   5   1 2.68352 0.61911   1
   6   5   1 0.79849 0.52320   2
  -7   5   1 10.7980  6.3486   3
  -7  -5  -1 10.0994  2.0699   4
   7   5  -1 11.1465  2.0045   2
  -7  -5   1 12.1985  1.8146   4
   7   5   1 13.4965  1.6063   2
  -7   5  -1 7.89676 1.82761   3
   8   5  -1 1.65098 0.74868   2
  -8   5   1 0.79807 0.74936   3
   8  -5   1 0.80785 0.97452   1
  -8  -5  -1 0.24733 0.78619   4
  -8   5  -1 2.06074 1.09645   3
  -8  -5   1 2.14974 0.95236   4
   8  -5  -1 -0.6309  0.8393   1
   8   5   1 1.26582 0.60399   2
  -9   5   1 15.6523  2.7572   3
  -9  -5  -1 11.3023  2.0518   4
  -9  -5   1 14.7245  2.0401   4
  -9   5  -1 18.4727  2.9966   3
   9  -5  -1 8.69561 2.01556   1
   0  -6  -1 448.175  11.893   1
   0  -6   1 444.342  11.613   1
   0   6   1 409.155  12.139   2
   0  -6   1 417.923  13.225   4
   0   6  -1 434.300  14.077   2
   0  -6  -1 419.933  13.163   4
   0   6  -1 435.420  11.252   3
   0   6   1 436.743  11.081   3
  -1   6   1 24.2583  3.2956   2
   1  -6   1 22.8961  1.6475   1
  -1   6   1 21.9697  1.5873   3
   1   6  -1 22.7972  1.4616   3
  -1  -6  -1 24.6033  1.5515   1
  -1  -6  -1 22.1116  2.0109   4
   1  -6   1 23.4640  1.9874   4
   1   6  -1 24.0635 14.3299   2
  -1  -6   1 22.4836  2.0209   4
  -1  -6   1 23.6505  1.4091   1
  -1   6  -1 23.2157  1.6758   3
   1  -6  -1 22.0332  1.8806   4
  -1   6  -1 20.9029  1.7148   2
   1   6   1 23.9370  1.4073   3
   1   6   1 22.5341  1.9144   2
   1  -6  -1 24.3234  1.7674   1
   2  -6   1 131.334  10.566   1
  -2  -6  -1 126.906   5.692   4
  -2   6   1 127.801   5.099   3
   2   6  -1 125.762   5.361   2
   2  -6   1 124.335   5.339   4
  -2   6   1 123.773  10.275   2
   2   6   1 134.465  46.777   2
  -2   6  -1 123.287   4.841   3
  -2   6  -1 129.920   4.856   2
   2  -6  -1 119.167   5.168   4
  -2  -6   1 130.625   4.237   1
   2   6   1 131.850   4.095   3
  -2  -6   1 122.318   4.276   3
   2  -6  -1 126.682   5.949   1
  -2  -6   1 122.588   5.629   4
  -3  -6  -1 28.3544  2.5322   4
   3   6  -1 26.7283  1.7603   1
  -3   6   1 29.4718  1.9733   2
  -3  -6  -1 25.9682  1.4973   3
  -3   6   1 32.6700  8.2188   3
   3  -6   1 28.0775  2.2278   4
   3   6  -1 28.6187  2.3698   2
   3  -6   1 27.6597  2.4221   1
  -3   6  -1 30.2546  2.2391   3
  -3  -6   1 29.0165  2.4750   4
   3   6   1 29.6628  1.9969   1
   3   6   1 34.0798  2.5372   2
  -3  -6   1 30.0079  1.7583   3
  -3   6  -1 31.0444  3.8356   2
   3  -6  -1 29.1800  2.2710   1
   3  -6  -1 30.3898  2.2133   4
   4  -6   1 152.246   6.352   1
  -4  -6  -1 143.997   6.743   4
   4   6  -1 125.792   6.027   2
  -4   6   1 133.157   5.778   3
   4  -6   1 152.376   6.277   4
   4   6   1 133.459   6.111   2
  -4  -6   1 142.655   5.259   3
  -4  -6   1 137.221   6.551   4
   4   6   1 139.418   5.709   1
   4  -6  -1 153.482   6.098   4
  -4   6  -1 142.431  14.797   3
   4  -6  -1 156.945   6.527   1
   5  -6   1 5.86686 1.46879   1
   5  -6   1 6.67788 1.27718   4
   5   6  -1 4.58011 1.37405   2
  -5  -6  -1 4.09298 1.39884   4
  -5   6   1 3.74682 1.13838   3
  -5   6  -1 3.52536 1.06495   3
   5   6   1 3.90768 1.17206   2
  -5  -6   1 6.08299 1.51533   4
   5  -6  -1 6.99013 4.79905   1
   6   6  -1 140.338   6.877   2
  -6   6   1 157.103   7.075   3
   6  -6   1 166.727   7.666   1
  -6  -6  -1 154.396   7.624   4
   6   6   1 150.813   6.996   2
  -6   6  -1 143.490   8.421   3
  -6  -6   1 156.373   7.692   4
   6  -6  -1 161.892   7.578   1
  -7  -6  -1 1.68467 0.93258   4
   7  -6   1 0.52748 2.41983   1
  -7   6   1 0.90437 0.96375   3
   7   6  -1 1.19193 0.76350   2
   7   6   1 3.47083 0.97890   2
   7  -6  -1 3.15339 1.19481   1
  -7  -6   1 1.58502 1.00070   4
  -7   6  -1 4.64595 1.32238   3
   8  -6   1 72.0054  5.3340   1
  -8  -6  -1 83.5035  5.6672   4
  -8   6   1 70.5464  5.0665   3
   8   6  -1 75.3983  4.8409   2
  -8   6  -1 73.3345  5.9947   3
  -8  -6   1 75.8745  5.4267   4
   8   6   1 74.3966  4.7028   2
   8  -6  -1 74.4783  5.6084   1
  -9   6   1 5.42778 1.56598   3
  -9  -6  -1 7.67216 1.77328   4
   9  -6   1 8.09573 2.16999   1
  -9   6  -1 5.51679 1.41125   3
   9  -6  -1 7.75585 1.93429   1
   0   7  -1 -0.1494  0.1897   2
   0   7  -1 -0.0445  1.7745   3
   0  -7   1 -0.1568  0.2094   1
   0  -7  -1 0.34945 0.43545   4
   0  -7  -1 0.76211 0.31607   1
   0   7   1 -0.0913  0.2498   2
   0  -7   1 -0.6955  0.3567   4
   0   7   1 0.01232 0.17960   3
   1   7  -1 20.2081  1.4302   3
  -1  -7  -1 18.6464  1.3850   1
   1   7  -1 16.9134  6.1819   2
   1  -7   1 18.7979  1.9248   4
  -1  -7  -1 17.1474  1.8895   4
  -1   7   1 19.0653  3.6206   3
   1  -7   1 19.8507  1.5714   1
  -1   7   1 20.1763  1.8080   2
  -1   7  -1 17.2006  1.5233   3
   1  -7  -1 17.3057  1.5688   1
   1  -7  -1 18.4675  1.8674   4
   1   7   1 17.9993  1.3224   3
  -1  -7   1 16.8672  1.8643   4
  -1  -7   1 18.7763  1.2850   1
   1   7   1 16.7288  2.0794   2
  -1   7  -1 19.8971  1.7609   2
  -2   7   1 6.31124 2.23921   2
  -2  -7  -1 8.77475 0.91109   1
   2   7  -1 5.91798 0.68046   3
  -2   7   1 5.69783 3.15866   3
  -2  -7  -1 6.62425 1.44605   4
   2  -7   1 6.19838 2.45824   1
   2  -7   1 5.81808 1.20459   4
   2   7  -1 6.43682 1.50518   2
   2  -7  -1 5.77411 1.18316   4
  -2   7  -1 5.02449 1.11843   3
   2   7   1 4.95491 3.47702   2
   2   7   1 5.06624 0.58175   3
  -2  -7   1 5.01881 1.34488   4
  -2  -7   1 6.36368 0.62169   1
   2  -7  -1 6.32180 3.51719   1
  -2   7  -1 6.10903 1.15230   2
  -3  -7  -1 1.26718 0.62605   4
  -3   7   1 1.09113 1.75588   3
  -3   7   1 1.52229 1.71887   2
   3  -7   1 0.98410 0.51064   4
   3  -7   1 0.01135 0.78107   1
   3   7  -1 -0.2404  0.2734   2
   3   7   1  0.7631 10.0388   2
  -3   7  -1 -0.0082  0.2207   2
   3  -7  -1 0.12961 0.39198   4
   3  -7  -1 -0.0977  0.3731   1
  -3  -7   1 0.43386 0.49850   4
  -3   7  -1 -0.0830  0.3074   3
   4  -7   1 7.93899 1.64135   1
  -4  -7  -1 6.30511 1.60924   4
   4  -7   1 10.8913  1.4007   4
   4   7  -1 8.37695 1.83202   2
  -4   7   1 7.49269 1.61883   3
  -4   7  -1 6.89303 4.50709   3
   4  -7  -1 7.91918 1.64125   1
   4   7   1 10.6693  2.0165   2
   4  -7  -1 8.74190 1.17223   4
  -4  -7   1 8.13707 1.83466   4
   5   7  -1 24.3352  2.5535   2
   5  -7   1 16.3385  2.0292   1
  -5   7   1 23.7380  2.5324   3
  -5  -7  -1 17.1277  2.3912   4
  -5   7  -1 24.8935  7.1285   3
   5  -7  -1 17.7629  5.8346   1
   5   7   1 22.8446  2.3799   2
  -5  -7   1 18.3316  2.4473   4
   6   7  -1 4.53635 1.34854   2
   6  -7   1 6.14589 1.54730   1
  -6   7   1 5.57001 1.46390   3
  -6  -7  -1 5.42821 1.58444   4
   6   7   1 6.93738 1.52194   2
  -6  -7   1 7.51121 1.73128   4
  -6   7  -1 8.40256 2.06398   3
   6  -7  -1 5.48754 1.49651   1
  -7   7   1 3.51541 1.22415   3
   7   7  -1 3.63400 1.24614   2
   7  -7   1 3.33681 4.80135   1
  -7  -7  -1 5.32802 1.49513   4
   7  -7  -1 4.32453 1.13931   1
   7   7   1 3.98844 1.01564   2
  -7   7  -1 5.54624 1.52119   3
  -7  -7   1 2.14760 1.26433   4
   8   7  -1 2.53607 0.95345   2
  -8  -7  -1 1.20239 1.04969   4
  -8   7   1 1.51013 1.13601   3
   8  -7   1 2.37088 1.59642   1
  -8   7  -1 -1.3344  3.9272   3
   8   7   1  2.7672 28.9871   2
   8  -7  -1 1.73837 1.06309   1
  -8  -7   1 1.75055 1.19783   4
  -9  -7  -1 3.36252 1.49595   4
   9   7  -1  3.3849 14.4602   2
  -9  -7   1 1.56004 1.20897   4
   0  -8  -1 251.550   8.070   1
   0  -8  -1 230.043   9.128   4
   0   8   1 247.952   7.554   3
   0   8  -1 235.311   8.635   2
   0   8  -1 249.702   7.732   3
   0  -8   1 231.847   9.218   4
   0   8   1 237.592   8.727   2
   0  -8   1 240.486   7.690   1
  -1   8   1 1.46701 0.60782   3
   1  -8   1 2.10900 0.78681   1
   1   8  -1 1.52314 0.47730   3
   1  -8   1 3.10555 0.96983   4
  -1  -8  -1 2.77738 1.07414   4
   1   8  -1 2.15908 1.96204   2
  -1  -8  -1 2.66788 0.51748   1
  -1   8   1 1.67023 1.71531   2
   1   8   1 3.07370 0.94076   2
   1  -8  -1 1.95710 0.92348   4
  -1   8  -1 2.21311 0.72846   3
  -1  -8   1 3.85383 0.51239   1
   1   8   1 1.15951 0.34524   3
  -1   8  -1 0.56578 0.54426   2
   1  -8  -1 2.62641 0.73579   1
  -1  -8   1 4.50482 1.25156   4
  -2   8   1 3.18456 1.72401   2
   2   8  -1 3.64815 0.70277   3
   2  -8   1 3.12300 0.95152   4
  -2   8   1 3.23733 0.92369   3
  -2  -8  -1 5.12357 0.64830   1
   2   8  -1 3.42004 1.80619   2
   2  -8   1 2.99058 0.75698   1
  -2  -8  -1 5.15923 1.33485   4
   2   8   1 4.75547 1.36321   2
   2  -8  -1 3.74073 1.00697   4
  -2   8  -1 2.96998 0.85672   3
  -2   8  -1 3.71517 0.93356   2
   2  -8  -1 3.44744 0.87176   1
  -2  -8   1 5.17043 1.44228   4
   3  -8   1 46.2524  3.2291   1
  -3   8   1 49.9424  5.2877   2
  -3   8   1 55.9014 11.8902   3
   3   8  -1 51.9411 41.6514   2
   3  -8   1 45.4789  3.3332   4
  -3  -8  -1 45.8702  3.7288   4
   3  -8  -1 48.7048  3.3670   4
  -3   8  -1 56.6929 11.9495   3
   3   8   1 53.9932 12.9128   2
   3  -8  -1 43.9212  3.1970   1
  -3  -8   1 43.3996  3.5761   4
  -4  -8  -1 14.3696  2.0807   4
   4  -8   1 11.1242  1.5506   1
   4   8  -1 17.1656  2.0880   2
   4  -8   1 12.1182  1.4973   4
  -4   8   1 13.8536  1.7751   3
   4   8   1 11.5870  2.2536   2
   4  -8  -1 10.4890  1.4715   4
  -4   8  -1 17.0913  7.2891   3
   4  -8  -1 16.2792  1.8738   1
  -4  -8   1 16.5546  2.2138   4
  -5   8   1 6.24146 1.61157   3
  -5  -8  -1 7.28104 1.93202   4
   5   8  -1 5.93247 1.59327   2
   5  -8   1 4.00979 1.19815   1
  -5  -8   1 5.79878 1.71412   4
  -5   8  -1 4.87824 3.38633   3
   5  -8  -1 4.28836 3.99804   1
   5   8   1 6.92748 2.56328   2
  -6   8   1 34.1164  3.1531   3
   6   8  -1 34.3044  3.2454   2
   6  -8   1 35.3968  3.1641   1
  -6  -8  -1 34.7949  3.6050   4
   6   8   1 38.0452  5.1471   2
  -6  -8   1 28.7903  3.1999   4
   6  -8  -1 28.4476  2.9421   1
  -6   8  -1 36.0559  3.7897   3
  -7   8   1 5.05892 1.46608   3
   7   8  -1 5.88548 1.49527   2
   7  -8   1 2.90483 4.80017   1
  -7  -8  -1 4.54571 1.77480   4
   7   8   1 4.28171 1.43539   2
  -7  -8   1 4.63020 1.57271   4
  -7   8  -1 5.01734 1.63917   3
   7  -8  -1 3.23001 1.14454   1
   8  -8   1 29.3837  3.1879   1
  -8   8   1 31.1747  3.3720   3
  -8  -8  -1 34.3884  3.6666   4
   8   8  -1 39.2852 47.8329   2
  -8   8  -1 32.9134 13.0791   3
   8  -8  -1 29.7602  3.2877   1
  -8  -8   1 35.7320  3.4967   4
   8   8   1 33.7845 11.2983   2
   0   9   1 0.11307 0.23801   3
   0  -9  -1 -0.1816  0.3523   1
   0   9  -1 1.94177 0.52472   3
   0   9   1 0.69794 0.41600   2
   0   9  -1 0.19955 0.33444   2
   0  -9   1 0.06894 0.48909   4
   0  -9  -1 0.73267 0.53771   4
  -1   9   1 0.70673 1.82769   2
  -1   9   1 0.37751 0.26167   3
   1   9  -1 0.57614 0.34008   3
  -1  -9  -1 0.15888 0.56146   4
   1   9  -1 0.67603 0.47263   2
   1  -9   1 0.70743 0.34887   1
   1  -9   1 0.04881 0.48441   4
   1  -9  -1 0.82056 0.52066   4
   1   9   1 0.66243 0.51082   2
  -1   9  -1 0.64577 0.35851   2
   1  -9  -1 0.07860 0.30659   1
  -1   9  -1 0.88001 0.52226   3
  -1  -9   1 0.33950 0.54110   4
   2  -9   1 1.02656 0.60497   4
  -2   9   1 0.13692 4.39928   2
  -2  -9  -1 -0.2365  0.4838   4
   2   9  -1 -0.0024  0.5529   2
   2  -9   1 0.53361 0.43517   1
  -2   9   1 0.23925 1.02799   3
  -2  -9   1 1.45817 0.75263   4
   2  -9  -1 0.97832 0.61207   4
  -2   9  -1 -0.1183  0.3652   2
   2  -9  -1 -0.9425  0.3546   1
   2   9   1 -0.0329  0.4527   2
  -2   9  -1 0.11365 0.32458   3
   3  -9   1 37.4918  3.1156   4
   3  -9   1 38.9534  2.8145   1
   3   9  -1 42.7104 11.5355   2
  -3   9   1 37.8187 10.2002   3
  -3  -9  -1 34.9981  3.4576   4
  -3   9  -1 42.7078 11.0659   3
   3  -9  -1 34.1580  2.8446   4
  -3  -9   1 37.2018  3.4560   4
   3   9   1 46.8566 10.3587   2
   3  -9  -1 41.9136  3.0692   1
   4  -9   1 0.51039 0.65649   4
  -4   9   1 1.33833 0.66092   3
   4   9  -1 1.56750 0.93663   2
  -4  -9  -1 0.38821 0.83480   4
   4  -9   1 1.91365 0.75394   1
   4   9   1 0.51142 0.82113   2
  -4  -9   1 1.36966 1.21240   4
   4  -9  -1 1.28151 0.57399   1
  -4   9  -1 1.25185 2.36056   3
  -5  -9  -1 4.53863 1.52198   4
   5   9  -1 2.12652 1.09460   2
   5  -9   1 3.29313 1.01970   1
  -5   9  -1 2.90475 1.01196   3
  -5  -9   1 2.28263 1.21404   4
   5   9   1 2.64164 1.29020   2
   5  -9  -1 3.02540 3.44036   1
   6   9  -1 1.37042 0.93475   2
  -6  -9  -1 2.42939 1.29376   4
  -6   9   1 0.81346 0.76849   3
   6  -9   1 0.80840 0.82926   1
   6  -9  -1 -0.1676  0.8821   1
   6   9   1 1.56321 2.17278   2
  -6   9  -1 0.14765 1.53821   3
  -6  -9   1 -0.0872  1.1505   4
  -7  -9  -1 18.0805  3.1379   4
  -7   9   1 18.8328  2.5228   3
   7  -9   1 21.6398 10.3170   1
   7   9  -1 12.4245  2.6229   2
  -7  -9   1 16.1130  3.0484   4
  -7   9  -1 18.5867  2.3618   3
   7   9   1 15.5185  2.8377   2
   7  -9  -1 18.1581  3.0545   1
   0  10  -1 57.6232  4.0123   2
   0 -10   1 57.1814  4.2566   4
   0  10   1 61.2340  6.7396   2
   0  10  -1 60.1484  3.6163   3
   0 -10  -1 52.6079  4.0422   4
  -1 -10  -1 1.88094 0.93546   4
   1  10  -1 1.11302 0.75399   2
   1 -10   1 4.30063 1.19730   4
  -1  10   1 3.13831 0.91024   2
  -1  10   1 2.45947 1.21250   3
  -1  10  -1 1.77196 0.59483   3
  -1  10  -1 2.94700 3.13349   2
   1  10   1 3.93235 1.25257   2
  -1 -10   1 1.18628 0.90127   4
   1 -10  -1 3.50696 1.02676   4
  -2  10   1 245.495  30.197   2
  -2  10   1 270.521  21.679   3
   2  10  -1 242.088  10.176   2
  -2 -10  -1 258.241  11.056   4
   2 -10   1 252.206  10.494   4
   2 -10  -1 253.823  10.360   4
   2 -10  -1 257.331  11.663   1
  -2  10  -1 249.524  18.012   2
   2  10   1 253.309  10.420   2
  -2  10  -1 270.528  13.066   3
  -2 -10   1 253.417  11.061   4
   3 -10   1 13.7509  1.6954   1
   3  10  -1 10.9178  6.7260   2
   3 -10   1 7.36723 1.69090   4
  -3  10   1 7.56984 4.84529   3
  -3 -10  -1 9.75559 2.13897   4
   3 -10  -1 7.37953 2.28873   1
  -3 -10   1 9.68050 2.30644   4
  -3  10  -1 8.60946 5.12058   3
   3 -10  -1 7.11649 1.52415   4
   3  10   1 9.77447 2.23442   2
  -4  10   1 235.673  19.791   3
  -4 -10  -1 243.489  11.269   4
   4 -10   1 255.966  23.234   1
   4  10  -1 231.474  10.598   2
  -4  10  -1 233.200  22.982   3
  -4 -10   1 236.435  11.168   4
   4  10   1 240.393  10.608   2
   4 -10  -1 247.505  10.043   1
   5 -10   1 7.72694 1.42223   1
  -5  10   1 5.65288 1.63192   3
  -5 -10  -1 9.88428 2.46392   4
   5  10  -1 8.84825 2.18558   2
   5 -10  -1 6.22981 1.37254   1
  -5 -10   1 8.92861 2.24515   4
  -5  10  -1 5.00698 2.02099   3
   5  10   1 7.78027 5.69548   2
   6 -10   1 119.496   6.596   1
   6  10  -1 105.500   7.075   2
  -6  10   1 103.242   6.313   3
  -6 -10  -1 115.176   7.596   4
   6  10   1 105.201  22.729   2
  -6  10  -1 97.0951  9.1969   3
   6 -10  -1 94.7337  6.0993   1
  -6 -10   1 107.454   7.327   4
   7 -10   1 2.24114 3.77314   1
   7 -10  -1 4.11012 1.42845   1
   0  11  -1 0.10458 1.43350   2
   0 -11   1 1.84918 0.91779   4
   0 -11  -1 1.38049 0.74550   4
   0  11   1 1.32919 2.61960   2
   1  11  -1 3.72344 1.13009   2
  -1  11   1 2.99396 1.00201   2
  -1 -11  -1 3.03886 1.32521   4
   1 -11   1 3.31050 0.97762   4
   1 -11  -1 5.17322 1.30876   4
   1  11   1 4.17811 1.32457   2
  -1  11  -1 4.73504 1.24427   2
  -1 -11   1 3.82193 1.38183   4
   2  11  -1 0.57365 0.58856   2
  -2 -11  -1 -0.4715  0.7967   4
   2 -11   1 1.02796 0.91476   4
   2  11   1 0.32800 0.59284   2
  -2  11  -1 0.74264 2.39660   3
   2 -11  -1 1.66696 0.86682   4
  -2 -11   1 1.57973 0.92085   4
  -3  11   1 19.9961  6.4303   3
  -3 -11  -1 18.0263  2.6018   4
   3  11  -1 18.1717  2.3393   2
   3 -11   1 17.1472  2.1716   4
  -3  11  -1 21.7441  8.6113   3
   3  11   1 16.3886  2.2769   2
  -3 -11   1 14.3312  2.9055   4
   4  11  -1 0.50854 0.65427   2
  -4  11   1 0.66738 1.50059   3
  -4 -11   1 1.22522 1.21470   4
  -4  11  -1 0.09364 0.61851   3
   4  11   1 1.81418 0.87283   2
   5  11  -1 1.65070 1.19203   2
  -5  11   1 2.09224 2.37168   3
  -5 -11  -1 0.47527 1.19972   4
   5  11   1 0.81325 0.86725   2
  -5  11  -1 -0.1071  2.7031   3
  -5 -11   1 2.73765 1.56684   4
   5 -11  -1 0.16579 0.70747   1
   6 -11  -1 0.39433 0.90696   1
   0  12   1 6.60063 1.50956   2
   0 -12   1 4.47212 1.31534   4
   0  12  -1 3.93853 4.22982   2
   0 -12  -1 5.22354 1.70659   4
   1 -12   1 2.45441 0.94706   4
  -1 -12  -1 4.37399 1.35115   4
  -1  12   1 1.50526 3.03429   2
   1  12  -1 2.56059 0.85754   2
  -1 -12   1 3.30416 1.38574   4
   1  12   1 3.93932 1.19756   2
  -1  12  -1 1.17663 0.66723   2
   1 -12  -1 5.87630 1.20720   4
   2 -12   1 0.88777 0.91384   4
  -2 -12  -1 0.99466 1.24717   4
   2  12  -1 0.55759 0.67466   2
   2  12   1 2.78364 1.04527   2
  -2 -12   1 3.02780 1.25222   4
  -3 -12  -1 1.52376 1.25129   4
   3  12  -1 1.07215 0.78952   2
  -3 -12   1 1.38042 0.95786   4
   3  12   1 1.53567 0.84061   2
  -4  12  -1 11.0836  2.7114   3
  -5  12   1 11.3039  2.2795   3
   0 -13  -1 -0.1765  0.7870   4
   0 -13   1 0.70552 0.69584   4
   0  13  -1 -0.0538  0.6021   2
   1 -13   1 5.83822 1.20557   4
   1  13  -1 2.83287 1.10454   2
  -1 -13  -1 3.41807 1.31669   4
   1 -13  -1 2.23023 0.84564   4
   1  13   1 3.51836 4.09180   2
  -1 -13   1 2.14024 1.04759   4
   0   0   2 1503.18   37.44   1
   0   0   2 1833.41   38.98   4
   0   0   2 1474.28   36.20   2
   1   0   2 373.108  12.206   4
   1   0   2 384.678   8.645   2
   1   0  -2 369.889   8.892   2
  -1   0  -2 375.996  10.522   3
  -1   0   2 397.175   9.505   4
   1   0   2 388.614   9.363   1
   1   0  -2 375.015   9.215   1
   2   0   2 1797.61   39.79   2
  -2   0  -2 1770.05   43.96   4
   2   0   2 1778.63   41.57   1
  -2   0   2 1844.45   39.16   3
  -2   0   2 1810.66   43.67   4
   2   0  -2 1764.53   41.54   1
   2   0  -2 1717.15   40.02   2
   3   0  -2 222.823   6.825   1
   3   0  -2 216.239   6.101   2
  -3   0   2 230.170   6.425   3
  -3   0  -2 222.198   6.742   4
   3   0   2 234.222   5.939   2
   3   0   2 225.308   6.944   1
  -3   0   2 231.779   6.531   4
  -3   0  -2 221.776   6.227   3
  -4   0   2 356.460   9.772   3
   4   0   2 368.934   9.239   2
   4   0  -2 349.970   9.421   2
   4   0  -2 357.035  16.054   1
   4   0   2 352.724  10.664   1
  -4   0   2 356.250  10.123   4
  -4   0  -2 360.802  10.434   4
  -4   0  -2 358.662  13.380   3
   5   0   2 3.17074 0.94264   1
  -5   0   2 3.69363 0.78311   4
   5   0  -2 3.30150 0.89253   1
   5   0  -2 2.50255 0.55932   2
  -5   0  -2 4.16459 0.87560   4
  -5   0  -2 3.12097 0.83530   3
   5   0   2 4.11844 0.68746   2
  -5   0   2 2.83959 0.84617   3
   6   0   2 8.10747 0.91167   2
   6   0   2 10.5697  5.6427   1
  -6   0  -2 10.2909  1.3912   4
  -6   0   2 8.23753 1.53403   3
   6   0  -2 11.9819  1.1597   2
  -6   0   2 10.1679  1.2055   4
  -6   0  -2 11.0110  1.3948   3
   6   0  -2 8.57678 1.55187   1
   7   0  -2 2.33487 0.58801   2
  -7   0   2 0.98022 0.63225   3
  -7   0  -2 2.20657 0.79459   4
   7   0  -2 1.42833 0.71903   1
   7   0   2 1.16393 0.81787   1
  -7   0  -2 1.10162 0.63520   3
  -7   0   2 2.41595 0.67815   4
  -8   0   2 81.1022  4.5889   3
   8   0   2 75.8285  5.0828   1
  -8   0  -2 79.4377  4.3223   4
   8   0  -2 79.5126 10.5462   1
  -8   0  -2 76.5869  4.3697   3
   9   0   2 54.9528  4.3642   1
  -9   0   2 53.4090  3.6992   3
   9   0  -2 55.7673  4.2828   1
  -9   0  -2 50.0347  3.5634   3
  10   0  -2 96.0420  6.0723   1
 -10   0   2 84.5012  5.0799   3
  10   0   2 94.9435  6.2593   1
   0   1  -2 0.21499 0.19697   2
   0   1   2 0.37703 0.43023   3
   0   1   2 0.58847 0.69967   2
   0  -1  -2 0.19119 0.15258   4
   0  -1   2 0.14863 0.19763   3
   0  -1  -2 0.30307 0.21377   1
   0  -1   2 0.11522 0.21437   4
   1   1  -2 12.9366  0.6132   1
  -1   1   2 12.2349  0.7062   3
   1  -1   2 14.6403  0.8603   4
   1  -1   2 14.5817  0.8133   1
  -1  -1  -2 14.5639  0.5383   3
   1   1  -2 13.0820  0.7617   2
  -1  -1  -2 13.3525  0.8003   4
  -1   1   2 12.8767  1.1586   2
   1   1   2 13.1820  0.7316   2
  -1   1  -2 13.4974  0.7484   3
   1   1   2 13.6281  0.8644   1
  -1  -1   2 13.6292  0.7184   3
   1  -1  -2 14.3184  0.8428   1
  -1  -1   2 13.5194  0.7794   4
   2   1  -2 58.9101  2.2180   2
  -2   1   2 59.6320  2.2549   3
   2   1  -2 61.6373  2.2494   1
   2  -1   2 55.2488  2.4153   4
   2  -1   2 57.9705  2.4092   1
  -2   1   2 58.5370  2.0307   2
  -2  -1  -2 60.6815  1.9638   3
  -2  -1  -2 55.9019  2.3080   4
  -2  -1   2 56.7725  2.2352   4
  -2   1  -2 56.0303  5.1713   3
  -2  -1   2 60.8181  2.1774   3
   2  -1  -2 55.3389  2.3819   1
   2  -1  -2 56.6521  7.0216   4
   2   1   2 59.4427  2.4129   1
   2   1   2 58.7377  2.0954   2
  -3   1   2 680.968  16.811   4
  -3  -1  -2 639.303  15.302   3
   3   1  -2 688.475  16.645   1
   3  -1   2 569.577  17.382   4
  -3   1   2 664.993  24.043   3
   3   1  -2 679.904  16.049   2
  -3  -1  -2 642.271  17.379   4
   3  -1   2 637.679  16.880   1
   3  -1  -2 628.388  20.274   1
   3  -1  -2 643.021  15.472   2
   3   1   2 708.124  17.003   1
  -3  -1   2 635.970  15.583   3
  -3   1  -2 645.311  15.650   3
  -3  -1   2 671.961  17.299   4
   3   1   2 695.525  15.844   2
   4   1  -2 52.4850  2.6932   1
  -4  -1  -2 44.1880  2.4475   4
   4  -1   2 44.8718  2.6921   1
   4   1  -2 49.6497  2.3714   2
  -4  -1  -2 45.0051  2.2614   3
  -4   1   2 47.8882  2.1490   4
  -4   1   2 46.4519  2.5105   3
  -4   1  -2 49.9289  2.4204   4
   4   1   2 51.1324  2.2837   2
   4   1   2 48.0882  2.7463   1
  -4   1  -2 48.7109  2.4958   3
  -4  -1   2 44.7713  2.3967   4
   4  -1  -2 44.4451  2.0015   2
  -4  -1   2 41.4991  2.3210   3
   4  -1  -2 44.8720  2.6509   1
   5   1  -2 43.3080  2.4332   2
   5  -1   2 40.7323  1.8407   2
  -5   1   2 41.9923  2.6270   3
  -5  -1  -2 41.8002  2.5882   4
  -5   1   2 41.5224  2.2163   4
   5   1  -2 46.0715  2.8754   1
   5  -1   2 43.9955  2.9720   1
  -5  -1  -2 40.8044  2.3745   3
  -5  -1   2 41.0343  2.4841   4
  -5   1  -2 41.1215  2.4470   4
   5  -1  -2 39.4871  3.1484   1
  -5  -1   2 39.4039  2.4822   3
   5  -1  -2 39.8781  2.0531   2
   5   1   2 46.5654  2.9576   1
  -5   1  -2 43.5339  2.5977   3
  -6   1   2 1.49329 0.54060   4
  -6  -1  -2 0.04562 0.45704   3
   6   1  -2 0.42001 0.42637   2
  -6   1   2 1.87767 0.70906   3
  -6  -1  -2 0.76248 0.64591   4
   6   1  -2 1.70241 2.41118   1
   6  -1   2 2.73508 0.91117   1
  -6   1  -2 1.39206 0.60027   4
  -6  -1   2 0.46507 0.70834   4
   6  -1  -2 0.07832 0.29854   2
   6   1   2 -0.0118  0.5570   1
   6  -1  -2 1.10540 0.56087   1
  -6  -1   2 -0.5463  0.5184   3
  -6   1  -2 0.93506 0.62079   3
   7   1  -2 0.68749 0.75899   1
  -7  -1  -2 0.37120 0.67824   4
  -7   1   2 -0.6536  0.4184   4
  -7  -1  -2 0.33461 0.57444   3
  -7   1   2 0.25130 0.57882   3
   7   1  -2 0.99805 0.43176   2
   7  -1   2 1.19197 2.41203   1
  -7   1  -2 1.33982 0.70779   3
  -7  -1   2 0.65048 0.51408   4
  -7   1  -2 1.32334 0.59816   4
   7  -1  -2 -0.4612  0.5483   1
  -7  -1   2 2.51779 0.81497   3
   7   1   2 0.42516 0.63485   1
   8   1  -2 4.04624 1.11014   1
   8  -1   2 3.57548 1.35022   1
  -8  -1  -2 4.05018 1.29051   3
  -8   1   2 1.77481 0.76490   3
  -8  -1  -2 3.55955 1.10867   4
  -8  -1   2 3.40511 1.12705   3
  -8   1  -2 4.35281 0.82910   4
   8   1   2 4.68909 1.49826   1
   8  -1  -2 4.90010 1.55879   1
  -8   1  -2 4.56142 1.14566   3
   9  -1   2 2.95594 1.28247   1
  -9  -1  -2 0.85846 0.94967   3
   9   1  -2 1.87369 1.20292   1
  -9   1   2 2.55747 1.01597   3
  -9   1  -2 0.90103 0.79098   3
   9  -1  -2 4.15698 3.89231   1
   9   1   2 -0.3501  1.5302   1
  -9  -1   2 6.11699 1.33751   3
  10   1  -2 0.77524 0.94121   1
  10  -1   2 -1.2145  1.0266   1
  10  -1  -2 1.19695 1.08111   1
 -10   1  -2 0.83027 0.87528   3
  10   1   2 0.67885 3.20035   1
   0   2  -2 90.9767  2.8400   2
   0  -2   2 95.0736  3.2291   4
   0  -2   2 89.8113  2.5471   1
   0  -2  -2 92.9184  3.0888   4
   0   2   2 92.2742  2.4859   3
   0  -2  -2 93.9789  2.8896   1
   0   2   2 94.1719  2.9800   2
   0   2  -2 90.1899  2.7119   3
  -1  -2  -2 448.577  12.314   4
   1   2  -2 470.273  10.974   1
  -1  -2  -2 466.147  10.250   3
  -1   2   2 445.577  15.892   3
   1   2  -2 439.067  11.311   2
   1  -2   2 460.104  12.242   4
  -1   2   2 465.460  11.142   2
   1  -2   2 488.704  12.172   1
  -1   2  -2 497.322  10.853   2
   1  -2  -2 462.836  11.634   1
  -1  -2   2 464.275  10.765   3
   1   2   2 467.362  11.625   1
  -1  -2   2 452.382  12.303   4
   1  -2  -2 467.301  11.929   4
   1   2   2 432.920  11.230   2
  -1   2  -2 447.955  10.911   3
   2   2  -2 51.2405  1.9585   1
  -2   2   2 47.1962  1.8687   2
  -2  -2  -2 45.6303  2.2301   4
   2  -2   2 39.9260  2.0831   4
  -2  -2  -2 51.5317  1.6659   3
   2   2  -2 47.7543  2.1439   2
   2  -2   2 42.9886  2.1347   1
  -2   2   2 46.2737  2.8922   3
   2   2   2 47.6901  2.1499   1
   2   2   2 46.9029  2.0499   2
   2  -2  -2 41.9653  1.8268   4
  -2   2  -2 47.2107  2.0774   3
  -2  -2   2 45.7201  2.1730   4
  -2  -2   2 45.6397  1.8697   3
   2  -2  -2 44.3078  2.1922   1
  -3   2   2 22.0901  1.2351   2
   3  -2   2 24.6504  1.7349   1
   3   2  -2 21.6718  1.5379   2
   3  -2   2 23.2299  1.6337   4
   3   2  -2 19.5668  1.4311   1
  -3  -2  -2 24.6951  1.3373   3
  -3  -2  -2 21.8544  1.6688   4
  -3   2   2 20.3028  1.4719   3
  -3   2  -2 21.0705  5.1513   3
  -3  -2   2 23.9764  1.6112   4
  -3  -2   2 21.1707  1.3587   3
   3  -2  -2 23.4395  1.7082   1
   3   2   2 19.5828  1.3747   2
   3  -2  -2 24.7302  1.4222   4
   3   2   2 20.6643  4.0010   1
   4   2  -2 37.6053  2.2630   1
  -4   2   2 37.7743  2.2848   3
  -4  -2  -2 35.3561  2.3128   4
   4  -2   2 18.0324 11.4286   4
   4  -2   2 30.0809  2.4062   1
   4   2  -2 38.3405  2.2278   2
   4   2   2 39.3050  2.1438   2
   4  -2  -2 31.3689  2.3662   1
  -4   2  -2 39.1176  3.4760   3
  -4  -2   2 34.4567  2.2013   4
   4   2   2 48.6054  9.2775   1
   5  -2   2 214.494   7.906   1
   5  -2  -2 209.493   7.823   1
  -6   2   2 16.5731  1.8110   3
  -6   2   2 16.9958  1.3028   4
  -6  -2  -2 15.2330  1.9024   4
  -6  -2  -2 16.2165  1.5592   3
   6  -2   2 19.0898  2.0684   1
   6   2  -2 11.8055  1.4290   2
   6   2  -2 14.9105  1.7026   1
   6  -2  -2 18.8175  1.2704   2
  -6   2  -2 16.5236  1.5244   4
   6   2   2 17.6511  1.9238   1
   6   2   2 14.1964  1.4446   2
  -6  -2   2 17.2829  1.8069   4
   6  -2  -2 21.1747  8.1325   1
  -6  -2   2 16.3074  1.6165   3
  -6   2  -2 12.0510  2.7571   3
  -7   2   2 35.3965  2.8439   3
  -7  -2  -2 35.4248  2.5396   3
   7  -2   2 39.6540  3.2871   1
  -7  -2  -2 39.1130  3.0406   4
   7   2  -2 32.8641  2.8285   1
  -7   2  -2 36.3457  2.4495   4
  -7   2  -2 31.1731  2.7230   3
   7   2   2 34.5687  4.1461   1
  -7  -2   2 39.3303  2.6968   3
   7  -2  -2 39.7789  3.3674   1
  -7  -2   2 34.0991  2.6915   4
  -8   2   2 23.3967  2.4771   3
  -8  -2  -2 22.1709  2.2605   4
  -8  -2  -2 18.7469  1.8882   3
   8   2  -2 28.5556  2.7920   1
   8  -2   2 14.7770  4.2239   1
  -8  -2   2 20.2767  2.0387   4
   8   2   2 21.3550  2.3949   1
  -8   2  -2 22.0332  2.2829   3
   8  -2  -2 17.2854  2.2612   1
  -8  -2   2 17.5888  1.9469   3
  -9  -2  -2 35.4640  3.1780   4
   9  -2   2 29.2106  3.1761   1
  -9   2   2 38.1198  3.3594   3
   9   2  -2 50.7840 14.6327   1
  -9   2  -2 39.5729  3.2496   3
   9   2   2 42.2549  8.3540   1
  -9  -2   2 29.0943  2.8451   3
 -10   2   2 33.7230  3.0107   3
  10  -2   2 28.3359  3.2577   1
  10  -2  -2 34.8638  3.4012   1
 -10   2  -2 35.7637  3.0995   3
  10   2   2 36.8880  3.4407   1
   0   3  -2 0.45007 0.17434   3
   0   3   2 0.84967 0.19886   3
   0  -3   2 0.71379 0.18882   1
   0   3  -2 0.29632 0.16971   2
   0   3   2 0.62551 0.24227   2
   0  -3   2 0.36987 0.22612   4
   0  -3  -2 0.72340 0.25404   1
   0  -3  -2 0.51927 0.23684   4
   1  -3   2 10.8360  0.9409   4
  -1  -3  -2 10.4421  0.6037   3
  -1   3   2 11.4611  0.9097   2
  -1  -3  -2 10.8651  0.9846   4
   1  -3   2 11.0229  1.6629   1
   1   3  -2 10.7815  0.9299   2
  -1   3   2 10.4433  0.8028   3
   1   3  -2 10.5692  0.6537   1
  -1   3  -2 11.0910  0.7884   2
   1   3   2 9.37913 1.69642   2
   1  -3  -2 11.1863  0.8810   4
   1  -3  -2 10.1716  0.8989   1
  -1  -3   2 8.98080 0.72948   3
  -1   3  -2 9.73207 0.82177   3
  -1  -3   2 9.76306 0.95600   4
   1   3   2 9.34202 0.83119   1
  -2  -3  -2 54.2691  1.8722   3
  -2  -3  -2 50.4919  2.6386   4
  -2   3   2 54.2632  5.9871   3
   2   3  -2 50.6055  2.5007   2
   2  -3   2 57.2906  2.5903   1
   2   3  -2 56.0708  2.3009   1
  -2   3   2 57.0575  3.9201   2
   2  -3   2 59.0804  2.6531   4
   2   3   2 51.1054  2.4640   2
  -2   3  -2 57.4013  2.0317   2
  -2  -3   2 55.2404  2.7173   4
   2   3   2 54.8931  2.5125   1
   2  -3  -2 56.3049  2.3649   4
  -2   3  -2 55.7504  3.9995   3
  -2  -3   2 55.7687  2.2119   3
   2  -3  -2 57.7629  2.7104   1
  -3  -3  -2 194.245   6.880   4
  -3  -3  -2 199.530   5.445   3
   3  -3   2 202.604   6.781   4
  -3   3   2 199.367   5.792   2
   3   3  -2 197.370   6.106   1
  -3   3   2 194.560   6.709   3
   3   3  -2 200.445   6.475   2
   3  -3   2 196.049   6.627   1
  -3  -3   2 200.142   5.825   3
   3  -3  -2 206.024   6.354   4
  -3   3  -2 195.762  13.616   3
   3  -3  -2 198.853   6.762   1
   3   3   2 198.726   6.499   1
  -3  -3   2 193.115   6.776   4
   3   3   2 199.867   6.330   2
  -4  -3  -2 2.42603 0.49372   3
   4   3  -2 1.74589 0.75095   1
  -4   3   2 2.50031 0.75872   3
   4   3  -2 2.38268 0.72913   2
  -4  -3  -2 2.22883 0.71556   4
   4  -3   2 2.88498 0.73947   4
  -4   3   2 2.04826 0.39604   2
   4  -3   2 2.57221 0.83001   1
  -4  -3   2 1.63201 0.59481   4
   4   3   2 1.97231 0.56168   1
   4  -3  -2 2.52102 0.57219   4
   4  -3  -2 1.31343 0.59755   1
  -4  -3   2 1.91141 0.54126   3
   4   3   2 2.11674 0.64028   2
  -4   3  -2 1.10692 0.51513   3
   5  -3   2 69.6663  7.1139   1
   5   3  -2 85.2366  4.0275   2
   5  -3   2 76.8538 11.1585   4
  -5   3   2 79.2276  3.9562   3
  -5  -3  -2 74.5726  3.2888   3
   5   3  -2 79.2058  5.6896   1
  -5  -3  -2 79.2381  4.2163   4
   5   3   2 79.0307  4.0948   1
  -5   3  -2 79.7190  4.0015   3
   5  -3  -2 79.3024  4.2896   1
   5   3   2 82.1407  3.8156   2
  -5  -3   2 76.3397  4.0191   4
   5  -3  -2 69.5452  5.2502   4
  -5  -3   2 75.2356  3.4504   3
   5  -3  -2 78.0715  2.9483   2
   6   3  -2 0.02724 1.36051   1
  -6   3   2 2.31058 0.50468   4
   6   3  -2 2.24044 0.78203   2
  -6  -3  -2 1.12805 0.42926   3
  -6   3   2 1.28483 0.70126   3
   6  -3   2 1.62395 0.70965   1
  -6  -3  -2 2.13797 0.76161   4
   6   3   2 1.23571 0.55589   2
  -6  -3   2 1.05731 0.58176   4
  -6  -3   2 1.99798 0.53655   3
  -6   3  -2 1.43942 0.87794   3
   6   3   2 3.09975 0.85266   1
   6  -3  -2 0.29167 0.57991   1
  -6   3  -2 1.38537 0.52948   4
  -7  -3  -2 13.2655  1.7506   4
   7   3  -2 16.0415  2.5982   1
   7   3  -2 14.2554  1.6001   2
  -7   3   2 13.6504  1.7357   3
   7  -3   2 17.5723  2.1475   1
  -7  -3   2 14.1328  1.6558   4
   7   3   2 14.3229  1.7201   1
   7  -3  -2 13.5158  2.4602   1
  -7   3  -2 11.6249  1.3097   4
  -7   3  -2 15.8537  4.4966   3
  -7  -3   2 14.9830  1.4743   3
   7   3   2 13.7340  1.4615   2
  -8  -3  -2 14.4126  1.8767   4
   8   3  -2 10.7586  1.3791   2
   8  -3   2 15.5785  2.8713   1
  -8   3   2 10.0021  1.9053   3
   8   3  -2 9.92236 3.91987   1
  -8  -3   2 13.8877  1.5168   3
  -8  -3   2 12.3812  1.6819   4
   8  -3  -2 15.8729  2.1860   1
   8   3   2 10.4157  1.8047   1
  -8   3  -2 11.8535  2.0907   3
  -9  -3  -2 2.53455 1.19089   4
   9  -3   2 2.59633 5.34601   1
  -9   3   2 2.00786 1.07158   3
   9  -3  -2 5.09274 1.58840   1
  -9   3  -2 2.35341 0.90805   3
   9   3   2 2.77447 1.12301   1
 -10   3   2 -0.2545  0.8182   3
 -10   3  -2 5.17480 1.57761   3
   0  -4   2 575.163  13.893   1
   0  -4  -2 558.713  14.235   1
   0   4  -2 562.731  13.506   3
   0   4   2 580.525  13.253   3
   0   4   2 566.361  14.398   2
   0   4  -2 550.121  14.178   2
   0  -4  -2 565.414  15.572   4
   0  -4   2 569.298  15.699   4
  -1   4   2 112.765   3.728   3
  -1  -4  -2 112.629   4.473   4
  -1   4   2 115.105   6.488   2
   1   4  -2 115.253   4.207   2
   1  -4   2 118.303   7.189   1
   1  -4   2 116.299   4.434   4
   1   4   2 117.843   3.290   3
   1  -4  -2 115.025   4.138   1
   1   4   2 110.434   4.188   2
  -1   4  -2 116.204   3.921   3
  -1  -4   2 108.418   3.645   3
   1   4   2 112.145   4.015   1
   1  -4  -2 112.838   4.211   4
  -1  -4   2 109.750   4.486   4
  -1  -4   2 116.853   3.400   1
  -1   4  -2 114.443   3.860   2
   2  -4   2 200.746   6.902   4
  -2   4   2 206.971   6.264   2
   2   4  -2 207.469   6.065   1
  -2   4   2 217.120  13.411   3
  -2  -4  -2 198.602   7.103   4
   2  -4   2 203.546   6.614   1
  -2  -4  -2 211.469   5.481   3
   2   4  -2 218.632   6.827   2
  -2   4  -2 210.166   5.989   2
   2  -4  -2 207.680   6.646   4
   2   4   2 209.437   6.567   1
  -2   4  -2 211.206   6.407   3
   2   4   2 214.426   6.727   2
  -2  -4   2 206.535   7.169   4
   2  -4  -2 202.056   6.733   1
  -2  -4   2 213.350   5.996   3
  -3  -4  -2 101.493   3.289   3
  -3   4   2 104.017   3.735   2
   3  -4   2 102.680   4.313   1
  -3   4   2 100.075   4.050   3
   3   4  -2 95.3141  8.6449   1
  -3  -4  -2 98.3540  4.5106   4
   3   4  -2 98.1050  4.2644   2
   3  -4   2 100.648   4.303   4
  -3   4  -2 96.5994  4.0553   3
   3   4   2 97.4239  4.1149   1
  -3  -4   2 100.527   3.631   3
  -3   4  -2 97.5952  3.2858   2
  -3  -4   2 99.3361  4.5087   4
   3   4   2 95.1659  4.1407   2
   3  -4  -2 100.620   4.416   1
   3  -4  -2 98.5435  3.9530   4
   4   4  -2 513.483  17.051   1
  -4   4   2 499.381  13.971   3
  -4  -4  -2 508.046  15.629   4
   4  -4   2 550.492  15.531   4
   4  -4   2 518.836  14.911   1
   4   4  -2 513.094  14.483   2
  -4   4   2 515.929  13.288   2
  -4  -4  -2 521.851  12.855   3
   4  -4  -2 533.007  15.203   1
  -4  -4   2 523.205  13.354   3
   4   4   2 508.931  14.653   1
  -4   4  -2 508.672  27.052   3
  -4  -4   2 514.920  15.484   4
   4   4   2 503.328  14.284   2
   4  -4  -2 534.101  14.824   4
   5   4  -2 78.1314  3.9257   1
  -5  -4  -2 82.7143  3.4140   3
   5  -4   2 86.6517  4.2768   4
  -5  -4  -2 80.8631  4.4350   4
   5  -4   2 79.5443  4.3926   1
  -5   4   2 78.3087  4.0712   3
   5   4  -2 76.9090  4.0931   2
   5   4   2 77.6350  6.5828   1
   5  -4  -2 90.5302  4.8494   1
  -5  -4   2 77.2692  4.2408   4
  -5   4  -2 71.8655  7.5472   3
  -5  -4   2 77.0042  3.5464   3
   5   4   2 72.4731  3.8654   2
   5  -4  -2 85.0387  3.8557   4
   6  -4   2 232.230   9.442   1
   6   4  -2 202.954   7.895   2
   6   4  -2 199.427   7.946   1
   6  -4   2 237.635   8.552   4
  -6   4   2 200.305  15.722   3
  -6  -4  -2 221.021   8.783   4
   6   4   2 207.996   8.306   1
  -6  -4   2 213.439   7.364   3
  -6   4  -2 199.325   7.957   3
   6   4   2 210.952   7.848   2
  -6  -4   2 212.669   8.545   4
   6  -4  -2 216.063   8.790   1
   7   4  -2 7.39856 1.50397   2
   7   4  -2 8.26569 1.35234   1
  -7   4   2 5.61355 1.37687   3
   7  -4   2 6.01616 1.56914   1
  -7  -4  -2 6.21468 1.45078   4
   7   4   2 8.33837 1.50383   2
  -7  -4   2 6.06554 1.35441   4
   7  -4  -2 4.71077 2.05815   1
   7   4   2 5.66338 1.12352   1
  -7   4  -2 6.51925 1.50559   3
  -8  -4  -2 32.3352  3.0764   4
   8  -4   2 29.8530  3.0675   1
   8   4  -2 29.2838  2.4825   2
  -8   4   2 25.2247  2.6769   3
   8   4   2 30.5327  2.7990   1
  -8   4  -2 31.0607  2.9586   3
   8  -4  -2 32.2500  3.1969   1
  -8  -4   2 30.4387  2.7008   4
   9  -4   2 1.62883 1.10282   1
  -9  -4  -2 -0.7469  0.8882   4
  -9   4   2 3.03147 1.02830   3
   9  -4  -2 0.04072 0.91063   1
  -9   4  -2 -0.2991  0.8743   3
   0   5  -2 0.80648 0.30165   3
   0   5  -2 1.20100 3.71506   2
   0  -5  -2 0.85941 0.27119   1
   0  -5   2 1.68970 0.40600   1
   0   5   2 0.45322 0.19599   3
   0  -5   2 -0.0812  0.1928   4
   0  -5  -2 0.42317 0.31057   4
   1  -5   2 307.679   9.736   4
  -1   5   2 311.155  17.061   2
   1   5  -2 291.581   9.004   2
  -1  -5  -2 299.925   9.797   4
   1   5  -2 304.163   8.111   3
  -1  -5  -2 305.905   8.544   1
   1  -5   2 313.853   9.013   1
  -1   5   2 313.203   8.342   3
   1  -5  -2 307.870   9.033   1
  -1   5  -2 307.853   8.542   3
  -1   5  -2 297.977   8.671   2
   1  -5  -2 309.122   9.529   4
  -1  -5   2 310.920   8.075   1
   1   5   2 316.018   7.752   3
  -1  -5   2 306.419   9.896   4
   1   5   2 304.103   9.171   2
   2   5  -2 125.677   4.186   1
  -2   5   2 130.137   4.707   2
   2  -5   2 130.835   4.838   1
  -2  -5  -2 128.755   3.877   3
   2  -5   2 123.161   5.071   4
  -2  -5  -2 124.968   5.371   4
   2   5  -2 122.669   5.003   2
  -2   5   2 132.300  10.954   3
   2  -5  -2 130.164   4.994   1
   2  -5  -2 129.226   4.938   4
  -2   5  -2 128.695   4.739   3
  -2  -5   2 118.962   5.233   4
   2   5   2 130.098   4.751   1
  -2  -5   2 125.951   4.258   3
  -2   5  -2 125.993   4.392   2
   2   5   2 129.075   5.089   2
   3   5  -2 49.2091  2.4241   1
  -3   5   2 58.8837 10.3321   3
   3   5  -2 47.5692  2.9379   2
  -3  -5  -2 47.5295  3.1466   4
   3  -5   2 49.9524  2.9476   4
  -3  -5  -2 48.0737  2.0690   3
   3  -5   2 50.2292  2.9263   1
  -3   5   2 51.2052  2.5377   2
  -3  -5   2 52.3973  2.4447   3
  -3   5  -2 49.9445  2.2944   2
   3  -5  -2 50.3132  2.7392   4
  -3  -5   2 45.2816  3.0216   4
   3   5   2 51.3651  2.8049   1
   3  -5  -2 47.3465  6.1040   1
  -3   5  -2 53.0052  9.8355   3
   3   5   2 48.4706  2.9311   2
  -4   5   2 1.56748 0.42380   2
   4  -5   2 0.92775 0.43192   4
  -4   5   2 1.28980 0.85884   3
   4   5  -2 1.21941 0.41936   1
  -4  -5  -2 1.25375 0.36976   3
   4   5  -2 0.92603 0.42750   2
   4  -5   2 0.79772 0.46095   1
  -4  -5  -2 2.48394 0.89873   4
  -4  -5   2 1.04992 0.31313   3
   4  -5  -2 1.74303 0.59332   1
   4  -5  -2 1.50669 0.39545   4
  -4   5  -2 0.57974 1.50531   3
   4   5   2 0.72317 0.47170   2
   4   5   2 1.06040 0.41053   1
  -5   5   2 3.02061 1.00138   3
  -5  -5  -2 1.23863 0.85300   4
   5  -5   2 1.64939 0.64015   1
   5   5  -2 1.49589 0.72063   2
   5  -5   2 1.01959 0.53739   4
   5   5  -2 1.96951 0.53015   1
  -5  -5   2 1.34292 0.41080   3
  -5   5  -2 1.62872 2.25295   3
   5   5   2 1.90042 2.19562   1
   5   5   2 1.47270 0.58105   2
   5  -5  -2 1.00089 0.86690   1
  -5  -5   2 1.61994 0.88860   4
   6   5  -2 0.73403 0.63091   2
  -6  -5  -2 0.66739 0.75242   4
  -6   5   2 1.86927 0.90838   3
   6  -5   2 0.05521 1.17609   1
   6   5   2 2.66660 0.65847   1
   6   5   2 4.21784 1.10180   2
   6  -5  -2 1.19766 0.82814   1
  -6   5  -2 2.58694 2.29476   3
  -6  -5   2 2.94850 0.96619   4
  -7   5   2 21.5716  2.3667   3
  -7  -5  -2 26.4126  2.7360   4
   7   5  -2 21.3367  2.2535   2
   7  -5   2 19.8166  2.4058   1
  -7   5  -2 21.6249  2.4228   3
  -7  -5   2 21.2655  2.3728   4
   7   5   2 21.8133  2.1709   2
   7  -5  -2 24.9334  2.7754   1
  -8   5   2 2.05143 0.92866   3
  -8  -5  -2 2.80406 1.37293   4
   8  -5   2 2.07752 1.05668   1
   8   5  -2 3.42409 0.91516   2
   8  -5  -2 3.96217 1.60035   1
  -8   5  -2 3.25557 1.21582   3
  -8  -5   2 2.17746 1.09644   4
   8   5   2 1.50066 0.62074   2
  -9   5   2 19.8058  2.4135   3
   9  -5   2 29.1758  4.7686   1
  -9  -5  -2 25.4815  2.6792   4
  -9   5  -2 19.0255  2.5379   3
   9  -5  -2 21.4245  2.9045   1
  -9  -5   2 16.6171  2.3696   4
   0  -6   2 10.5900  1.3492   4
   0   6   2 12.6043  1.3742   2
   0   6  -2 10.2130  1.0445   3
   0   6   2 11.0922  0.9840   3
   0  -6  -2 12.4435  1.1690   1
   0   6  -2 12.0470  1.9578   2
   0  -6  -2 13.4985  1.4692   4
   0  -6   2 12.9812  1.0477   1
  -1   6   2 1.28058 1.40799   2
   1  -6   2 0.98179 0.48804   4
  -1  -6  -2 1.02606 0.55246   4
  -1   6   2 0.84462 0.37025   3
  -1  -6  -2 1.95915 0.45975   1
   1   6  -2 2.01631 0.54117   3
   1  -6   2 1.41763 0.61151   1
   1   6  -2 1.20023 0.54460   2
   1   6   2 0.97991 1.16737   2
  -1  -6   2 1.78925 0.61955   4
  -1   6  -2 1.34692 0.48069   3
   1   6   2 1.69794 0.36127   3
  -1  -6   2 0.97887 0.29372   1
   1  -6  -2 0.87312 0.51242   4
   1  -6  -2 1.08195 0.50283   1
  -1   6  -2 0.62286 0.45773   2
  -2   6   2 5.82252 1.95833   2
  -2   6   2 4.54500 1.07150   3
   2  -6   2 4.48468 0.97638   1
  -2  -6  -2 3.91368 1.05785   4
   2  -6   2 4.96914 1.11831   4
   2   6  -2 5.11749 1.16606   2
  -2   6  -2 4.78079 0.99998   3
   2   6   2 5.43430 0.56736   3
  -2  -6   2 3.65427 1.03254   4
  -2   6  -2 4.98795 0.95337   2
  -2  -6   2 5.35359 0.58552   1
   2  -6  -2 4.14219 0.95481   1
   2   6   2 4.91576 1.11858   2
  -2  -6   2 4.55532 0.83335   3
   2   6   2 4.73905 0.65191   1
   2  -6  -2 4.55724 0.97542   4
  -3   6   2 22.1777  1.7138   2
   3  -6   2 17.0309  1.6865   1
  -3  -6  -2 20.3475  2.1325   4
  -3   6   2 29.5374  7.8234   3
   3  -6   2 21.3191  1.9205   4
   3   6  -2 25.4794  2.2323   2
   3   6  -2 18.9489  1.4276   1
   3  -6  -2 20.1911  1.7476   4
  -3   6  -2 18.0376  1.4431   2
   3   6   2 20.6568  1.6870   1
   3  -6  -2 18.0623  4.6279   1
  -3  -6   2 20.4434  2.0505   4
  -3  -6   2 22.2601  1.5208   3
   3   6   2 24.9718  2.1510   2
  -3   6  -2 21.3329  2.6758   3
  -4  -6  -2 162.286   7.276   4
   4   6  -2 179.100   7.030   2
   4  -6   2 159.830  11.493   1
   4  -6   2 144.833   6.509   4
  -4   6   2 158.144   9.305   2
  -4   6   2 172.468   6.464   3
   4   6   2 173.385   6.875   2
  -4   6  -2 175.586  16.520   3
   4  -6  -2 150.561   7.261   1
   4  -6  -2 147.222   6.188   4
  -4  -6   2 164.959   7.220   4
  -4  -6   2 165.191   5.630   3
   4   6   2 154.335   6.274   1
  -5   6   2 78.0861  8.1575   3
   5  -6   2 59.8108  3.8837   4
  -5  -6  -2 74.6648  4.7977   4
   5  -6   2 64.3151  4.1022   1
   5   6  -2 79.3006  4.5645   2
   5  -6  -2 68.6057  4.4127   1
   5   6   2 81.6499  4.5109   2
  -5  -6   2 78.0001  4.7640   4
   5   6   2 70.8598  5.3446   1
  -5   6  -2 84.9309  4.6292   3
  -6  -6  -2 65.1285  4.6642   4
   6  -6   2 52.9922  4.0657   1
   6   6  -2 75.8791  4.5597   2
  -6   6   2 75.5678  4.5604   3
   6  -6  -2 51.8568  4.0786   1
  -6   6  -2 75.1597  4.5902   3
  -6  -6   2 66.2100  4.5433   4
   6   6   2 78.8057  4.5841   2
   7  -6   2 8.53170 1.90315   1
  -7  -6  -2 7.36963 1.83334   4
  -7   6   2 7.57187 5.39362   3
  -7   6  -2 10.2693  2.1053   3
   7   6   2 10.3390  1.8776   2
   7  -6  -2 4.00497 1.26527   1
  -7  -6   2 7.92857 1.63836   4
  -8   6   2 25.7546  2.9017   3
   8   6  -2 30.0568  2.8444   2
  -8  -6  -2 30.8024  3.2166   4
   8  -6   2 25.5550  2.9129   1
   8   6   2 26.7146  5.0079   2
   8  -6  -2 29.3038  3.9430   1
  -8   6  -2 33.7077 12.2625   3
  -8  -6   2 32.7612  3.1981   4
  -9  -6  -2 5.43520 1.54643   4
  -9   6   2 5.51914 1.34747   3
   9  -6   2 9.93925 1.89754   1
   9  -6  -2 12.4746  2.3464   1
  -9  -6   2 9.37113 1.84132   4
  -9   6  -2 8.36293 1.74203   3
   0   7  -2 1.90679 0.56090   3
   0  -7  -2 1.71318 0.47065   1
   0   7  -2 2.01344 1.73667   2
   0  -7  -2 1.53155 0.64012   4
   0  -7   2 1.71280 0.41463   1
   0  -7   2 2.25188 0.86523   4
   0   7   2 1.31025 0.62079   2
   0   7   2 1.66359 0.44276   3
  -1   7   2 18.2459  1.5239   3
  -1   7   2 21.5385  6.7221   2
   1   7  -2 23.7361  2.0898   2
   1  -7   2 24.3199  5.7924   1
   1  -7   2 19.3311  1.9476   4
  -1  -7  -2 22.1765  2.1119   4
  -1  -7  -2 22.4507  1.5998   1
   1   7  -2 20.4972  1.5325   3
   1   7   2 26.5532  6.7823   3
   1  -7  -2 22.2788  2.0383   4
  -1  -7   2 20.2592  2.0678   4
   1   7   2 20.9799  1.9664   2
  -1  -7   2 23.3529  1.4100   1
  -1   7  -2 18.8431  1.7212   2
  -1   7  -2 21.7463  1.7368   3
   1  -7  -2 21.5093  1.7749   1
  -2  -7  -2 19.4725  1.4571   1
  -2   7   2 22.4936 18.9600   2
   2  -7   2 21.9713  1.7972   1
   2   7  -2 20.9121  1.5159   3
  -2  -7  -2 21.4860  2.1947   4
   2  -7   2 21.6280  2.0179   4
   2   7  -2 18.8459  1.9486   2
  -2   7   2 19.1706  4.1812   3
   2   7   2 18.3119  1.9360   2
  -2   7  -2 21.7662  1.7975   2
   2  -7  -2 21.7516  1.9244   4
   2  -7  -2 20.5790  1.8648   1
   2   7   2 22.8462  1.3389   3
  -2   7  -2 22.1487  5.9926   3
  -2  -7   2 20.3486  2.1371   4
  -2  -7   2 20.6290  1.2663   1
  -3   7   2 0.09214 1.21312   3
  -3   7   2 0.29800 0.27776   2
   3   7  -2 -0.0215  0.4304   2
   3  -7   2 0.39874 0.51996   4
   3  -7   2 0.38100 0.40009   1
  -3  -7  -2 -0.3792  0.5440   4
   3   7   2 0.35813 0.36583   2
  -3   7  -2 0.38870 0.31535   2
   3   7   2 0.23902 0.31311   1
  -3   7  -2 0.17609 1.19551   3
  -3  -7   2 0.92659 0.64660   4
   3  -7  -2 0.76562 0.42614   4
  -3  -7   2 0.57128 0.32423   3
   3  -7  -2 0.31670 1.40399   1
   4  -7   2 2.04583 0.72627   4
  -4  -7  -2 5.76137 1.54068   4
  -4   7   2 4.91277 2.40894   3
   4   7  -2 4.36914 1.24907   2
   4  -7   2 3.78709 3.06950   1
  -4  -7   2 2.90541 1.11693   4
   4   7   2  5.6753 11.6410   2
  -4   7  -2 3.40144 3.27755   3
   4  -7  -2 3.01005 1.36407   1
   4  -7  -2 3.43184 0.88618   4
  -5   7   2 4.72891 1.44151   3
   5   7  -2 3.60175 1.15214   2
   5  -7   2 5.55596 1.37038   1
  -5  -7  -2 3.61905 1.42917   4
   5  -7   2 4.71511 1.27874   4
   5  -7  -2 5.59840 1.55253   1
  -5  -7   2 4.60012 1.35619   4
  -5   7  -2 2.92389 1.01695   3
   5   7   2 3.64202 4.48960   2
   6  -7   2 4.88869 1.25598   1
   6   7  -2 5.19820 1.27510   2
  -6  -7  -2 3.87272 1.41233   4
  -6   7   2 3.73418 1.21609   3
   6  -7  -2 5.30169 1.25859   1
  -6   7  -2 3.10010 1.12680   3
   6   7   2 6.09970 7.30690   2
  -6  -7   2 4.22404 1.54672   4
  -7   7   2 0.98013 2.12886   3
   7  -7   2 0.42175 0.75824   1
  -7  -7  -2 2.36435 1.26901   4
   7   7  -2 -0.8606  0.5718   2
   7   7   2  2.9760 21.6923   2
  -7   7  -2 0.16493 0.71422   3
   7  -7  -2 0.85942 0.82288   1
   8   7  -2 4.99762 1.28961   2
  -8   7   2 5.91362 1.89496   3
   8  -7   2 5.78591 1.31454   1
  -8  -7  -2 6.46380 1.83920   4
   8   7   2 3.05912 0.96562   2
  -8   7  -2 3.43050 1.47956   3
  -8  -7   2 6.48871 1.73388   4
   8  -7  -2 1.47049 4.08343   1
   9   7  -2 2.13622 0.85610   2
  -9  -7   2 3.62768 1.24083   4
   0   8  -2 252.542   7.922   3
   0   8  -2 247.456   8.778   2
   0   8   2 250.085   8.989   2
   0  -8  -2 235.481   9.311   4
   0  -8  -2 252.181   8.214   1
   0   8   2 246.619   7.524   3
   0  -8   2 235.649   9.390   4
   0  -8   2 245.863   7.646   1
  -1  -8  -2 347.448  10.348   1
   1  -8   2 342.858  12.020   4
  -1  -8  -2 331.927  12.012   4
  -1   8   2 340.481  18.766   2
   1   8  -2 345.822   9.856   3
   1   8  -2 343.269  11.408   2
   1  -8   2 345.759  10.379   1
  -1   8   2 346.070  10.074   3
   1  -8  -2 341.145  11.863   4
   1   8   2 354.434   9.476   3
  -1  -8   2 339.875  12.163   4
   1  -8  -2 341.254  10.768   1
  -1   8  -2 352.372  11.049   2
   1   8   2 324.427  11.246   2
  -1   8  -2 337.118  10.267   3
   2  -8   2 148.611   5.831   1
   2  -8   2 135.034   6.422   4
  -2   8   2 135.064  13.446   3
   2   8  -2 138.129   6.442   2
  -2   8   2 159.733  50.435   2
  -2  -8  -2 133.888   6.756   4
   2   8  -2 144.145   5.097   3
  -2  -8  -2 144.461   5.333   1
   2  -8  -2 132.797   6.153   4
  -2   8  -2 134.868   5.682   3
  -2  -8   2 138.154   6.718   4
   2   8   2 137.361   6.415   2
   2  -8  -2 146.088   8.974   1
  -2   8  -2 138.714   5.753   2
   3  -8   2 128.166   6.258   4
  -3   8   2 131.220  10.444   2
   3   8  -2 118.068   6.075   2
  -3   8   2 125.618  13.953   3
   3  -8   2 132.346   5.813   1
  -3  -8  -2 124.865   6.559   4
   3   8   2 121.185   6.174   2
   3  -8  -2 132.119   6.041   4
  -3  -8   2 128.267   6.574   4
   3  -8  -2 131.182   6.116   1
  -3   8  -2 122.285   5.698   3
  -4   8   2 92.2241  8.4559   3
  -4  -8  -2 98.7880  5.8595   4
   4   8  -2 87.6771  5.2817   2
   4  -8   2 98.8807 13.0439   1
   4  -8   2 97.2567  5.3402   4
  -4   8  -2 96.1709 16.9730   3
   4   8   2 98.1518 18.7438   2
  -4  -8   2 92.1764  5.6955   4
   4  -8  -2 105.597   5.654   1
  -5  -8  -2 74.6208  5.2451   4
   5  -8   2 77.0080  4.7514   1
  -5   8   2 67.9611  4.3916   3
   5   8  -2 73.1576  4.8835   2
   5   8   2 74.8580  5.6305   2
  -5  -8   2 74.4119  5.2054   4
  -5   8  -2 76.9771  4.7243   3
   5  -8  -2 83.8207  5.0984   1
  -6   8   2 116.224   6.218   3
   6  -8   2 110.222   6.333   1
  -6  -8  -2 115.421   7.055   4
   6   8  -2 103.657   6.161   2
  -6   8  -2 105.970   6.099   3
  -6  -8   2 118.194   6.992   4
   6   8   2 106.426   6.829   2
   6  -8  -2 117.659   6.626   1
  -7   8   2 52.3164  4.4924   3
  -7  -8  -2 53.7282  4.7835   4
   7   8  -2 51.0325  4.1886   2
   7  -8   2 50.2867  4.6169   1
   7  -8  -2 58.7774  4.7738   1
   7   8   2 56.4133 14.5169   2
  -7  -8   2 59.3565  4.8281   4
  -7   8  -2 58.2554  4.5685   3
   8   8  -2 67.4887  4.8842   2
  -8   8   2 54.7133  4.6023   3
   8  -8   2 58.7942  4.8207   1
  -8  -8  -2 60.7802  5.1445   4
   8   8   2 52.7000  4.5033   2
  -8  -8   2 56.5457  4.6637   4
  -8   8  -2 59.6538  4.8469   3
   8  -8  -2 57.8641 17.1707   1
   0  -9   2 0.06628 0.48925   4
   0  -9  -2 -0.2633  0.5186   4
   0   9   2 0.38342 0.58220   3
   0   9  -2 -0.0699  0.3504   2
   0   9   2 0.95145 0.65586   2
   0  -9  -2 0.33988 0.45552   1
   0   9  -2 0.42037 0.28538   3
  -1   9   2 0.79237 0.63297   3
  -1  -9  -2 1.56474 0.75617   4
  -1   9   2 2.44618 0.71144   2
   1  -9   2 1.42764 0.75935   4
   1   9  -2 1.56966 0.76201   2
   1   9  -2 2.70795 1.44236   3
   1  -9  -2 3.72169 0.92523   4
  -1   9  -2 2.12227 0.89885   2
  -1   9  -2 2.04562 0.62252   3
   1   9   2 0.79421 0.53488   2
   1  -9  -2 2.78945 0.65307   1
  -1  -9   2 2.10244 0.95817   4
   2   9  -2 6.45415 1.63920   2
   2  -9   2 10.1462  1.4586   4
   2  -9   2 5.22709 0.98207   1
  -2  -9  -2 5.78651 1.63066   4
  -2   9   2 5.85023 3.56433   3
  -2   9   2 6.69086 4.50210   2
   2  -9  -2 8.44282 1.21570   4
   2  -9  -2 5.54545 1.28657   1
  -2   9  -2 4.57273 0.91672   2
  -2  -9   2 8.58386 1.87493   4
  -2   9  -2 5.77168 1.23736   3
   2   9   2 5.64075 1.51567   2
  -3   9   2 13.4094  6.0479   3
   3  -9   2 17.1372  2.0340   4
  -3  -9  -2 16.3285  2.9203   4
   3   9  -2 14.6248  2.6981   2
   3  -9  -2 22.7448  2.1735   1
   3   9   2 12.6093  2.3990   2
   3  -9  -2 15.5636  1.7775   4
  -3  -9   2 15.5665  2.2615   4
  -3   9  -2 13.6059  2.1993   3
   4   9  -2 2.24072 8.68328   2
   4  -9   2 2.36839 0.71601   4
  -4  -9  -2 2.95749 1.21292   4
   4  -9   2 1.37332 1.14403   1
  -4   9   2 -0.2620  0.5342   3
   4   9   2 0.95671 1.36046   2
  -4  -9   2 0.88510 0.94553   4
  -4   9  -2 1.48870 2.74065   3
   4  -9  -2 0.95136 0.60850   1
   5  -9   2 2.84773 0.99764   1
  -5   9   2 1.90265 1.04906   3
   5   9  -2  0.7777 17.3782   2
  -5  -9  -2 1.07216 0.97595   4
  -5  -9   2 1.92526 1.03278   4
  -5   9  -2 1.29746 0.90529   3
   5  -9  -2 2.41648 0.90827   1
   5   9   2 3.14609 1.35710   2
  -6  -9  -2 5.92035 1.87040   4
  -6   9   2 4.42993 1.29997   3
   6  -9   2 8.15842 1.65860   1
   6   9  -2  4.9701 21.9629   2
   6  -9  -2 5.53346 1.50591   1
  -6  -9   2 7.27925 1.74773   4
  -6   9  -2 6.17849 1.61652   3
   6   9   2 5.56417 1.53756   2
   7   9  -2  1.8261 19.2903   2
  -7  -9  -2 2.54435 1.28263   4
  -7   9   2 2.20253 1.12457   3
   7  -9   2 1.41761 0.97885   1
   7   9   2 -0.0180  0.7538   2
  -7  -9   2 2.13808 1.32596   4
  -7   9  -2 1.70263 0.94276   3
   7  -9  -2 1.26431 0.99859   1
   0  10  -2 87.2110  5.0516   2
   0 -10   2 83.8028  5.3769   4
   0  10   2 76.2447  4.9406   2
   0  10  -2 94.4654  4.4234   3
   0 -10  -2 83.4330  5.2840   4
  -1  10   2 0.44441 0.43460   3
  -1 -10  -2 0.47524 0.69604   4
  -1  10   2 0.61792 0.44274   2
   1  10  -2 0.80000 0.55509   2
   1 -10   2 1.16039 0.78516   4
  -1  10  -2 0.21472 0.58687   2
   1 -10  -2 0.31566 0.54422   4
  -1  10  -2 0.31173 1.32857   3
   1  10   2 1.44171 0.73834   2
  -1 -10   2 -0.1893  0.6348   4
  -2 -10  -2 15.9090  2.2956   4
  -2  10   2 18.9917  7.1384   3
   2  10  -2 16.6568  2.1350   2
  -2  10   2 8.98359 2.23023   2
   2 -10   2 14.5810  2.0358   4
  -2  10  -2 14.7657  1.7214   3
  -2 -10   2 17.7077  2.5198   4
   2 -10  -2 13.1685  2.0952   1
   2  10   2 12.2975  2.4081   2
   2 -10  -2 15.1826  1.8652   4
   3 -10   2 22.9210  2.5918   4
   3  10  -2 20.3686  2.5275   2
  -3 -10  -2 22.4802  2.8769   4
  -3  10   2 16.2974  5.4275   3
   3 -10  -2 21.2830  2.1466   1
   3  10   2 20.8168  2.5136   2
  -3  10  -2 21.6599  8.3650   3
  -3 -10   2 26.3973  3.0077   4
   4 -10   2 18.3387  1.8644   1
  -4  10   2 20.0901  7.5505   3
  -4 -10  -2 23.5490  2.8871   4
   4  10  -2 19.9594  3.5222   2
  -4  10  -2 19.9628  8.4264   3
   4  10   2 20.9300  2.6058   2
  -4 -10   2 21.9177  2.8939   4
   4 -10  -2 16.2704  1.8704   1
  -5  10   2 5.79315 3.51418   3
   5 -10   2 8.12226 1.47859   1
  -5 -10  -2 7.36726 2.07971   4
   5  10  -2 4.68960 5.02365   2
   5 -10  -2 6.42926 4.87592   1
   5  10   2 4.60079 1.44072   2
  -5  10  -2 5.44416 3.81217   3
  -5 -10   2 4.78852 1.65698   4
  -6 -10  -2 23.7133  3.1049   4
  -6  10   2 19.3111  2.5168   3
   6  10  -2 21.6533 10.3022   2
   6 -10   2 20.8931  2.0896   1
  -6 -10   2 20.7736  2.8683   4
  -6  10  -2 25.9312  2.8452   3
   6  10   2 16.0635  2.9458   2
   6 -10  -2 20.3079  2.4820   1
   7 -10   2 7.08707 1.71222   1
   0  11   2 0.63505 2.32272   2
   0 -11  -2 0.79427 0.83361   4
   0 -11   2 1.00399 0.66307   4
   0  11  -2 0.05821 0.44287   2
   1  11  -2 -0.5908  0.4181   2
   1 -11   2 0.78688 0.56943   4
  -1  11   2 0.73522 0.60615   2
  -1 -11  -2 -0.0819  0.7727   4
  -1 -11   2 -0.0178  0.6659   4
   1  11   2 0.45296 1.38827   2
  -1  11  -2 1.02364 1.30049   2
   1 -11  -2 1.24569 0.69096   4
  -2 -11  -2 2.50764 1.05033   4
   2  11  -2 0.57587 0.60391   2
   2 -11   2 -0.0830  0.6302   4
  -2  11  -2 0.56991 0.49782   3
   2 -11  -2 3.42089 0.92390   4
  -2 -11   2 0.31806 0.98117   4
   2  11   2 0.78052 0.59023   2
  -3 -11  -2 8.57544 2.09772   4
   3  11  -2 9.04714 1.95553   2
  -3  11   2 9.42016 1.88372   3
  -3  11  -2 8.83881 5.36260   3
  -3 -11   2 8.36330 2.10820   4
   3  11   2 11.7681  2.4255   2
   4  11  -2 -1.2170  1.5781   2
  -4  11   2 -0.4421  1.2038   3
  -4 -11  -2 2.30871 1.15685   4
  -4  11  -2 0.03665 2.90625   3
  -4 -11   2 1.39859 1.18366   4
   4  11   2 2.17593 1.22340   2
  -5  11   2 -0.8301  0.4922   3
  -5 -11  -2 0.21905 1.08403   4
   5  11  -2 -1.1380  2.5026   2
   5 -11  -2 -0.0244  0.7690   1
   5  11   2 1.40978 0.85649   2
  -5 -11   2 1.08624 1.18653   4
  -5  11  -2 2.31841 1.63635   3
   6 -11  -2 7.90326 1.71803   1
   0 -12  -2 7.68270 1.72867   4
   0 -12   2 10.4353  2.2152   4
   0  12  -2 13.6107  2.6127   2
   1 -12   2 19.0159  2.4018   4
  -1  12   2 17.7144  8.0821   2
   1  12  -2 16.1589  2.9567   2
  -1 -12  -2 17.4484  2.3995   4
   1 -12  -2 20.7971  2.3546   4
  -1 -12   2 17.4546  2.5074   4
   1  12   2 17.3635  4.7862   2
   2 -12   2 27.4841  2.9342   4
  -2 -12  -2 30.7445  3.4393   4
   2  12  -2 27.6830  3.1611   2
   2  12   2 31.3511  3.4861   2
  -2 -12   2 27.8218  3.3999   4
   3  12  -2 35.4500  3.6211   2
  -3 -12  -2 37.5667  3.9366   4
  -3  12  -2 38.6984 12.6347   3
   3  12   2 32.5705  3.4562   2
  -3 -12   2 36.2270  3.8118   4
  -4  12  -2 22.2122  2.7821   3
  -5  12   2 22.7082  2.3846   3
   0  13   2 1.05071 0.69216   2
   0  13  -2 1.89836 0.79815   2
   0 -13  -2 0.01211 0.76551   4
   0 -13   2 1.10178 0.82931   4
   1  13  -2 1.71435 0.81458   2
  -1 -13  -2 0.64133 0.81207   4
   1 -13   2 1.38094 0.93915   4
   1  13   2 2.89999 0.91860   2
  -1 -13   2 3.38479 1.30468   4
   1 -13  -2 3.06958 0.85381   4
   2 -13   2 1.49106 1.04019   4
   0   0   3 -0.8344  0.1183   2
   0   0   3 -0.9879  0.0857   3
   0   0   3 -0.9423  0.1127   1
   0   0   3 -0.9551  0.0990   4
   1   0   3 1.48799 0.64114   1
  -1   0   3 0.75120 0.56726   3
   1   0   3 -0.1905  0.6176   4
  -1   0  -3 0.66894 0.48793   3
   1   0  -3 1.63858 0.57562   1
  -1   0   3 0.95833 0.55752   2
   2   0   3 9.32716 0.58984   2
  -2   0   3 11.4330  0.9090   3
   2   0  -3 10.3170  0.8758   1
  -2   0  -3 11.7556  2.7590   3
   2   0   3 12.6430  3.1821   1
  -2   0   3 11.8193  0.7137   4
  -2   0  -3 11.0392  0.8643   4
   2   0  -3 9.98352 0.76996   2
   3   0   3 1.96692 0.97843   1
  -3   0   3 0.73797 0.37781   3
  -3   0  -3 1.03348 0.33650   4
  -3   0  -3 1.29104 0.40261   3
   3   0  -3 0.34573 0.22637   2
  -3   0   3 0.34559 0.24587   4
   3   0   3 0.50159 0.18688   2
   3   0  -3 -0.0153  0.1680   1
  -4   0  -3 13.6840  1.2277   4
   4   0  -3 13.9355  1.3432   1
  -4   0   3 13.6174  1.3122   3
  -4   0   3 14.2350  1.1197   4
  -4   0  -3 13.8013  1.1695   3
   4   0   3 15.5807  4.6374   1
   4   0   3 13.4578  0.9398   2
   4   0  -3 13.3062  1.0867   2
  -5   0  -3 25.7805  1.9012   4
   5   0   3 20.3122  1.2785   2
   5   0   3 23.2370  7.2569   1
   5   0  -3 19.8586  1.8954   1
  -5   0   3 20.6796  1.7721   3
   5   0  -3 18.4384  1.4304   2
  -5   0  -3 26.8688  1.8958   3
  -5   0   3 21.3499  1.5255   4
   6   0   3 0.55958 0.25460   2
   6   0  -3 0.59288 0.42356   2
  -6   0   3 0.06742 0.36054   4
   6   0   3 -0.5311  0.5800   1
   6   0  -3 0.67736 0.55262   1
  -6   0  -3 1.29382 0.63418   3
  -6   0  -3 0.50673 0.57673   4
  -6   0   3 0.43872 0.60144   3
   7   0   3 12.9533  1.7961   1
   7   0  -3 11.1346  1.1700   2
  -7   0   3 12.4284  1.6198   3
  -7   0  -3 15.4704  1.6639   4
  -7   0  -3 11.9593  1.4523   3
   7   0  -3 13.3594  1.6879   1
  -7   0   3 12.1891  1.2759   4
  -8   0  -3 5.40044 1.25204   3
  -8   0  -3 6.82881 1.18770   4
   8   0   3 7.90292 1.82574   1
  -8   0   3 5.18100 1.16359   3
   8   0  -3 6.32889 5.09575   1
   9   0   3 39.3946  3.6158   1
   9   0  -3 32.9760  3.0779   1
  -9   0  -3 35.5132  2.9227   3
  -9   0   3 36.2052  2.9635   3
 -10   0   3 18.7522  1.9701   3
  10   0   3 20.0347  4.8199   1
   0   1   3 -1.4349  0.5718   2
   0   1   3 -1.9593  0.1654   3
   0   1   3 -1.7472  0.2968   1
   0  -1   3 -1.7724  0.2829   4
   0   1  -3 -1.6650  0.2401   2
   0  -1  -3 -1.5432  0.2452   4
   0  -1   3 -1.8615  0.2568   3
  -1   1   3 5.86290 1.60596   3
  -1   1   3 4.88320 0.45073   2
   1  -1   3 5.01500 0.47115   1
   1   1  -3 5.61034 0.35064   1
   1  -1   3 4.78749 0.50431   4
  -1  -1  -3 4.42139 0.44812   4
   1   1  -3 5.30546 0.47835   2
   1   1   3 5.56920 0.46800   2
   1   1   3 5.44948 0.52993   1
  -1  -1   3 5.40774 0.47728   4
  -1   1  -3 4.95880 1.38403   3
  -1  -1   3 4.99784 0.44883   3
   1  -1  -3 4.85709 0.48953   1
  -2  -1  -3 23.4486  1.3894   4
  -2   1   3 28.2386  1.4362   3
   2   1  -3 27.0107  1.3836   2
   2   1  -3 28.8238  3.0909   1
   2  -1   3 24.6412  1.4743   1
   2  -1   3 20.6952  1.4131   4
  -2  -1  -3 25.3420  1.1218   3
  -2  -1   3 25.8545  1.3345   4
  -2  -1   3 26.1561  1.3453   3
   2  -1  -3 24.4574  2.9554   1
  -2   1  -3 26.2080  1.3666   3
   2   1   3 28.4843  1.5595   1
   2   1   3 28.4062  1.2794   2
  -3   1   3 259.829   7.546   3
  -3  -1  -3 296.281   7.270   3
   3   1  -3 258.592   7.813   1
  -3   1   3 276.283   7.522   4
   3   1  -3 255.903   7.509   2
  -3  -1  -3 274.578   8.249   4
   3  -1   3 289.693   8.330   1
   3  -1   3 292.074   8.547   4
  -3  -1   3 291.097   7.598   3
   3  -1  -3 286.006   8.267   1
  -3  -1   3 275.674   8.006   4
   3   1   3 274.259   8.226   1
  -3   1  -3 253.245  11.367   3
   3   1   3 264.959   7.268   2
   4   1  -3 24.0816  1.8074   1
  -4   1   3 28.2655  1.5165   4
  -4   1   3 27.5144  1.8820   3
  -4  -1  -3 28.2723  1.9270   4
   4  -1   3 32.6818  2.2530   1
  -4  -1  -3 34.5839  1.8472   3
   4   1   3 24.5759  1.9595   1
  -4  -1   3 28.2158  1.7892   4
   4   1   3 26.3042  1.5558   2
  -4   1  -3 19.2041  2.7232   3
  -4   1  -3 26.6661  1.7449   4
  -4  -1   3 29.1165  1.8815   3
   4  -1  -3 32.5792  1.6605   2
   4  -1  -3 32.3624  2.1645   1
   5  -1   3 21.1358  1.9775   1
   5   1  -3 18.8525  1.5600   2
  -5  -1  -3 22.4074  1.8724   4
  -5   1   3 17.7472  1.3455   4
  -5   1   3 16.4939  1.6462   3
   5   1  -3 19.1639  1.7207   1
  -5  -1  -3 19.2967  1.5789   3
  -5   1  -3 19.9121  1.7343   3
  -5  -1   3 20.3452  1.7458   3
   5  -1  -3 20.7995  1.4038   2
   5  -1  -3 21.2319  1.9450   1
   5   1   3 17.0120  1.7456   1
  -5   1  -3 19.2568  1.6538   4
   5   1   3 19.0106  1.3853   2
  -6  -1  -3 8.04572 1.37820   3
  -6   1   3 7.52369 0.89548   4
  -6  -1  -3 7.40032 1.47258   4
   6  -1   3 7.51371 1.72377   1
  -6   1   3 7.21913 1.39447   3
   6   1  -3 7.17221 1.42063   1
   6   1   3 4.99176 0.87969   2
  -6   1  -3 8.17217 1.11536   4
  -6   1  -3 5.89936 1.25433   3
   6   1   3 5.91556 1.32279   1
  -6  -1   3 8.81891 1.31641   4
  -6  -1   3 8.46310 1.64191   3
   6  -1  -3 9.06137 1.75267   1
   6  -1  -3 7.09397 0.84543   2
   7  -1   3 3.81551 4.22962   1
   7   1  -3 3.13413 0.78697   2
   7   1  -3 6.89027 3.25454   1
  -7  -1  -3 5.69498 1.19972   3
  -7  -1  -3 3.87254 1.05121   4
  -7   1   3 2.65049 0.93419   3
  -7  -1   3 4.75951 1.10747   3
  -7  -1   3 3.04316 0.73647   4
   7  -1  -3 2.94357 1.05832   1
   7   1   3 2.72636 0.93510   1
  -7   1  -3 4.22968 0.99000   4
  -7   1  -3 1.50897 0.82307   3
  -8  -1  -3 12.1110  1.5285   3
   8  -1   3 13.9623  1.8142   1
  -8  -1  -3 10.2458  1.5615   4
  -8   1   3 13.0440  1.6607   3
  -8  -1   3 11.9139  2.0118   3
   8  -1  -3 14.7867  2.5620   1
   8   1   3 9.39291 1.93198   1
  -8   1  -3 11.5554  1.8166   3
  -8   1  -3 13.4537  1.4608   4
   9   1  -3 4.99243 1.31896   1
  -9   1   3 1.80315 1.01148   3
   9  -1   3 4.52634 1.40575   1
  -9   1  -3 6.61534 1.44441   3
  -9  -1   3 4.06082 1.05968   3
   9  -1  -3 2.31495 5.57377   1
   9   1   3 4.98174 3.22246   1
  10   1  -3 -1.4847  0.9380   1
 -10   1   3 1.32998 0.98727   3
  10  -1  -3 2.77943 1.08785   1
  10   1   3 2.39561 5.45761   1
 -10  -1   3 -0.5548  0.9903   3
 -10   1  -3 1.47065 0.97227   3
   0   2   3 1808.43   45.75   2
   0   2  -3 1745.06   40.57   2
   0   2   3 1808.97   41.70   3
   0  -2   3 1754.97   44.67   4
   0  -2   3 1833.67   42.92   1
   0  -2  -3 1857.50   41.66   1
   0  -2   3 1772.83   39.44   3
   0  -2  -3 1875.06   44.50   4
  -1   2   3 8620.13  194.39   3
   1   2  -3 8482.25  194.37   2
   1  -2   3 8999.46  205.72   1
  -1  -2  -3 8655.78  213.21   4
   1  -2   3 8863.34  213.25   4
  -1   2   3 8701.58  201.71   2
   1  -2  -3 8662.75  199.20   1
   1   2   3 8975.55  208.79   1
  -1  -2   3 9101.21  188.10   3
  -1  -2   3 8871.87  213.23   4
   1   2   3 8659.01  202.77   2
   1  -2  -3 9130.67  212.71   4
  -1   2  -3 8702.26  188.17   3
   2   2  -3 267.648   7.499   2
  -2  -2  -3 272.932   8.091   4
  -2   2   3 274.245   7.254   3
   2  -2   3 261.639   8.052   4
  -2   2   3 279.454   7.208   2
   2  -2   3 262.523   7.601   1
   2   2  -3 280.834   7.141   1
  -2  -2  -3 278.095   6.485   3
  -2  -2   3 266.744   7.928   4
   2  -2  -3 269.636   7.812   1
  -2   2  -3 269.717  13.551   3
   2   2   3 267.239   7.288   2
   2   2   3 270.876   7.713   1
  -2  -2   3 272.177   7.067   3
   3  -2   3 1680.27   43.03   4
   3   2  -3 1768.45   39.93   1
   3   2  -3 1708.44   39.33   2
  -3  -2  -3 1737.37   37.33   3
  -3  -2  -3 1674.37   42.89   4
  -3   2   3 1737.05   38.71   2
  -3   2   3 1752.71   38.25   3
   3  -2   3 1640.71   40.41   1
  -3  -2   3 1644.90   37.74   3
   3  -2  -3 1619.93   42.03   4
  -3  -2   3 1697.19   42.67   4
  -3   2  -3 1604.92   50.02   3
   3   2   3 1709.11   40.43   1
   3   2   3 1785.90   39.08   2
   3  -2  -3 1629.45   40.51   1
  -4   2   3 257.595   7.233   2
  -4   2   3 255.312   7.509   4
   4   2  -3 263.361  10.714   1
  -4  -2  -3 269.306   7.340   3
   4   2  -3 266.072   8.028   2
  -4   2   3 256.021  15.975   3
  -4  -2  -3 264.255   8.610   4
   4  -2   3 272.374   8.699   1
   4  -2   3 275.774  22.605   4
  -4  -2   3 261.176   7.668   3
   4  -2  -3 274.739   8.701   1
   4   2   3 259.967  11.613   1
  -4   2  -3 256.477  15.143   3
  -4  -2   3 265.416   8.411   4
   4   2   3 258.712   7.669   2
  -5  -2  -3 1166.41   31.61   4
   5  -2   3 1142.10   30.39   1
  -5  -2  -3 1190.75   27.74   3
   5   2  -3 1169.88   29.84   1
  -5   2   3 1201.54   30.26   4
  -5   2   3 1185.33   28.56   3
   5   2  -3 1198.77   29.04   2
   5  -2  -3 1234.20   28.03   2
   5  -2  -3 1122.01   30.29   1
  -5  -2   3 1174.02   28.13   3
   5   2   3 1205.81   28.59   2
   5   2   3 1198.14   38.42   1
  -5   2  -3 1200.34   30.97   4
  -5   2  -3 1187.19   28.59   3
  -5  -2   3 1215.11   31.43   4
   6  -2   3 46.7464  3.3291   1
  -6  -2  -3 37.6623  2.8706   4
  -6  -2  -3 35.9722  2.3656   3
   6   2  -3 36.7013  2.6000   2
   6   2  -3 38.8180  2.8001   1
  -6   2   3 41.8377  2.1729   4
  -6   2   3 37.9541  2.7534   3
   6   2   3 40.8757  7.5933   1
  -6   2  -3 38.4994  2.4864   4
  -6  -2   3 36.2076  2.5440   3
  -6  -2   3 38.3936  2.7030   4
   6  -2  -3 44.7932  2.1354   2
  -6   2  -3 36.5580  2.7035   3
   6  -2  -3 39.4138  3.0697   1
   6   2   3 40.1812  2.4416   2
  -7  -2  -3 171.644   6.680   3
  -7   2   3 184.170   7.514   3
   7  -2   3 179.059   8.172   1
   7   2  -3 194.486   7.199   2
  -7  -2  -3 192.763   7.949   4
   7   2  -3 186.239   7.817   1
   7   2   3 185.224   8.111   1
  -7  -2   3 184.150   7.127   3
  -7   2  -3 181.049   7.432   3
   7  -2  -3 192.107   8.386   1
  -7  -2   3 196.586   7.591   4
   7   2   3 182.448   6.635   2
  -7   2  -3 194.737   7.337   4
   8   2  -3 17.4895  2.0368   1
  -8   2   3 15.1368  2.0084   3
   8  -2   3 24.8374 10.9176   1
  -8  -2  -3 17.1574  2.0980   4
   8  -2  -3 19.4898  2.3590   1
   8   2   3 16.1287  5.3108   1
  -8   2  -3 20.9539  2.1672   3
  -8  -2   3 20.2002  1.8940   4
  -8  -2   3 16.8209  1.7892   3
   9   2  -3 83.5506  5.4219   1
   9  -2   3 95.7295  6.2111   1
  -9  -2  -3 92.5224  5.4534   4
  -9   2   3 89.9955  5.4463   3
  -9   2  -3 90.2575  5.2726   3
  -9  -2   3 94.0908  5.0898   3
   9  -2  -3 97.6251  6.2878   1
   9   2   3 85.9174  5.6421   1
 -10   2   3 30.2548  2.8551   3
  10  -2   3 32.7582  3.5266   1
  10   2   3 31.3255  3.0460   1
  10  -2  -3 34.9627  7.3279   1
 -10   2  -3 32.9421  2.8606   3
   0  -3   3 4.23858 0.59985   4
   0   3   3 4.20586 0.38231   3
   0   3   3 4.22737 0.54703   2
   0   3  -3 3.94796 0.49098   2
   0   3  -3 4.29971 0.49013   3
   0  -3   3 4.32936 0.36787   1
   0  -3  -3 3.38831 0.50834   4
   0  -3  -3 4.17064 0.50972   1
  -1   3   3 281.367  18.596   2
   1  -3   3 287.263   7.506   1
   1   3  -3 267.384   7.615   2
  -1  -3  -3 262.723   8.187   4
  -1   3   3 276.110  12.502   3
   1  -3   3 271.112   8.197   4
  -1   3  -3 277.306   7.347   3
  -1  -3   3 280.810   8.356   4
   1  -3  -3 288.070   7.906   4
  -1  -3   3 279.776   7.205   3
   1   3   3 271.710   7.659   2
   1   3   3 284.129   7.841   1
  -1   3  -3 282.396  10.117   2
   1  -3  -3 273.216   7.782   1
  -2  -3  -3 45.3961  2.4776   4
   2  -3   3 43.7818  2.4708   1
  -2   3   3 48.7978  2.8883   3
   2   3  -3 50.8904  1.9419   1
   2  -3   3 45.2610  2.3972   4
  -2  -3  -3 50.3872  1.6565   3
   2   3  -3 53.0930  2.4832   2
  -2   3   3 45.4301  2.0846   2
  -2  -3   3 46.2636  2.4443   4
   2   3   3 49.7622  2.3528   2
  -2   3  -3 44.7433  3.6268   2
  -2   3  -3 49.8015  2.3252   3
   2  -3  -3 44.3574  2.3666   1
   2   3   3 50.2552  2.4252   1
  -2  -3   3 48.8340  2.1011   3
   2  -3  -3 47.5019  2.0747   4
  -3  -3  -3 7.68003 1.05158   4
  -3   3   3 7.31623 0.78485   2
  -3   3   3 6.32154 1.88887   3
  -3  -3  -3 7.29216 0.61640   3
   3  -3   3 8.60714 1.03957   1
   3   3  -3 6.05974 1.06553   2
   3  -3   3 9.08869 1.04607   4
   3   3  -3 6.74350 0.84962   1
   3   3   3 4.82045 0.92926   2
   3  -3  -3 9.99322 0.86164   4
  -3  -3   3 7.25781 0.77486   3
  -3  -3   3 6.72290 1.17514   4
  -3   3  -3 8.41963 1.00454   3
   3  -3  -3 9.57470 1.10989   1
   3   3   3 8.03864 0.98617   1
   4  -3   3 28.3923  2.1393   1
   4   3  -3 24.9379  1.9631   2
  -4   3   3 27.5966  2.0338   3
  -4   3   3 29.3914  1.6499   2
   4  -3   3 34.2304  2.2962   4
  -4  -3  -3 27.5743  2.1560   4
   4   3  -3 25.9875  2.8397   1
  -4  -3  -3 29.8348  1.6071   3
   4   3   3 27.3654  2.0483   1
  -4  -3   3 32.6052  1.9519   3
   4  -3  -3 31.8853  1.8227   4
  -4  -3   3 27.2196  2.0514   4
   4  -3  -3 29.8254  2.2992   1
   4   3   3 28.8330  1.9641   2
  -4   3  -3 31.4490  7.4423   3
   5  -3   3 8.89156 1.73849   1
  -5   3   3 4.88266 3.20681   3
   5   3  -3 4.23499 0.91442   1
  -5  -3  -3 5.23368 1.32609   4
  -5  -3  -3 5.57356 1.01497   3
   5  -3   3 23.3440 22.2856   4
   5   3  -3 3.85079 0.98744   2
   5   3   3 4.85480 1.13538   1
  -5  -3   3 4.91523 1.13684   4
  -5   3  -3 4.60222 2.47048   3
  -5  -3   3 6.74496 1.12930   3
   5   3   3 4.29939 0.94795   2
   5  -3  -3 7.61039 1.55052   1
  -6   3   3 22.5399  1.5196   4
  -6  -3  -3 21.9331  1.6879   3
  -6  -3  -3 18.5047  2.0608   4
   6   3  -3 18.4655  1.8527   2
  -6   3   3 19.5274  2.0249   3
   6  -3   3 24.0260  2.3677   1
   6   3  -3 17.7907  1.8954   1
  -6   3  -3 20.2244  1.6953   4
   6  -3  -3 20.8301  2.2261   1
   6   3   3 21.3008  2.0855   1
   6   3   3 20.9933  1.8293   2
  -6  -3   3 24.0853  1.8698   3
  -6   3  -3 20.8190  2.0870   3
  -6  -3   3 22.1526  2.0805   4
   7   3  -3 -0.0792  1.7604   1
   7   3  -3 0.82085 0.51328   2
   7  -3   3 0.88818 0.65673   1
  -7  -3  -3 0.09708 0.68923   4
  -7   3   3 2.95115 0.86417   3
  -7   3  -3 0.86325 0.48240   4
   7   3   3 0.81236 0.42038   2
   7  -3  -3 0.01035 3.10112   1
  -7  -3   3 0.56404 0.68228   4
  -7  -3   3 2.06939 0.59125   3
   7   3   3 1.08619 0.74101   1
  -7   3  -3 -0.2931  1.5318   3
   8   3  -3 12.1923  1.4415   2
   8   3  -3 12.0528  2.2630   1
   8  -3   3 11.0856  2.2087   1
  -8  -3  -3 14.1375  1.8108   4
  -8   3   3 13.1553  2.4248   3
   8   3   3 13.1539  1.7062   1
  -8  -3   3 11.0082  1.2623   3
  -8   3  -3 14.5320  2.4857   3
  -8  -3   3 10.0763  1.4684   4
   8  -3  -3 11.0194  2.1364   1
   9  -3   3 6.14827 2.48527   1
  -9   3   3 3.80695 1.29816   3
  -9  -3  -3 5.78517 1.56532   4
  -9   3  -3 6.32421 1.39573   3
   9  -3  -3 4.28923 1.41185   1
   9   3   3 1.63778 0.97684   1
 -10   3   3 0.32614 0.98295   3
   0   4  -3 28.0715  1.5630   3
   0  -4  -3 28.4189  1.6383   1
   0   4   3 30.5714  1.8460   2
   0  -4  -3 27.4289  1.7924   4
   0   4  -3 27.1723  1.6574   2
   0  -4   3 27.5981  1.3199   1
   0  -4   3 28.5491  1.8870   4
   0   4   3 28.4265  1.3463   3
   1  -4   3 67.1715  3.1208   4
  -1   4   3 64.1702  3.7193   3
  -1   4   3 69.3090  2.9374   2
   1  -4   3 71.7168  3.6832   1
  -1  -4  -3 73.3814  3.2937   4
   1   4  -3 60.3666  2.8468   2
  -1  -4   3 60.3499  3.0769   4
  -1  -4   3 62.1563  2.5492   3
   1  -4  -3 65.8792  2.8802   4
   1   4   3 61.1051  2.9215   2
   1   4   3 66.7706  2.8849   1
  -1   4  -3 62.7762  2.7035   3
  -1   4  -3 69.1764  2.7114   2
   1  -4  -3 66.8648  2.9318   1
   1   4   3 67.8188  2.1109   3
  -2   4   3 75.4953  7.5954   3
   2   4  -3 70.7894  3.3383   2
   2  -4   3 76.8573  3.5168   4
  -2  -4  -3 76.1389  3.6348   4
  -2  -4  -3 75.9990  2.3961   3
   2  -4   3 82.8991  3.3574   1
  -2   4   3 77.6926  6.0006   2
   2   4  -3 76.4701  3.0096   1
   2  -4  -3 74.7142  3.3946   1
  -2   4  -3 72.4185  3.1902   3
  -2  -4   3 76.5491  2.9783   3
   2   4   3 76.7873  3.3456   1
   2  -4  -3 76.1563  3.1269   4
   2   4   3 71.9432  3.3206   2
  -2  -4   3 71.7174  3.5122   4
  -2   4  -3 77.2977  3.0194   2
  -3   4   3 168.755   9.122   3
   3  -4   3 193.413   6.709   4
  -3  -4  -3 181.817   5.037   3
   3  -4   3 193.877   6.516   1
   3   4  -3 168.875   6.243   2
  -3  -4  -3 177.702   6.800   4
   3   4  -3 179.866   7.626   1
  -3   4   3 186.568   5.792   2
  -3  -4   3 179.194   6.686   4
   3  -4  -3 197.108   6.167   4
  -3   4  -3 187.963   5.165   2
  -3   4  -3 172.880   6.069   3
   3   4   3 173.883   6.304   1
   3  -4  -3 198.759  11.662   1
  -3  -4   3 179.401   5.646   3
   3   4   3 170.998   6.190   2
   4   4  -3 117.629   4.879   2
   4  -4   3 98.0210  4.6855   1
   4   4  -3 118.260   4.399   1
  -4  -4  -3 109.873   5.097   4
  -4   4   3 108.874   4.011   2
  -4   4   3 116.685   4.707   3
  -4  -4  -3 102.286   3.572   3
   4  -4   3 91.0585  4.6066   4
   4   4   3 119.383   4.755   2
   4  -4  -3 93.0594  4.0780   4
   4  -4  -3 96.6909  4.8960   1
  -4  -4   3 109.715   4.973   4
  -4  -4   3 100.095   4.046   3
  -4   4  -3 114.957  12.047   3
   4   4   3 110.075   4.826   1
   5   4  -3 80.0396  4.0820   2
  -5   4   3 77.3276  4.0255   3
  -5   4  -3 77.0298  9.7987   3
  -5  -4   3 69.8690  4.0177   4
   5  -4  -3 56.9058  4.0267   1
   5   4   3 77.8731  3.9066   2
   6  -4   3 66.6120  4.4470   1
   6   4  -3 85.5422  4.4046   1
  -6   4   3 83.6471  4.8005   3
   6   4  -3 92.4511  4.6318   2
  -6  -4  -3 83.0893  4.8550   4
  -6  -4   3 78.4833  4.4812   4
   6   4   3 85.5033  9.3404   1
   6  -4  -3 63.6295  4.3483   1
   6   4   3 85.7251  4.2942   2
  -6   4  -3 84.8111  5.6587   3
   7  -4   3 15.1241  2.7669   1
  -7   4   3 14.1626  2.3465   3
   7   4  -3 15.8547  1.8133   2
  -7  -4  -3 14.5317  2.5056   4
  -7  -4   3 15.1911  1.4012   3
  -7  -4   3 15.2870  1.7019   4
   7   4   3 13.7180  1.5203   2
  -7   4  -3 14.4198  1.8860   3
   7   4   3 13.7460  1.6572   1
  -7   4  -3 14.4718  1.3559   4
   7  -4  -3 15.2797  1.9358   1
  -8  -4  -3 12.3946  2.3290   4
   8   4  -3 15.5240  1.7170   2
  -8   4   3 16.2511  2.1555   3
  -8  -4   3 14.2571  1.8507   4
  -8   4  -3 17.3010  2.8167   3
   8   4   3 17.5296  2.9976   1
  -9  -4  -3 14.0581  1.8701   4
  -9   4   3 13.7608  2.5048   3
   9  -4   3 13.7939  8.4211   1
  -9   4  -3 15.9724  2.0739   3
   9  -4  -3 18.9088  2.5190   1
   0  -5   3 2.98039 0.42254   1
   0  -5  -3 2.94698 0.76589   4
   0  -5   3 2.96356 0.82573   4
   0   5  -3 2.96077 0.63560   3
   0   5   3 4.73094 0.94188   2
   0   5  -3 2.97871 0.70058   2
   0   5   3 3.18128 0.58360   3
   0  -5  -3 3.69594 0.67593   1
  -1   5   3 51.6815  2.3363   3
  -1   5   3 47.5969  2.5808   2
  -1  -5  -3 49.5216  2.3667   1
  -1  -5  -3 49.9918  2.8968   4
   1  -5   3 51.0740  2.4323   1
   1   5  -3 53.5366  2.8073   2
   1  -5   3 51.3800  2.8947   4
  -1   5  -3 60.2728 13.3012   3
  -1  -5   3 52.6657  1.9942   1
   1  -5  -3 51.3082  2.7076   4
   1  -5  -3 50.4108  2.6289   1
  -1  -5   3 50.4245  2.9360   4
  -1   5  -3 52.3281  2.5457   2
   1   5   3 51.2993  1.9458   3
  -1  -5   3 48.4165  2.3400   3
   1   5   3 50.6899  3.0119   2
   2  -5   3 15.1561  1.4709   4
   2   5  -3 14.4578  1.4523   2
  -2   5   3 15.1122  4.6544   3
   2  -5   3 15.4516  1.4214   1
  -2   5   3 15.1330  1.3174   2
   2   5  -3 13.5973  0.9414   1
  -2  -5  -3 13.5885  1.4983   4
  -2   5  -3 14.4722  3.7413   2
  -2  -5   3 14.7645  1.1480   3
   2   5   3 14.0833  0.8440   3
  -2   5  -3 15.0104  1.3834   3
   2  -5  -3 15.4683  1.4488   1
   2   5   3 14.3506  1.2603   1
  -2  -5   3 15.3969  1.5984   4
   2  -5  -3 13.7102  1.2555   4
   2   5   3 13.1187  1.3987   2
  -3  -5  -3 28.1501  2.3037   4
   3  -5   3 26.1100  2.0379   1
   3   5  -3 27.7186  1.6259   1
   3  -5   3 25.0639  2.0423   4
  -3  -5  -3 27.0112  1.3436   3
  -3   5   3 28.0802  2.0482   3
   3   5  -3 26.0590  2.1388   2
  -3   5   3 27.4399  1.7962   2
   3  -5  -3 27.0658  2.1582   1
   3  -5  -3 24.0719  1.7517   4
  -3   5  -3 24.8181  1.9558   3
  -3  -5   3 25.2422  2.1536   4
   3   5   3 25.9590  1.9372   1
  -3   5  -3 25.7581  3.3757   2
   3   5   3 27.9476  2.1244   2
  -3  -5   3 27.0008  1.7038   3
   4   5  -3 7.52526 1.44637   2
   4   5  -3 6.12032 1.10358   1
   4  -5   3 6.45935 1.26683   4
  -4   5   3 9.13219 1.57090   3
  -4  -5  -3 11.4443  1.5501   4
   4  -5   3 6.40633 1.15983   1
  -4   5   3 7.33062 0.82350   2
  -4  -5   3 6.79433 0.83957   3
  -4  -5   3 9.01125 1.67844   4
  -4   5  -3 9.98952 4.76385   3
   4  -5  -3 7.02388 0.85565   4
   4   5   3 7.74392 1.40444   1
   4   5   3 8.66153 1.53368   2
   4  -5  -3 5.72022 1.20872   1
  -5   5   3 9.14546 1.70306   3
   5   5  -3 7.25539 1.57630   2
   5  -5   3 4.68626 1.08689   4
  -5  -5  -3 9.09889 1.81572   4
   5  -5   3 5.85832 1.33723   1
   5   5   3 8.21430 1.50028   2
   5  -5  -3 7.68041 1.60180   1
   5   5   3 8.71326 2.81395   1
  -5   5  -3 6.65960 1.43875   3
  -5  -5   3 8.57094 1.72770   4
  -5  -5   3 8.92020 0.98790   3
   6  -5   3 0.50369 0.54272   4
  -6  -5  -3 1.26222 0.76831   4
  -6   5   3 0.08830 0.65024   3
   6  -5   3 0.22492 1.15603   1
   6   5  -3 0.22662 0.55181   2
   6   5   3 0.36155 0.47827   2
   6   5   3 -0.3596  1.8227   1
  -6   5  -3 0.81941 0.72928   3
  -6  -5   3 0.83358 0.42057   3
   6  -5  -3 -0.5613  0.4768   1
  -6  -5   3 0.31783 0.55731   4
   7   5  -3 3.95433 1.04505   2
   7  -5   3 3.28616 1.22716   1
  -7  -5  -3 1.89487 0.95162   4
  -7   5   3 2.88609 1.04446   3
  -7   5  -3 2.86289 0.93715   3
   7  -5  -3 2.41428 1.13858   1
   7   5   3 1.80622 0.76727   2
  -7  -5   3 4.99683 1.21972   4
   7   5   3 3.42856 0.80419   1
  -8   5   3 9.91155 2.01330   3
   8  -5   3 7.08082 1.59656   1
   8   5  -3 7.96877 1.69090   2
  -8  -5  -3 6.42995 1.70089   4
   8   5   3 11.6597  1.4320   2
   8  -5  -3 5.72300 1.69306   1
  -8  -5   3 9.73378 2.25811   4
  -8   5  -3 8.03905 6.44101   3
  -9   5   3 10.5580  2.1233   3
   9  -5   3 3.92460 1.35233   1
  -9  -5  -3 6.43822 1.56476   4
  -9   5  -3 7.87509 1.72548   3
   9  -5  -3 8.50027 1.95775   1
   0  -6   3 3.72208 1.02296   4
   0   6  -3 3.61699 0.89296   2
   0  -6   3 4.16181 0.52015   1
   0   6   3 3.99962 0.74543   3
   0   6   3 3.34439 0.91186   2
   0   6  -3 2.54796 0.67788   3
   0  -6  -3 3.70993 0.97193   4
   0  -6  -3 3.73452 0.79995   1
  -1   6   3 114.960   4.105   3
  -1  -6  -3 110.634   4.266   1
   1   6  -3 104.902   4.666   2
  -1  -6  -3 110.776   5.040   4
   1  -6   3 104.465   4.896   4
   1   6  -3 111.351   4.049   3
   1  -6   3 114.879   4.207   1
  -1   6   3 109.309   4.580   2
  -1   6  -3 110.437   4.409   2
   1  -6  -3 105.986   4.502   1
  -1  -6   3 107.098   5.018   4
  -1  -6   3 110.361   3.645   1
  -1   6  -3 109.574   4.321   3
   1   6   3 137.419  28.134   3
   1   6   3 102.218   4.627   2
   1  -6  -3 109.877   4.750   4
  -2   6   3 41.2805  2.7751   2
   2  -6   3 40.8373  2.8930   1
  -2  -6  -3 41.6574  2.9503   4
   2   6  -3 42.9489  2.8376   2
  -2   6   3 45.0335  8.6904   3
   2  -6   3 39.4154  2.7469   4
   2  -6  -3 41.5039  2.5871   4
  -2  -6   3 42.0144  2.2398   3
  -2  -6   3 45.1386  1.8992   1
   2  -6  -3 43.5384  2.6984   1
   2   6   3 43.0912  1.7925   3
  -2   6  -3 42.7212  2.5944   3
  -2  -6   3 39.4986  2.8568   4
   2   6   3 38.4079  2.7071   2
   2   6   3 39.6894  2.4445   1
  -2   6  -3 38.8535  4.3003   2
   3   6  -3 143.161   6.052   2
   3  -6   3 142.390   5.711   1
  -3   6   3 142.395   5.793   3
  -3  -6  -3 140.128   6.434   4
   3  -6   3 139.065   6.033   4
  -3   6   3 144.524   9.049   2
  -3  -6   3 137.533   4.989   3
   3   6   3 142.532   5.965   2
  -3  -6   3 137.116   6.208   4
   3  -6  -3 141.135   5.649   4
  -3   6  -3 143.028   4.938   2
   3   6   3 145.618   5.696   1
   3  -6  -3 139.995   5.962   1
  -3   6  -3 135.984   5.585   3
   4   6  -3 81.5230  4.5267   2
   4  -6   3 91.5473  4.6814   4
  -4   6   3 75.6146  5.9012   3
  -4  -6  -3 84.3482  4.8742   4
   4  -6   3 86.6292  4.4845   1
  -4   6   3 87.9334  4.1949   2
  -4  -6   3 78.8521  3.6417   3
   4   6   3 85.8922  4.2964   1
  -4  -6   3 84.5895  4.7613   4
   4  -6  -3 85.6909  4.6911   1
   4   6   3 71.3333  6.0945   2
  -4   6  -3 84.1850 14.3684   3
   4  -6  -3 94.1637  4.2460   4
  -5  -6  -3 68.9660  4.5888   4
   5  -6   3 78.8639  4.5159   1
   5   6  -3 63.0696  4.1569   2
  -5   6   3 65.9846  4.0014   3
   5   6   3 67.8518  4.7929   1
  -5   6  -3 64.2184 12.1085   3
   5  -6  -3 76.6912  4.6486   1
   5   6   3 71.5464  4.2151   2
  -5  -6   3 74.4021  4.6080   4
   6  -6   3 32.4600 10.8504   1
  -6  -6  -3 32.0472  3.1082   4
   6   6  -3 24.6835  2.5326   2
  -6   6   3 25.7485  2.6061   3
   6   6   3 25.4695  2.4663   2
   6  -6  -3 34.6773  3.1653   1
  -6   6  -3 26.3031  3.1328   3
  -6  -6   3 32.5066  3.0141   4
   7   6  -3 50.6953  3.8020   2
   7  -6   3 54.7189  4.2454   1
  -7   6   3 49.8101  3.9145   3
  -7  -6  -3 52.8683  4.1889   4
   7   6   3 53.6914  7.1395   2
  -7  -6   3 52.6993  4.1671   4
   7  -6  -3 47.2007  4.1011   1
  -7   6  -3 51.0072  3.9543   3
  -8  -6  -3 33.8092  3.4518   4
   8  -6   3 33.5968  3.4837   1
  -8   6   3 31.7836  3.2681   3
   8   6  -3 33.9947  3.1521   2
   8  -6  -3 37.2487 13.7987   1
   8   6   3 28.8746  3.8106   2
  -8  -6   3 33.9557  3.2126   4
  -8   6  -3 30.5711  2.9877   3
   9  -6   3 39.5437  4.0368   1
  -9  -6  -3 37.7400  3.7132   4
   9   6  -3 36.8740  3.1719   2
  -9   6   3 36.2138  3.7134   3
  -9   6  -3 38.6089  3.6520   3
  -9  -6   3 39.6158  3.6690   4
   9  -6  -3 35.1515  3.7282   1
   0   7  -3 0.92341 0.44754   3
   0   7  -3 0.84883 0.44546   2
   0  -7  -3 1.12595 0.44954   1
   0   7   3 0.73103 0.45192   2
   0  -7  -3 0.67805 0.53052   4
   0  -7   3 0.63969 0.53798   4
   0  -7   3 0.72439 0.26255   1
   0   7   3 0.97502 0.32883   3
  -1   7   3 13.6875  1.2901   3
   1  -7   3 15.2570  1.7329   4
   1   7  -3 15.3868  2.1781   2
  -1  -7  -3 16.1264  1.3339   1
   1   7  -3 15.9637  1.3479   3
  -1  -7  -3 15.6868  1.8127   4
  -1   7   3 15.5601  1.6043   2
   1  -7   3 14.2293  1.5279   1
  -1   7  -3 15.7011  1.5415   2
   1  -7  -3 16.2206  1.6751   4
  -1  -7   3 15.0081  1.0546   1
   1  -7  -3 14.0637  1.4446   1
   1   7   3 17.4183  1.1768   3
   1   7   3 12.2200  1.4822   2
  -1  -7   3 13.6096  1.6674   4
  -1   7  -3 16.8327  1.5282   3
  -2   7   3 22.6805  6.4831   3
   2   7  -3 20.4641  2.0136   2
   2  -7   3 19.2669  1.9924   4
  -2  -7  -3 20.9322  2.1468   4
   2   7  -3 20.6271  1.5134   3
   2  -7   3 21.0184  2.0071   1
  -2   7   3 20.7385  2.1323   2
  -2  -7  -3 20.8402  1.5783   1
   2   7   3 20.7527  4.4387   2
   2  -7  -3 19.7181  1.8399   1
   2  -7  -3 18.2938  1.7665   4
  -2  -7   3 20.5461  2.1587   4
  -2   7  -3 19.6857  5.9005   2
  -2   7  -3 19.9045  1.8062   3
   2   7   3 20.4223  1.2093   3
  -3   7   3 8.17696 1.05455   2
   3  -7   3 8.96602 1.29562   4
  -3   7   3 12.4556  4.8779   3
   3  -7   3 8.15670 1.11139   1
  -3  -7  -3 10.2650  2.0292   4
   3   7  -3 10.3964  1.9273   2
   3  -7  -3 9.63015 1.72119   1
   3   7   3 7.40269 0.96884   1
   3  -7  -3 9.10812 1.17531   4
  -3   7  -3 10.0901  1.3391   3
  -3  -7   3 8.77489 1.77431   4
  -3   7  -3 8.71554 1.10197   2
   3   7   3 11.6517  2.0618   2
  -3  -7   3 7.63821 0.84157   3
  -4   7   3 26.7465  3.0725   3
   4   7  -3 29.3360  2.6985   2
   4  -7   3 31.3332  2.6381   4
   4  -7   3 27.9708  2.4494   1
  -4  -7  -3 27.4965  2.7854   4
   4   7   3 26.6138  2.6418   2
   4  -7  -3 31.5232  2.7525   1
  -4  -7   3 30.7956  2.8700   4
  -4   7  -3 31.4910  9.2551   3
  -5  -7  -3 4.53714 1.61605   4
   5  -7   3 4.34385 1.00893   1
   5  -7   3 3.90916 1.03203   4
   5   7  -3 9.46664 2.01522   2
  -5   7   3 7.59256 1.75228   3
   5   7   3 6.63729 1.63946   2
  -5   7  -3 7.26422 5.11822   3
   5  -7  -3 4.34638 1.28730   1
  -6   7   3 -0.0227  0.6204   3
   6  -7   3 2.90790 1.15969   1
  -6  -7  -3 1.12113 1.01804   4
   6   7  -3 0.62079 0.68589   2
   6   7   3 0.39009 0.54798   2
  -6   7  -3 0.86748 1.66189   3
  -6  -7   3 1.91903 0.87492   4
   6  -7  -3 1.69942 0.96472   1
   7   7  -3 -1.0501  0.6429   2
  -7   7   3 0.65655 2.13670   3
   7  -7   3 0.74495 0.91006   1
  -7  -7  -3 2.29007 1.14612   4
  -7   7  -3 1.06131 0.90129   3
  -7  -7   3 1.50913 1.13999   4
   7   7   3 0.17155 0.58960   2
   7  -7  -3 4.51176 1.42860   1
   8   7  -3 5.76958 1.21204   2
  -8  -7  -3 4.74266 1.70845   4
  -8   7   3 6.07944 1.74089   3
   8  -7   3 3.64772 1.82358   1
   8   7   3 4.00874 4.12696   2
   8  -7  -3 6.42833 5.16208   1
  -8  -7   3 7.25728 1.62865   4
  -8   7  -3 7.42699 1.72225   3
   9   7  -3 -0.3115  0.8441   2
  -9  -7   3 3.47171 1.09882   4
   0  -8  -3 1.84506 0.75833   4
   0   8   3 1.14607 0.56355   3
   0   8  -3 1.25044 0.58500   2
   0   8  -3 1.31123 9.03917   3
   0  -8  -3 0.88283 0.49408   1
   0  -8   3 1.20188 0.95807   4
   0  -8   3 1.20566 0.44008   1
   0   8   3 0.47365 0.62147   2
   1   8  -3 390.824  10.923   3
  -1   8   3 399.691  20.658   3
  -1  -8  -3 399.214  11.570   1
  -1  -8  -3 377.042  13.170   4
   1   8  -3 388.810  25.884   2
  -1   8   3 374.157  12.050   2
   1  -8   3 373.150  13.038   4
   1  -8   3 381.194  16.315   1
   1   8   3 398.841  10.311   3
   1   8   3 388.149  12.445   2
  -1   8  -3 387.914  11.949   2
  -1   8  -3 388.704  11.366   3
   1  -8  -3 375.976  12.779   4
  -1  -8   3 375.835  13.203   4
   1  -8  -3 382.163  11.851   1
   2   8  -3 12.1838  1.2143   3
  -2  -8  -3 12.9802  1.8767   4
  -2   8   3 13.6006  5.3232   3
  -2   8   3 10.2181  1.7565   2
   2   8  -3 14.3748  2.4627   2
  -2  -8  -3 13.6221  1.2894   1
   2  -8   3 12.8754  1.7438   4
   2  -8   3 13.1560  3.5969   1
  -2   8  -3 9.17481 2.27811   2
  -2   8  -3 13.9686  2.4210   3
   2  -8  -3 11.8064  1.5300   4
   2  -8  -3 13.1548  1.6139   1
  -2  -8   3 10.9730  2.0529   4
   2   8   3 12.8017  1.7419   2
   3  -8   3 87.6354  5.0494   4
  -3   8   3 97.4004  9.7695   3
   3  -8   3 84.6909  4.4198   1
   3   8  -3 89.4482  3.8587   3
  -3  -8  -3 91.1639  4.0695   1
   3   8  -3 95.8621  5.2471   2
  -3   8   3 86.4427  4.4180   2
  -3  -8  -3 88.2902  5.3675   4
   3  -8  -3 88.1678 10.6120   1
   3   8   3 96.5708 13.2255   2
  -3  -8   3 89.0841  5.3424   4
  -3   8  -3 94.5734  4.7683   3
   3  -8  -3 87.0388  4.7200   4
  -4  -8  -3 41.2967  3.5863   4
   4  -8   3 29.1364  2.7556   4
  -4   8   3 41.9142  4.0805   3
   4   8  -3 46.5625  3.6035   2
   4  -8   3 32.1294  2.6846   1
   4   8   3 41.5487  3.4620   2
   4  -8  -3 32.2871  3.1419   1
  -4  -8   3 39.0444  3.5652   4
  -4   8  -3 42.6620 11.6996   3
   5  -8   3 49.9987  3.7159   1
   5   8  -3 73.1596  4.8413   2
  -5   8   3 59.6941  4.0012   3
  -5  -8  -3 60.3164  4.6971   4
  -5   8  -3 66.3229 15.0919   3
  -5  -8   3 59.4848  4.6446   4
   5  -8  -3 47.8790  3.8384   1
   5   8   3 67.7468  5.0082   2
   6   8  -3 14.1610  2.6471   2
  -6   8   3 15.3741  2.6815   3
   6  -8   3 18.1190  2.2418   1
  -6  -8  -3 15.1656  2.7095   4
   6   8   3 12.3328  2.8819   2
   6  -8  -3 19.3173  2.4118   1
  -6  -8   3 18.2665  2.4095   4
  -6   8  -3 18.4854  3.8223   3
  -7  -8  -3 37.9249  3.8263   4
   7  -8   3 27.9839  3.1331   1
   7   8  -3 42.3656  3.8137   2
  -7   8   3 40.3809 13.4708   3
  -7   8  -3 37.2009  3.5698   3
   7  -8  -3 26.1110  3.1138   1
   7   8   3 35.1020  3.4829   2
  -7  -8   3 36.6044  3.7473   4
  -8  -8  -3 20.3571  3.0756   4
   8   8  -3 25.6366  2.5995   2
   8  -8   3 21.8405  2.9624   1
  -8   8   3 23.2366  2.9266   3
   8  -8  -3 25.2797  6.2703   1
  -8   8  -3 22.7256  4.0279   3
  -8  -8   3 25.0593  3.0669   4
   8   8   3 23.3936  3.0387   2
   0   9   3 1.14747 0.55085   2
   0   9   3 -0.3534  0.2367   3
   0   9  -3 0.34310 0.37789   2
   0   9  -3 -0.5304  0.2793   3
   0  -9  -3 0.55101 0.53739   4
   0  -9  -3 0.84133 0.36017   1
   0  -9   3 -0.4213  0.4659   4
  -1   9   3 0.26485 0.50011   3
   1   9  -3 0.23030 1.64695   2
   1  -9   3 0.68239 0.58009   4
  -1   9   3 0.39185 0.31780   2
   1   9  -3 0.11761 0.29719   3
  -1  -9  -3 0.01724 0.66642   4
  -1  -9  -3 0.26420 0.30324   1
   1  -9  -3 1.22131 0.60641   4
  -1   9  -3 -0.5430  0.2659   3
  -1   9  -3 0.04912 0.33988   2
   1  -9  -3 0.63907 0.39592   1
   1   9   3 0.17614 0.34996   2
  -1  -9   3 0.13447 0.63997   4
  -2   9   3 2.24549 1.20198   2
  -2  -9  -3 2.88719 1.01261   4
  -2   9   3 2.74482 2.55932   3
   2  -9   3 4.63486 0.88206   1
   2   9  -3 2.30674 2.76884   2
   2  -9   3 1.55099 0.62058   4
  -2   9  -3 2.72154 0.71881   2
   2  -9  -3 3.12245 0.87876   4
  -2   9  -3 2.94260 0.93160   3
  -2  -9   3 2.15145 0.99129   4
   2   9   3 2.48497 0.92833   2
   2  -9  -3 3.32240 1.69977   1
   3   9  -3 4.87943 4.95631   2
   3  -9   3 2.59936 0.92992   4
  -3   9   3 4.71171 1.13560   2
  -3  -9  -3 4.72274 1.39559   4
   3  -9   3 3.45315 0.86111   1
  -3   9   3 4.04162 1.12041   3
   3  -9  -3 3.74916 0.95831   4
  -3  -9   3 4.22028 1.27795   4
  -3   9  -3 3.03652 1.68812   3
   3  -9  -3 2.41156 1.13572   1
   3   9   3 1.86174 0.81914   2
   4   9  -3 0.18817 0.42031   2
  -4  -9  -3 3.12190 1.04665   4
  -4   9   3 0.84977 1.69970   3
   4  -9   3 5.71321 1.37198   4
   4  -9   3 1.26939 0.62750   1
   4  -9  -3 1.45772 2.09624   1
  -4  -9   3 2.05788 1.21584   4
  -4   9  -3 1.27802 2.72511   3
   4   9   3 2.71115 1.17263   2
   5   9  -3 1.21351 0.67237   2
  -5  -9  -3 0.55089 0.95137   4
  -5   9   3 -1.0670  0.4300   3
   5  -9   3 0.24016 0.73897   1
   5   9   3 -0.8872  2.5898   2
  -5  -9   3 0.80698 0.98570   4
  -5   9  -3 0.91827 1.08341   3
   5  -9  -3 0.53929 0.64373   1
   6   9  -3 25.0406  2.7950   2
   6  -9   3 18.3462  2.9281   1
  -6   9   3 19.1704  2.4631   3
  -6  -9  -3 26.5143  3.2295   4
   6  -9  -3 17.5756  2.3141   1
  -6   9  -3 19.6055  8.1010   3
   6   9   3 19.3176  8.9895   2
  -6  -9   3 21.3608  3.6845   4
  -7  -9  -3 9.47178 2.00478   4
  -7   9   3 3.98807 5.06082   3
   7  -9   3 4.50504 1.53693   1
   7   9  -3 6.52304 4.95017   2
   7  -9  -3 6.10431 1.73450   1
   7   9   3 4.76297 4.77440   2
  -7  -9   3 4.06055 1.65612   4
  -7   9  -3 5.44097 1.45672   3
   0 -10  -3 7.06328 1.54095   4
   0 -10   3 5.58222 1.57322   4
   0  10   3 7.24733 5.16805   2
   0  10  -3 7.70322 1.33849   3
   0  10  -3 10.1356  1.9464   2
  -1 -10  -3 63.7090  4.6589   4
  -1  10   3 65.5714  4.3270   2
   1 -10   3 67.7345  4.7066   4
   1  10  -3 65.3780  4.4121   2
  -1  10  -3 70.4012  3.9588   3
  -1 -10   3 62.9328  4.6806   4
   1 -10  -3 68.2262  3.9153   1
  -1  10  -3 68.9406  4.8705   2
   1  10   3 64.1654  4.5680   2
   1 -10  -3 67.6988  4.5276   4
  -2 -10  -3 2.83436 1.14482   4
   2  10  -3 2.79268 2.79734   2
   2 -10   3 1.91037 0.91018   4
  -2  10   3 0.02118 1.95498   3
  -2  10   3 0.99454 0.72802   2
  -2 -10   3 0.56192 0.93851   4
   2  10   3 2.55821 1.09769   2
  -2  10  -3 1.64576 0.65830   3
   2 -10  -3 3.62006 0.80573   1
   2 -10  -3 1.97917 0.65745   4
  -3  10   3 149.870   9.545   3
   3  10  -3 148.771   7.823   2
   3 -10   3 138.142   7.471   4
  -3 -10  -3 150.731   8.192   4
   3  10   3 144.153   7.559   2
   3 -10  -3 154.350   7.055   1
  -3  10  -3 149.070   9.267   3
  -3 -10   3 146.911   7.976   4
  -4 -10  -3 5.43893 1.58268   4
  -4  10   3 4.33855 1.33959   3
   4 -10   3 3.79741 1.19715   4
   4  10  -3 4.50886 2.42190   2
   4 -10   3 5.01435 1.04636   1
   4 -10  -3 4.55920 1.23784   1
  -4 -10   3 7.30905 1.87731   4
   4  10   3 4.07710 1.36953   2
  -4  10  -3 4.08357 3.94209   3
  -5  10   3 69.8522  4.6149   3
   5  10  -3 73.0348  5.4429   2
  -5 -10  -3 71.1082  5.6898   4
   5 -10   3 70.1108  4.4190   1
  -5 -10   3 75.7751  5.7417   4
  -5  10  -3 64.4818  4.6537   3
   5 -10  -3 68.2174  4.8394   1
   5  10   3 68.9416  5.1349   2
  -6 -10  -3 32.2334  3.8795   4
   6 -10   3 37.2402 11.5925   1
  -6  10   3 31.1602  3.0230   3
   6  10  -3 33.4724  3.5322   2
  -6 -10   3 36.2350  3.9159   4
   6 -10  -3 37.2293  3.4113   1
   6  10   3 30.6229  3.2845   2
  -6  10  -3 34.5918  3.5664   3
   7 -10   3 25.8842  2.7782   1
   0 -11   3 3.31503 1.28584   4
   0 -11  -3 2.91393 1.09690   4
   0  11   3 3.91362 1.18970   2
   0  11  -3 3.28660 0.91938   2
  -1  11   3 0.57193 2.09638   2
   1 -11   3 0.04624 0.58161   4
   1  11  -3 0.49465 0.44610   2
  -1 -11  -3 0.57746 0.73526   4
  -1  11  -3 0.02788 2.53955   2
  -1 -11   3 1.47659 0.94751   4
   1  11   3 1.25686 0.71003   2
  -1  11  -3 0.38178 0.40828   3
   1 -11  -3 -0.8269  0.5940   4
   2  11  -3 12.7077  2.4365   2
  -2  11   3 9.19827 1.71114   2
  -2 -11  -3 13.1773  2.5933   4
   2 -11   3 8.28166 1.75628   4
  -2  11  -3 10.0703  3.0515   3
   2  11   3 11.9804  2.4180   2
   2 -11  -3 11.0800  1.5415   4
  -2 -11   3 10.3731  2.4167   4
  -3  11   3 1.49843 0.75610   3
   3  11  -3 0.41665 0.61447   2
   3 -11   3 3.52121 1.03683   4
  -3 -11  -3 4.00347 1.38047   4
  -3 -11   3 2.81426 1.19785   4
   3  11   3 0.79243 0.70719   2
  -3  11  -3 1.91097 2.99718   3
  -4 -11  -3 3.13032 1.27152   4
   4  11  -3 2.96539 1.45104   2
  -4  11   3 2.19607 0.95788   3
  -4  11  -3 0.65329 3.49523   3
   4  11   3 3.67985 1.52286   2
  -4 -11   3 3.07615 1.63899   4
   4 -11  -3 2.91910 0.93619   1
  -5  11   3 1.41299 0.71195   3
   5  11  -3 1.19807 0.87668   2
  -5 -11  -3 0.12177 1.09488   4
   5 -11  -3 2.50259 4.60995   1
  -5  11  -3 -0.3077  2.4622   3
   5  11   3 1.14344 0.73106   2
  -6  11   3 2.90253 0.94400   3
   6 -11  -3 2.05708 1.01530   1
   0 -12   3 26.8619  3.0614   4
   0  12   3 20.2755  2.4478   2
   0 -12  -3 19.6465  2.4285   4
   0  12  -3 24.8779  2.8349   2
   1  12  -3 10.6235  2.1574   2
  -1 -12  -3 12.4256  2.5292   4
   1 -12   3 11.4119  2.1568   4
  -1  12   3 10.1008 27.3008   2
   1  12   3 11.9399  7.2909   2
  -1 -12   3 8.99170 2.10618   4
   1 -12  -3 9.40383 1.96955   4
   2  12  -3 2.75599 0.91356   2
  -2 -12  -3 2.81685 1.34185   4
   2 -12   3 3.59149 1.09581   4
   2  12   3 2.33766 1.61508   2
  -2 -12   3 2.87614 1.18514   4
   3  12  -3 39.9651  3.7533   2
  -3 -12  -3 38.3228  4.0357   4
  -3  12  -3 42.7452 12.8577   3
   3  12   3 40.0648  3.9288   2
  -3 -12   3 42.4974  4.2438   4
  -4  12  -3 4.22014 2.39313   3
   0  13  -3 -0.0871  3.5249   2
   0  13   3 -0.7898  2.8129   2
   0 -13   3 1.14520 0.86162   4
   0 -13  -3 -1.0173  0.7161   4
   1 -13   3 -0.3653  0.8139   4
   1  13  -3 0.24452 2.52042   2
  -1 -13  -3 -0.7656  0.7848   4
   1  13   3 1.21160 0.76959   2
  -1 -13   3 0.15010 1.09376   4
   2 -13   3 2.69540 1.01789   4
   0   0   4 829.554  18.257   3
   0   0   4 811.857  18.893   2
   0   0   4 858.748  20.684   4
   0   0   4 815.248  19.418   1
   1   0   4 7191.39  191.41   2
  -1   0   4 9572.42  185.05   2
  -2   0   4 112.132   3.606   3
  -2   0  -4 123.928   7.150   3
   2   0  -4 122.473   3.837   1
   2   0   4 120.392   4.023   1
  -2   0  -4 115.227   3.850   4
   2   0   4 116.964   3.104   2
  -2   0   4 121.286   3.447   4
   2   0  -4 115.574   3.544   2
  -3   0   4 144.350   4.437   4
   3   0   4 151.156   5.167   1
  -3   0   4 145.894   4.705   3
  -3   0  -4 144.929   5.457   3
  -3   0  -4 141.641   4.878   4
   3   0  -4 144.361   7.697   1
   3   0  -4 141.000   4.460   2
   4   0   4 4.25875 0.97943   1
  -4   0   4 4.75943 0.64399   4
   4   0  -4 2.67888 0.69312   1
  -4   0  -4 3.49730 0.77989   4
   4   0   4 3.53317 0.43800   2
  -4   0  -4 2.78100 0.65857   3
  -4   0   4 3.00052 0.77966   3
   4   0  -4 2.84877 0.61888   2
  -5   0  -4 595.839  16.432   3
   5   0   4 568.013  16.655   1
   5   0  -4 587.066  24.167   1
  -5   0   4 596.221  15.530   3
   5   0  -4 589.198  15.216   2
  -5   0   4 617.893  16.245   4
  -5   0  -4 585.683  16.716   4
  -6   0  -4 65.8832  3.4684   3
  -6   0   4 60.9911  3.4937   3
  -6   0  -4 63.7892  3.5746   4
  -6   0   4 66.1969  3.2423   4
   6   0   4 63.6446  2.6804   2
   6   0  -4 64.5277  3.8306   1
   6   0  -4 64.3784  3.1753   2
   6   0   4 58.3607  3.8467   1
  -7   0  -4 126.642   5.611   4
   7   0   4 109.014   5.955   1
  -7   0   4 118.578   5.509   3
   7   0  -4 115.030   4.799   2
  -7   0   4 120.337   5.073   4
   7   0  -4 115.039   5.818   1
  -7   0  -4 109.991   5.114   3
  -8   0   4 8.54272 1.53349   3
  -8   0  -4 6.40226 1.13284   4
   8   0  -4 9.10789 2.17700   1
  -8   0  -4 7.10547 1.40944   3
   8   0   4 4.76150 1.22721   1
  -9   0  -4 86.2606  4.9363   3
  -9   0   4 88.3439  5.1196   3
   9   0  -4 87.3380  5.4994   1
   9   0   4 84.2558  5.7822   1
 -10   0   4 9.18495 1.43236   3
  10   0   4 8.52266 3.98268   1
   0   1   4 -5.3036  0.3206   2
   0  -1   4 -5.0529  0.2355   1
   0  -1   4 -4.3951  0.3751   4
   0   1  -4 -4.6344  0.2984   2
   0  -1   4 -5.2988  0.3156   3
   0   1   4 -4.8769  0.2291   3
   0   1   4 -5.4688  0.3421   1
   0  -1  -4 -5.0279  0.2813   4
   1  -1   4 22.4401  1.1354   1
   1   1  -4 23.3415  1.1261   2
  -1   1   4 23.0149  1.1454   2
  -1   1   4 24.1748  1.0858   3
  -1  -1  -4 22.4514  1.1598   4
   1  -1   4 20.4165  1.2258   4
   1   1  -4 24.3341  0.8890   1
  -1  -1   4 22.9490  1.1014   3
   1  -1  -4 22.4469  1.1870   1
   1   1   4 24.5691  1.1037   2
  -1   1  -4 23.2929  1.0949   3
  -1  -1   4 24.1826  1.1365   4
   1   1   4 22.6876  1.6570   1
  -2   1   4 169.025   4.883   3
  -2   1   4 168.940   4.843   2
  -2  -1  -4 169.494   5.327   4
  -2  -1  -4 170.066   4.359   3
   2  -1   4 167.499   5.558   4
   2   1  -4 171.557   4.963   2
   2   1  -4 175.611   4.848   1
   2  -1   4 172.583   5.275   1
   2   1   4 172.563   4.674   2
  -2   1  -4 161.417   4.763   3
  -2  -1   4 167.979   5.036   4
   2   1   4 172.744   5.319   1
  -2  -1   4 168.390   4.823   3
   2  -1  -4 172.670   7.538   1
   3  -1   4 61.2365  3.0219   1
   3  -1   4 49.8201  8.3454   4
  -3  -1  -4 63.8083  2.7765   3
   3   1  -4 77.0397  5.7853   1
  -3   1   4 74.8884  2.9602   3
   3   1  -4 70.5547  2.8092   2
  -3  -1  -4 67.4302  2.9761   4
  -3  -1   4 70.8010  2.7859   4
   3  -1  -4 62.8010  3.0087   1
   3   1   4 73.2905  2.5636   2
   3   1   4 76.1264  3.2716   1
  -3   1  -4 66.5092  6.7483   3
  -3  -1   4 66.8513  2.7821   3
   4  -1   4 147.162   5.860   1
  -4   1   4 171.186   5.622   3
  -4   1   4 167.585   5.072   4
   4   1  -4 171.147   5.486   2
  -4  -1  -4 160.160   5.118   3
  -4  -1  -4 159.647   5.824   4
   4   1  -4 168.582   5.757   1
   4   1   4 166.049   6.103   1
  -4   1  -4 163.423   5.631   4
   4  -1  -4 155.894   5.039   2
   4   1   4 170.408   5.062   2
  -4  -1   4 156.342   5.406   3
  -4   1  -4 166.172   7.228   3
   4  -1  -4 151.313   6.026   1
  -4  -1   4 166.879   5.522   4
   5   1  -4 7.88945 1.31979   2
   5  -1   4 4.63629 1.12390   1
   5   1  -4 7.82870 1.46664   1
  -5  -1  -4 7.90797 0.99100   3
  -5   1   4 6.32997 0.78919   4
  -5   1   4 6.30191 1.30191   3
  -5  -1  -4 7.27240 1.08114   4
  -5   1  -4 7.36878 1.24574   4
   5   1   4 7.20457 0.79258   2
  -5  -1   4 5.35503 1.09469   3
   5  -1  -4 5.79693 1.09863   1
  -5  -1   4 6.98383 0.92199   4
  -5   1  -4 8.68900 1.40462   3
   5   1   4 9.29156 1.73007   1
   5  -1  -4 5.42743 0.73517   2
   6   1  -4 273.906   8.726   2
  -6  -1  -4 269.844   8.545   3
  -6  -1  -4 287.024   9.731   4
  -6   1   4 272.070   9.090   3
   6  -1   4 276.826  22.695   1
  -6   1   4 292.000   8.712   4
   6   1  -4 269.003   9.559   1
   6  -1  -4 278.822  21.644   1
   6   1   4 277.593   8.179   2
  -6   1  -4 280.553  18.041   3
  -6   1  -4 268.735   9.263   4
  -6  -1   4 284.076   9.182   4
   6  -1  -4 271.667   8.269   2
  -6  -1   4 275.304   9.011   3
   6   1   4 270.743   9.946   1
  -7  -1  -4 3.06096 1.06559   4
  -7  -1  -4 3.65759 0.94797   3
  -7   1   4 1.20778 0.82462   3
   7  -1   4 4.35600 1.31124   1
   7   1  -4 1.42971 0.56139   2
   7   1  -4 0.50252 2.57799   1
   7  -1  -4 1.45904 0.79491   1
  -7  -1   4 1.61889 0.78170   4
  -7   1  -4 1.61474 0.71541   4
  -7   1  -4 0.81944 0.71064   3
   7   1   4 -0.2466  0.6364   1
  -7  -1   4 1.32709 1.00381   3
  -8   1   4 4.25252 1.05254   3
  -8  -1  -4 2.27376 0.90511   4
   8   1  -4 1.23583 1.08945   1
  -8  -1  -4 3.11754 0.83947   3
   8  -1   4 3.54844 1.09453   1
  -8   1  -4 4.02267 0.95823   4
  -8   1  -4 3.63323 1.06773   3
   8   1   4 3.81904 1.69356   1
  -8  -1   4 1.36439 0.95578   3
   8  -1  -4 4.85342 1.36486   1
  -9  -1  -4 2.32384 0.97309   4
  -9   1   4 3.47646 0.96714   3
   9   1  -4 2.75807 1.09600   1
   9  -1   4 3.31861 1.18363   1
   9   1   4 4.44577 1.24395   1
   9  -1  -4 3.21995 3.74772   1
  -9   1  -4 1.79813 0.76730   3
  -9  -1   4 4.80983 0.98338   3
  10  -1   4 1.13153 1.08928   1
 -10   1   4 8.71504 2.50401   3
  10   1  -4 -0.6219  1.0025   1
  10   1   4 -2.0283  3.4642   1
 -10  -1   4 -0.1264  0.7497   3
 -10   1  -4 -1.0131  0.7486   3
  10  -1  -4 0.04990 0.97729   1
   0   2   4 580.826  14.766   3
   0  -2  -4 575.689  14.438   1
   0  -2  -4 574.973  15.210   4
   0  -2   4 604.133  13.794   3
   0   2   4 606.347  14.280   2
   0   2  -4 617.003  14.064   2
   0  -2   4 596.458  15.542   4
  -1   2   4 611.330  13.681   3
  -1  -2  -4 587.370  15.623   4
   1  -2   4 579.001  14.416   1
  -1   2   4 582.850  14.315   2
   1  -2   4 573.806  15.672   4
   1   2  -4 592.083  14.373   2
   1  -2  -4 621.136  15.071   4
  -1  -2   4 581.730  13.844   3
   1  -2  -4 581.614  14.803   1
  -1   2  -4 576.009  13.660   2
  -1  -2   4 603.805  15.643   4
   1   2   4 600.182  14.935   1
   1   2   4 627.488  14.418   2
  -1   2  -4 607.404  13.947   3
   2   2  -4 18.9012  1.3305   2
   2  -2   4 24.2206  1.6057   4
  -2  -2  -4 23.2392  0.9664   3
  -2  -2  -4 22.2087  1.4917   4
   2  -2   4 23.3395  1.4817   1
  -2   2   4 22.8116  1.3305   2
  -2   2   4 19.4455  1.2987   3
   2   2  -4 21.9597  2.0347   1
   2   2   4 20.9704  1.4742   1
  -2  -2   4 21.0544  1.3952   4
  -2  -2   4 22.3852  1.3218   3
  -2   2  -4 19.9952  1.3409   3
   2   2   4 20.9766  1.3223   2
   2  -2  -4 23.6643  1.5493   1
  -3   2   4 1238.06   37.77   3
   3   2  -4 1263.55   30.94   2
  -3  -2  -4 1391.19   29.23   3
   3  -2   4 1418.58   32.21   1
  -3  -2  -4 1319.18   33.79   4
   3   2  -4 1243.94   32.94   1
  -3  -2   4 1336.03   29.90   3
   3   2   4 1298.92   30.63   2
  -3   2  -4 1290.00   30.10   3
   3  -2  -4 1368.74   32.19   1
  -3  -2   4 1322.02   33.55   4
   3   2   4 1280.59   32.00   1
   4  -2   4 46.1885  2.9021   1
  -4  -2  -4 54.4413  2.9597   4
   4   2  -4 61.3764  2.9187   2
  -4   2   4 56.6890  2.4310   2
  -4   2   4 57.7122  2.9422   3
   4   2  -4 57.2693  6.7282   1
  -4  -2  -4 49.5225  2.2742   3
   4  -2  -4 50.7254  3.0097   1
   4   2   4 58.8914  3.9735   1
   4   2   4 59.1982  2.6751   2
  -4  -2   4 48.3083  2.5615   3
  -4   2  -4 62.4421  7.5096   3
  -4  -2   4 55.5836  2.8207   4
   5   2  -4 96.6671  9.6288   1
   5   2  -4 96.5261  4.3037   2
  -5  -2  -4 94.9339  4.5566   4
  -5  -2  -4 109.702   3.994   3
   5  -2   4 93.6197  4.7604   1
  -5   2   4 98.2637  3.6302   4
  -5   2   4 92.3431  4.3895   3
   5   2   4 95.3418  3.9315   2
  -5   2  -4 97.1325  4.3794   3
  -5  -2   4 91.8102  4.1533   3
   5  -2  -4 96.3294  3.7242   2
   5   2   4 94.0032  9.1848   1
   5  -2  -4 96.7853  4.7600   1
  -5  -2   4 99.7369  4.4143   4
   6   2  -4 17.6246  1.8089   1
  -6  -2  -4 15.1753  1.4940   3
  -6   2   4 17.8676  1.8562   3
   6   2  -4 16.3745  1.7089   2
   6  -2   4 13.0434  1.7634   1
  -6  -2  -4 15.7971  1.8551   4
   6   2   4 21.9539  3.6174   1
  -6  -2   4 12.4460  1.4901   3
   6  -2  -4 15.9394  1.1852   2
  -6  -2   4 14.9259  1.5626   4
   6  -2  -4 14.0753  1.8133   1
  -6   2  -4 17.7809  1.8448   3
   6   2   4 16.0804  1.4504   2
  -6   2  -4 21.3135  1.7846   4
   7  -2   4 39.9292  4.3780   1
  -7  -2  -4 39.7503  2.5661   3
  -7  -2  -4 45.7454  3.3578   4
   7   2  -4 45.4650  2.9642   2
  -7   2   4 47.9913  3.3422   3
   7   2  -4 44.6756  3.2066   1
   7   2   4 48.3352  3.1423   2
   7   2   4 48.8375 12.4674   1
  -7  -2   4 46.4343  3.0360   4
  -7   2  -4 51.0677  3.1108   4
  -7   2  -4 47.3803  3.6388   3
   7  -2  -4 43.7824  3.5390   1
  -7  -2   4 37.0675  2.7478   3
   8  -2   4 8.84686 1.91081   1
   8   2  -4 10.3950  2.0076   1
  -8   2   4 10.2865  2.0068   3
  -8  -2  -4 10.0873  1.8002   4
   8   2  -4 11.8768  1.7945   2
   8   2   4 11.0860  3.2846   1
  -8  -2   4 8.71666 1.46782   3
   8  -2  -4 9.06205 1.82504   1
  -8   2  -4 11.9798  1.3898   4
  -8   2  -4 9.14449 1.88819   3
   9  -2   4 50.1843  4.3142   1
  -9  -2  -4 52.0337  3.8278   4
  -9   2   4 55.2892  4.1308   3
   9   2  -4 50.3155  3.9267   1
  -9  -2   4 51.8365  3.5815   3
   9  -2  -4 49.9875  4.2482   1
  -9   2  -4 63.3091  4.2510   3
   9   2   4 58.9867  4.4364   1
 -10   2   4 8.53054 1.79076   3
  10  -2   4 9.26381 1.90279   1
 -10   2  -4 12.9301  1.5775   3
  10  -2  -4 4.83165 7.17443   1
  10   2   4 9.57871 1.96063   1
   0  -3  -4 0.53959 0.29955   1
   0  -3   4 0.56400 0.42592   1
   0  -3  -4 0.44263 0.33713   4
   0   3  -4 0.47474 0.26422   3
   0   3   4 0.88289 0.52794   3
   0   3   4 0.44020 0.34843   2
   0   3  -4 0.54300 0.30180   2
   0  -3   4 0.42179 0.28423   4
  -1   3   4 29.7834  1.6503   2
  -1   3   4 32.5755  3.5124   3
  -1  -3  -4 30.3454  1.7825   4
   1  -3   4 28.8052  1.4501   1
   1   3  -4 32.1019  1.7400   2
   1  -3   4 32.1625  1.8379   4
  -1   3  -4 32.6102  1.6584   3
   1   3   4 32.4804  1.8129   1
   1  -3  -4 30.5740  1.7495   1
  -1   3  -4 29.7236  1.3793   2
   1   3   4 29.6440  1.6901   2
   1  -3  -4 31.6398  1.5642   4
  -1  -3   4 30.9704  1.5758   3
  -1  -3   4 30.3421  1.8112   4
  -2   3   4 236.466   6.778   3
  -2  -3  -4 235.897   7.726   4
   2   3  -4 252.005   6.510   1
   2  -3   4 254.291   7.828   4
   2   3  -4 238.767   7.308   2
   2  -3   4 250.374   7.228   1
  -2   3   4 236.728   6.878   2
  -2  -3   4 237.648   7.643   4
  -2   3  -4 248.307   7.026   3
   2  -3  -4 249.337   7.527   1
   2   3   4 239.161   7.408   1
   2  -3  -4 257.604   7.035   4
   2   3   4 239.566  18.172   2
  -2  -3   4 242.761   6.745   3
   3   3  -4 102.169   4.181   2
  -3   3   4 105.795   4.012   3
   3   3  -4 108.411   6.124   1
  -3   3   4 103.488   3.880   2
   3  -3   4 103.433   4.248   1
  -3  -3  -4 104.275   3.153   3
   3  -3   4 103.143   4.401   4
  -3  -3  -4 103.832   4.438   4
   3  -3  -4 105.325   3.683   4
   3   3   4 106.700   4.050   2
  -3   3  -4 98.3603  3.9853   3
   3  -3  -4 107.389   4.576   1
  -3  -3   4 104.235   3.776   3
  -3  -3   4 99.7526  4.2519   4
   3   3   4 102.553   4.278   1
  -4   3   4 24.1687  1.8694   3
  -4  -3  -4 24.2673  1.3785   3
   4   3  -4 25.3143  1.9761   2
  -4  -3  -4 22.8974  2.0066   4
   4  -3   4 18.5513  1.7347   4
   4   3  -4 27.8714  1.8126   1
  -4   3   4 22.9377  1.4782   2
   4  -3   4 20.1017  6.1444   1
   4   3   4 26.7108  1.8333   2
  -4  -3   4 23.4867  1.8598   4
   4   3   4 24.5119  1.9539   1
  -4  -3   4 23.1947  1.6699   3
   4  -3  -4 20.1794  1.8964   1
  -4   3  -4 25.8670  6.7940   3
  -5  -3  -4 6.53340 0.78337   3
   5  -3   4 4.49343 0.95866   1
  -5   3   4 8.27878 1.56684   3
   5  -3   4 3.15484 5.68932   4
  -5  -3  -4 6.61964 1.44952   4
   5   3  -4 7.45766 1.40378   2
   5   3  -4 9.64037 1.59240   1
  -5   3   4 8.06360 0.82883   2
  -5  -3   4 6.58171 1.33705   4
  -5  -3   4 6.91771 1.17868   3
   5   3   4 7.56106 1.33720   2
   5   3   4 5.45072 1.32655   1
   5  -3  -4 4.96314 2.97120   1
  -5   3  -4 9.19201 1.59075   3
   6   3  -4 45.7470  3.0144   2
   6  -3   4 38.3923  3.1247   1
   6   3  -4 45.5727  3.0295   1
  -6  -3  -4 39.2948  3.1226   4
  -6   3   4 45.5057  3.1780   3
  -6  -3  -4 40.3640  2.4103   3
  -6   3  -4 43.0966  2.7269   4
  -6  -3   4 48.8745  2.8262   3
   6  -3  -4 39.5061  3.2012   1
  -6   3  -4 46.3490  3.1536   3
   6  -3  -4 43.3068  2.2417   2
   6   3   4 44.7551  2.7383   2
   6   3   4 47.5570  3.3144   1
  -6  -3   4 42.2246  2.9609   4
  -7  -3  -4 4.82246 1.29870   4
   7  -3   4 3.89492 1.30490   1
   7   3  -4 3.27462 0.90450   1
  -7   3   4 5.95630 1.33228   3
   7   3  -4 3.52052 0.89647   2
   7  -3  -4 5.54431 1.59241   1
   7   3   4 6.08231 1.30480   1
  -7  -3   4 3.99358 0.90898   4
  -7   3  -4 3.91654 1.17831   3
  -7  -3   4 6.69353 1.06608   3
  -7   3  -4 3.81664 0.89174   4
  -8   3   4 6.11381 1.44300   3
   8   3  -4 7.39695 3.38217   1
   8  -3   4 6.17702 5.66588   1
  -8  -3  -4 6.53688 1.51396   4
   8   3  -4 4.79364 1.12364   2
  -8  -3   4 6.30250 1.20478   3
  -8  -3   4 7.94891 1.16436   4
   8  -3  -4 14.5763  2.6392   1
   8   3   4 10.4159  1.3749   1
  -8   3  -4 7.48444 1.48333   3
   9  -3   4 3.23962 1.31788   1
  -9   3   4 2.99993 1.29669   3
  -9  -3  -4 1.52459 1.25352   4
  -9   3  -4 3.62276 1.23288   3
   9  -3  -4 1.29247 1.04917   1
   9   3   4 2.22180 0.94598   1
  10   3   4 3.26754 1.36021   1
 -10   3  -4 2.40240 1.29642   3
   0   4   4 949.008  20.474   3
   0  -4  -4 906.283  22.299   1
   0   4   4 929.126  22.232   2
   0   4  -4 882.566  21.039   3
   0  -4  -4 875.673  23.781   4
   0   4  -4 903.970  21.840   2
   0  -4   4 885.939  24.065   4
   0  -4   4 946.733  21.503   1
   1   4  -4 0.51725 0.45271   2
  -1   4   4 0.46859 1.02598   3
   1  -4   4 1.52209 1.03187   1
  -1   4   4 0.55129 1.15161   2
   1  -4   4 0.03320 0.34976   4
  -1   4  -4 0.02490 0.34267   3
  -1  -4   4 0.73801 0.39332   3
   1   4   4 -0.1581  0.1620   3
   1  -4  -4 0.60088 0.41410   4
   1   4   4 -0.0695  0.2769   1
  -1  -4   4 -0.4093  0.3102   4
   1   4   4 -0.2911  0.2328   2
  -1   4  -4 -0.1038  0.3568   2
   1  -4  -4 -0.3486  0.2488   1
  -2  -4  -4 26.1659  1.9438   4
   2  -4   4 25.9838  1.8898   4
   2   4  -4 27.5140  1.8940   2
   2  -4   4 28.9407  1.8825   1
  -2   4   4 30.3079  1.7846   3
  -2   4   4 26.5852  1.7051   2
  -2  -4   4 28.4153  1.6515   3
  -2  -4   4 26.9068  1.9597   4
   2  -4  -4 26.0086  1.8949   1
  -2   4  -4 25.7028  1.7589   3
  -2   4  -4 26.4651  1.4430   2
   2   4   4 31.4999  2.0540   2
   2  -4  -4 27.2958  1.6168   4
   2   4   4 24.8869  1.9324   1
   3   4  -4 323.125   9.737   2
  -3   4   4 315.510   9.567   2
  -3  -4  -4 324.893   7.908   3
   3  -4   4 318.582   9.652   1
   3   4  -4 319.074   8.813   1
  -3  -4  -4 316.928  10.379   4
   3  -4   4 316.475  10.204   4
  -3   4   4 320.156   9.155   3
   3  -4  -4 317.863   9.998   1
   3   4   4 329.141   9.559   2
  -3   4  -4 315.538   9.325   3
   3  -4  -4 322.329   9.402   4
  -3  -4   4 321.043   8.868   3
   3   4   4 316.787   9.789   1
  -3  -4   4 308.603  10.161   4
  -4   4   4 41.0978  2.6382   3
   4  -4   4 48.2630  3.0242   4
  -4  -4  -4 41.9129  2.9298   4
  -4  -4  -4 44.1485  1.9096   3
   4   4  -4 39.3519  2.6804   2
  -4   4   4 41.5121  2.2433   2
   4  -4   4 44.7203  2.8972   1
   4   4  -4 39.5513  2.2509   1
   4  -4  -4 47.2371  2.3585   4
  -4  -4   4 40.9302  2.3185   3
   4   4   4 42.4684  2.6436   2
  -4  -4   4 43.7246  2.8888   4
   4  -4  -4 42.1964  2.9448   1
  -4   4  -4 45.8776  9.8099   3
   4   4   4 42.4110  5.7445   1
   5   4  -4 288.801   9.342   1
  -5  -4  -4 289.110  10.500   4
  -5   4   4 268.723   9.231   3
   5  -4   4 313.583  10.454   4
   5  -4   4 301.485  13.087   1
  -5   4   4 287.804   8.479   2
   5   4  -4 286.310   9.708   2
   5   4   4 296.814   9.505   2
  -5   4  -4 289.718   9.615   3
  -5  -4   4 287.709  10.159   4
   5  -4  -4 318.620  10.627   1
   5   4   4 289.287  10.118   1
  -5  -4   4 289.911   8.920   3
   6   4  -4 42.5477  3.1051   2
   6  -4   4 53.1811  3.7678   1
  -6   4   4 44.3460  3.2207   3
   6  -4   4 58.6203  3.5752   4
  -6  -4  -4 48.9763  3.6157   4
   6   4  -4 51.4079  3.2123   1
  -6   4  -4 44.8318  3.3089   3
   6  -4  -4 46.5261  3.5433   1
   6   4   4 44.8652  4.6956   1
   6   4   4 47.5405  3.0754   2
  -6  -4   4 51.8321  3.4824   4
  -6  -4   4 51.0229  3.0248   3
   7  -4   4 34.5906  3.1642   1
  -7  -4  -4 29.4491  2.8593   4
  -7   4   4 32.4917  2.8650   3
   7   4  -4 33.6336  2.7668   2
   7   4   4 34.5820  2.5483   2
   7   4   4 29.5637  4.0564   1
  -7  -4   4 29.7486  2.2672   3
  -7   4  -4 34.6677  2.9941   3
  -7  -4   4 34.6078  2.8441   4
  -7   4  -4 33.5830  2.4167   4
   7  -4  -4 30.8566  2.9819   1
  -8   4   4 5.43721 1.48228   3
   8   4  -4 6.71655 1.32911   2
  -8  -4  -4 5.24660 1.40171   4
   8  -4   4 9.48446 2.50615   1
   8   4   4 6.96073 2.51597   1
  -8  -4   4 5.89537 1.33030   4
  -8   4  -4 5.11264 2.61580   3
   8  -4  -4 6.74290 1.64832   1
   9  -4   4 44.4177 16.6749   1
  -9   4   4 37.7370  3.3716   3
  -9  -4  -4 44.8169  3.7389   4
   9  -4  -4 41.3637  3.7055   1
  -9   4  -4 35.0413  3.3492   3
   9   4   4 38.1826  5.9205   1
   0  -5   4 1.37974 0.29212   1
   0  -5  -4 1.02811 0.44986   4
   0   5  -4 1.25765 0.51549   2
   0   5   4 5.06179 1.41311   3
   0   5  -4 1.34226 0.40938   3
   0  -5   4 1.15488 0.41186   4
   0   5   4 1.27429 0.52273   2
   0  -5  -4 1.12863 0.41293   1
   1  -5   4 50.3454  2.3350   1
  -1   5   4 51.4353  2.7516   2
  -1  -5  -4 47.4326  2.8501   4
  -1  -5  -4 52.8081  2.5015   1
   1  -5   4 54.8303  3.0100   4
   1   5  -4 48.7243  2.7148   2
  -1   5   4 51.1478  5.7695   3
   1   5   4 54.1942  2.4293   3
  -1  -5   4 50.1300  2.9563   4
   1   5   4 53.2220  2.8521   2
  -1   5  -4 49.2912  2.5211   3
  -1  -5   4 51.6544  2.4705   3
   1  -5  -4 53.1346  2.7462   1
   1  -5  -4 49.7528  2.6780   4
  -1   5  -4 54.8464  2.5744   2
  -2   5   4 330.898  17.975   3
   2  -5   4 341.602   9.684   1
   2  -5   4 325.631  10.543   4
  -2   5   4 332.602   9.628   2
  -2  -5  -4 317.403  10.651   4
   2   5  -4 331.573  10.043   2
  -2   5  -4 331.517  11.150   2
   2   5   4 319.945   9.910   2
   2  -5  -4 335.083  10.124   1
   2   5   4 344.895   7.966   3
  -2   5  -4 329.259   9.481   3
  -2  -5   4 322.761   9.060   3
   2  -5  -4 332.808   9.989   4
   2   5   4 321.810   9.861   1
  -2  -5   4 328.642  10.711   4
  -3  -5  -4 2.08963 0.76134   4
  -3   5   4 0.60824 0.24166   2
  -3   5   4 1.08860 1.27360   3
   3  -5   4 1.61912 0.49756   4
   3   5  -4 0.38938 0.37990   2
  -3  -5  -4 0.65822 0.16757   3
   3   5  -4 0.39861 0.20446   1
   3  -5   4 0.81314 0.37847   1
  -3   5  -4 0.49445 0.29667   3
   3   5   4 1.71258 0.55387   1
   3   5   4 0.95300 0.78178   2
  -3  -5   4 0.69212 0.29024   3
   3  -5  -4 1.21345 0.52354   1
  -3   5  -4 0.76381 0.29724   2
   3  -5  -4 0.96971 0.36640   4
  -3  -5   4 0.78143 0.49343   4
  -4   5   4 11.1225  1.3587   3
  -4  -5  -4 9.53329 1.44689   4
   4  -5   4 8.95320 1.58310   1
   4   5  -4 12.3101  1.9607   1
  -4   5   4 11.2354  1.1056   2
   4  -5   4 9.02690 1.25421   4
   4   5  -4 10.3452  1.4130   2
   4   5   4 10.6817  1.2683   1
   4   5   4 10.3382  1.3177   2
  -4   5  -4 11.9144  5.1670   3
  -4  -5   4 10.7941  1.0997   3
   4  -5  -4 9.25603 0.99753   4
   4  -5  -4 8.79699 1.62374   1
  -5  -5  -4 2.45354 1.08510   4
  -5   5   4 2.36947 0.82373   3
   5   5  -4 2.24853 0.93566   2
   5  -5   4 3.36722 0.90399   4
   5  -5   4 5.46526 1.37181   1
   5  -5  -4 2.66103 1.04259   1
   5   5   4 1.91943 0.86127   1
   5   5   4 0.98433 0.48194   2
  -5  -5   4 3.40828 0.88039   4
  -5   5  -4 2.69005 2.93661   3
  -5  -5   4 2.66489 0.61038   3
  -6   5   4 12.7386  4.7095   3
   6  -5   4 13.4338  1.6154   4
   6   5  -4 14.0212  1.8321   2
   6  -5   4 11.6248  2.1915   1
  -6  -5  -4 14.2312  2.5026   4
  -6  -5   4 11.6909  1.6590   4
  -6  -5   4 11.9121  1.1781   3
   6  -5  -4 14.9814  1.9446   1
   6   5   4 17.2684  7.1127   1
   6   5   4 16.2487  1.8041   2
  -6   5  -4 12.9317  5.3319   3
   7   5  -4 1.78637 0.82656   2
  -7   5   4 0.62041 0.87232   3
  -7  -5  -4 2.17627 0.93242   4
   7  -5   4 2.33771 1.11984   1
  -7   5  -4 0.37972 0.63331   3
   7   5   4 1.66290 0.86412   1
   7   5   4 2.50838 0.68925   2
   7  -5  -4 1.20571 0.97039   1
  -7  -5   4 1.24839 0.76708   4
  -8   5   4 0.73954 0.79157   3
  -8  -5  -4 2.37622 1.17663   4
   8   5  -4 2.16439 0.77316   2
   8  -5   4 3.13119 1.45520   1
   8   5   4 1.87192 9.00996   2
  -8   5  -4 1.09502 0.99161   3
  -8  -5   4 1.31769 0.92038   4
   8  -5  -4 3.01827 4.97551   1
   9  -5   4 16.8192  9.0185   1
  -9  -5  -4 20.3437  2.5453   4
  -9   5   4 20.0389  3.2018   3
   9  -5  -4 18.5177  2.5800   1
  -9   5  -4 16.6492  2.7476   3
   0  -6   4 1.24373 0.62272   4
   0  -6  -4 1.90614 0.65979   4
   0   6  -4 0.37454 0.28792   2
   0  -6  -4 1.88292 0.63406   1
   0   6   4 0.74723 0.35503   3
   0  -6   4 0.41378 0.19989   1
   0   6   4 2.14201 0.69649   2
   1   6  -4 99.5105  3.8575   3
  -1  -6  -4 105.842   4.166   1
   1  -6   4 97.9877  4.7075   4
   1  -6   4 94.2237  3.7409   1
  -1   6   4 94.5654  4.3228   2
  -1   6   4 109.828   3.972   3
   1   6  -4 100.338   4.437   2
  -1  -6  -4 98.3946  4.7062   4
  -1   6  -4 93.3462  4.0806   2
   1  -6  -4 97.5043  4.2853   1
  -1   6  -4 125.550  28.614   3
   1   6   4 98.3032  4.5072   2
   1   6   4 100.501   3.244   3
   1  -6  -4 97.0119  4.4171   4
  -1  -6   4 98.7864  4.7647   4
   2  -6   4 84.6484  3.7710   1
  -2   6   4 91.6124  4.0737   2
   2  -6   4 81.7938  4.2657   4
  -2   6   4 87.0389  9.3036   3
   2   6  -4 87.0037  4.2520   2
  -2  -6  -4 84.3746  4.4549   4
  -2  -6   4 83.6929  4.4227   4
   2   6   4 89.4941  2.8029   3
   2  -6  -4 83.4532  4.0971   1
   2  -6  -4 81.5759  3.9122   4
   2   6   4 84.7008  3.9398   1
  -2  -6   4 83.1647  3.5407   3
  -2   6  -4 84.6724  6.1519   2
  -2   6  -4 87.1001  3.9568   3
   2   6   4 82.4351 10.4599   2
  -3  -6  -4 71.1505  4.2569   4
  -3   6   4 70.0135  3.5394   2
  -3   6   4 80.7571  5.3368   3
   3  -6   4 68.1317  3.9389   4
   3  -6   4 67.9353  8.2932   1
   3   6  -4 79.4893  4.2139   2
  -3  -6   4 74.6873  3.3658   3
   3   6   4 83.2470 10.3192   2
  -3   6  -4 69.5607  3.0680   2
   3  -6  -4 69.2349  4.0599   1
   3  -6  -4 69.8983  3.5589   4
  -3  -6   4 70.2388  4.1484   4
  -3   6  -4 78.9124  3.9204   3
   3   6   4 71.2903  3.7398   1
  -4   6   4 4.49035 1.20852   3
  -4   6   4 3.49123 0.68623   2
  -4  -6  -4 3.16490 0.95125   4
   4  -6   4 4.26523 1.00061   1
   4   6  -4 2.62179 0.86086   2
   4  -6   4 3.41612 0.82431   4
   4   6   4 4.04358 1.14306   2
   4   6   4 3.42048 0.82893   1
   4  -6  -4 3.47731 0.70044   4
  -4  -6   4 2.76628 0.58601   3
  -4   6  -4 3.44245 3.15469   3
   4  -6  -4 2.72816 0.83079   1
  -4  -6   4 3.05883 1.03262   4
   5  -6   4 203.578   8.785   4
   5   6  -4 245.520   9.086   2
   5  -6   4 200.679   8.504   1
  -5  -6  -4 234.378   9.627   4
  -5   6   4 252.252   8.716   3
  -5  -6   4 236.080   9.300   4
   5  -6  -4 219.329   9.157   1
  -5  -6   4 216.040   7.724   3
   5   6   4 227.174  10.126   1
  -5   6  -4 257.749  21.918   3
   5   6   4 264.878  29.283   2
   6  -6   4 14.3943  1.7800   4
  -6  -6  -4 18.0568  2.4064   4
  -6   6   4 20.9730  2.7333   3
   6  -6   4 14.5846  2.3713   1
   6   6  -4 19.1000  2.2587   2
  -6   6  -4 21.2017  7.0718   3
   6   6   4 17.1953  2.0575   1
   6   6   4 24.9372 14.6848   2
  -6  -6   4 24.6457  2.5774   4
   6  -6  -4 17.1535  2.7436   1
   7  -6   4 24.9403  2.7957   1
   7   6  -4 29.9592  2.9214   2
  -7  -6  -4 28.5412  3.0135   4
  -7   6   4 32.3760  3.1327   3
  -7  -6   4 31.2077  3.0627   4
   7   6   4 33.9343  2.9535   2
   7  -6  -4 27.7724  3.0259   1
  -7   6  -4 33.8903  3.0677   3
   8   6  -4 8.90689 1.79280   2
  -8  -6  -4 7.37591 1.71520   4
   8  -6   4 3.43559 1.29036   1
  -8   6   4 7.26597 1.88774   3
   8   6   4 7.17847 3.83938   2
  -8  -6   4 3.06963 1.26218   4
   8  -6  -4 6.34136 1.89843   1
  -8   6  -4 6.90231 1.75272   3
   9   6  -4 31.3295  2.8218   2
  -9   6   4 25.6699  3.2029   3
   9  -6   4 17.9021  3.1139   1
  -9  -6  -4 32.2856  3.4592   4
  -9   6  -4 29.1282  3.2093   3
   9  -6  -4 20.5120  3.5828   1
   0  -7  -4 2.36397 0.77763   4
   0   7  -4 0.67687 1.19319   2
   0  -7   4 1.42311 0.64948   4
   0  -7  -4 1.05267 0.41625   1
   0   7   4 1.44133 0.40419   3
   0  -7   4 1.65059 0.57867   1
   0   7  -4 1.21195 0.44540   3
   0   7   4 1.05458 0.61418   2
  -1  -7  -4 4.77223 0.90724   1
  -1   7   4 5.50572 1.06502   3
   1   7  -4 4.90596 0.92345   3
   1   7  -4 5.05959 1.19420   2
   1  -7   4 5.35213 1.25146   4
  -1  -7  -4 4.37602 1.16402   4
   1  -7   4 4.79201 0.82858   1
  -1   7   4 4.24126 1.05529   2
   1   7   4 4.79837 0.52767   3
   1  -7  -4 5.25644 1.15017   4
  -1   7  -4 4.54358 1.01242   2
   1  -7  -4 4.12911 0.93050   1
   1   7   4 5.51918 1.26944   2
  -1  -7   4 4.95330 1.28062   4
  -2   7   4 47.2142  9.4133   3
  -2   7   4 46.2258  2.9263   2
  -2  -7  -4 44.2391  3.2854   4
   2  -7   4 42.4301  2.5624   1
   2   7  -4 45.4135  2.4752   3
  -2  -7  -4 49.1135  2.6409   1
   2  -7   4 46.2946  3.2122   4
   2   7  -4 38.5433  2.9298   2
  -2   7  -4 45.8529  2.6722   2
   2   7   4 41.0750  2.9868   2
  -2  -7   4 45.8853  3.2767   4
   2  -7  -4 47.5684  3.0151   1
  -2   7  -4 46.2457  2.8958   3
   2  -7  -4 43.1582  2.8396   4
   3   7  -4 3.06567 1.06810   2
  -3   7   4 2.68683 2.01497   3
  -3  -7  -4 3.78340 1.25368   4
   3  -7   4 5.61405 1.30655   4
  -3   7   4 4.91931 1.04438   2
   3  -7   4 4.57757 2.55254   1
   3   7   4 4.57659 1.23173   2
  -3   7  -4 4.57656 1.17589   3
   3   7   4 6.20205 1.19238   1
   3  -7  -4 5.36965 1.20398   1
   3  -7  -4 5.59746 1.11437   4
  -3  -7   4 5.12632 0.68285   3
  -3  -7   4 5.75320 1.38594   4
  -4   7   4 9.76134 1.76687   3
  -4  -7  -4 9.69154 2.00800   4
   4  -7   4 6.09649 1.36116   4
   4   7  -4 9.83448 1.91433   2
   4  -7   4 7.65463 1.47137   1
  -4   7   4 6.22079 1.17004   2
   4   7   4 7.63422 1.76344   2
  -4  -7   4 8.08155 1.80818   4
   4  -7  -4 6.79090 1.43289   1
   4   7   4 6.33897 1.37106   1
  -4   7  -4 9.96885 5.53331   3
  -5  -7  -4 3.92896 1.42026   4
  -5   7   4 2.31338 0.95438   3
   5  -7   4 2.01267 0.81543   4
   5  -7   4 2.63331 0.88948   1
   5   7  -4 4.96833 1.47683   2
   5  -7  -4 1.24793 0.57774   1
  -5   7  -4 3.70831 3.82591   3
   5   7   4 3.42211 3.39832   2
  -5  -7   4 2.74107 1.09980   4
   6   7  -4 1.20981 0.84370   2
  -6  -7  -4 0.98040 0.95525   4
   6  -7   4 1.97574 3.12157   1
  -6   7   4 0.89391 0.66492   3
  -6  -7   4 0.86454 0.90245   4
   6  -7  -4 1.55654 2.40880   1
   6   7   4 0.99539 2.30670   2
  -6   7  -4 0.68327 0.82023   3
   7   7  -4 2.97371 1.01468   2
   7  -7   4 0.78953 1.00368   1
  -7  -7  -4 5.66853 1.66282   4
  -7   7   4 2.95231 1.25637   3
   7  -7  -4 4.69708 1.45561   1
   7   7   4 0.82960 2.48093   2
  -7  -7   4 2.51390 1.04860   4
  -7   7  -4 2.26678 1.11239   3
  -8  -7  -4 8.34734 1.94193   4
   8   7  -4 7.33230 1.70025   2
  -8   7   4 7.93554 1.90507   3
  -8  -7   4 7.30787 1.74297   4
   8   7   4 7.80260 1.73714   2
  -8   7  -4 4.69387 1.50482   3
   9   7  -4 2.01245 0.93691   2
  -9  -7   4 -0.5833  1.0143   4
   0   8  -4 2.84920 0.70638   3
   0  -8   4 3.82208 1.24729   4
   0   8   4 3.14727 0.70210   3
   0  -8  -4 2.76474 0.70469   1
   0   8  -4 2.25704 1.89428   2
   0  -8  -4 3.21272 0.92902   4
   0   8   4 1.98218 0.78545   2
   1  -8   4 373.970  13.005   4
  -1   8   4 389.086  21.572   3
   1  -8   4 384.452  11.006   1
  -1   8   4 388.575  12.189   2
   1   8  -4 385.123  10.860   3
   1   8  -4 377.159  12.194   2
  -1  -8  -4 377.104  13.092   4
  -1  -8  -4 377.421  11.408   1
  -1   8  -4 387.227  11.306   3
  -1   8  -4 382.243  11.720   2
  -1  -8   4 352.496  12.871   4
   1  -8  -4 375.579  12.631   4
   1   8   4 365.761  12.241   2
   1  -8  -4 384.424  11.866   1
  -2   8   4 60.7090 11.4344   3
  -2   8   4 49.1454  3.2937   2
  -2  -8  -4 51.4776  2.9333   1
  -2  -8  -4 48.0354  3.6783   4
   2  -8   4 49.8508  2.9124   1
   2   8  -4 50.5020  2.7957   3
   2   8  -4 46.6914  3.4096   2
   2  -8   4 49.2965  3.5561   4
   2  -8  -4 49.4762  3.3247   4
  -2   8  -4 48.2645  9.5076   2
   2   8   4 46.8080  3.4445   2
  -2  -8   4 45.5383  3.5825   4
   2  -8  -4 49.9882  3.2922   1
  -2   8  -4 47.9700  3.1140   3
  -3  -8  -4 298.773   9.423   1
   3  -8   4 302.364  20.746   1
  -3  -8  -4 271.317  11.137   4
  -3   8   4 291.606  18.422   3
   3  -8   4 299.734  11.158   4
  -3   8   4 297.613   9.974   2
   3   8  -4 285.879  10.670   2
   3  -8  -4 300.105  10.592   1
  -3  -8   4 290.702  11.268   4
   3   8   4 285.914  10.551   2
  -3   8  -4 291.724   9.953   3
   3  -8  -4 284.299  10.283   4
  -4   8   4 84.8624  4.6416   3
   4  -8   4 90.5661  4.7792   1
   4  -8   4 85.6550  5.0873   4
   4   8  -4 89.0721  5.3047   2
  -4  -8  -4 87.7630  5.5644   4
   4  -8  -4 87.7507  5.1405   1
  -4   8  -4 82.4218 16.0587   3
  -4  -8   4 87.1902  5.4673   4
   4   8   4 101.198  18.523   2
  -5  -8  -4 59.8928  4.7729   4
   5   8  -4 62.2326  4.5049   2
   5  -8   4 70.6946  4.4270   1
  -5   8   4 58.9110  4.0218   3
   5  -8   4 70.3962  4.5544   4
  -5  -8   4 61.4000  4.6965   4
  -5   8  -4 70.0881 15.8471   3
   5  -8  -4 70.4883  4.7228   1
   5   8   4 61.9725  4.4831   2
   6   8  -4 46.9646  3.9813   2
  -6  -8  -4 49.9934  4.2874   4
  -6   8   4 46.5932  3.7055   3
   6  -8   4 52.0676 14.2363   1
  -6  -8   4 49.7595  4.2627   4
   6   8   4 43.3251  3.8274   2
  -6   8  -4 50.5286  4.2806   3
   6  -8  -4 44.5652  9.4776   1
  -7   8   4 75.1964  5.2115   3
   7  -8   4 82.6682  5.4760   1
  -7  -8  -4 80.2772  5.9839   4
   7   8  -4 79.7276  5.4971   2
   7  -8  -4 83.4540  5.8352   1
  -7   8  -4 76.2861  5.9021   3
  -7  -8   4 78.4739  5.6284   4
   7   8   4 75.5951  5.6568   2
   8  -8   4 15.8737  2.7182   1
  -8   8   4 17.2848  2.9572   3
  -8  -8  -4 18.2859  2.7162   4
   8   8  -4 21.7016  2.4627   2
  -8  -8   4 18.1875  2.6367   4
   8  -8  -4 22.4117  2.6327   1
   8   8   4 13.5059  4.4358   2
   0   9  -4 0.45285 0.32419   3
   0  -9  -4 0.96890 0.38410   1
   0   9  -4 0.09541 0.27168   2
   0  -9   4 0.77937 0.61271   4
   0   9   4 -0.3011  1.5197   2
   0  -9  -4 0.55524 0.63585   4
   1   9  -4 5.42218 1.04181   3
  -1  -9  -4 4.30595 0.87333   1
   1  -9   4 5.31514 1.42814   4
  -1   9   4 5.01925 1.29944   2
   1   9  -4 5.77842 1.48874   2
  -1   9   4 6.28086 3.57081   3
  -1  -9  -4 6.36603 1.58451   4
   1  -9  -4 3.87779 0.84759   1
   1   9   4 5.33814 1.42403   2
  -1   9  -4 7.35042 1.45035   2
  -1  -9   4 5.48608 1.53688   4
   1  -9  -4 7.37493 1.56928   4
  -1   9  -4 6.33815 1.27067   3
  -2   9   4 4.62301 3.28943   3
  -2   9   4 7.24243 1.42612   2
  -2  -9  -4 6.76656 1.64741   4
   2  -9   4 4.46882 0.95811   1
   2  -9   4 7.17070 1.63578   4
   2   9  -4 6.73092 1.17639   3
   2   9   4 5.52747 1.53781   2
  -2   9  -4 4.95248 1.36030   2
  -2   9  -4 6.61263 3.89341   3
  -2  -9   4 5.18971 1.55659   4
   2  -9  -4 6.89338 1.42043   1
   2  -9  -4 4.18710 0.90108   4
  -3   9   4 15.3641  3.2135   3
   3  -9   4 12.7408  1.7680   4
  -3   9   4 11.2538  1.4567   2
   3  -9   4 13.2279  3.0013   1
  -3  -9  -4 14.1245  2.1369   4
   3   9  -4 13.9282  2.7486   2
  -3   9  -4 12.7962  2.2252   3
  -3  -9   4 14.2509  2.7368   4
   3   9   4 15.1503  2.5983   2
   3  -9  -4 13.0892  3.8263   1
   4   9  -4 2.32147 0.89563   2
  -4   9   4 1.68503 0.82220   3
   4  -9   4 0.27245 0.56022   1
   4  -9   4 2.27017 0.84193   4
  -4  -9  -4 0.65732 0.77812   4
   4  -9  -4 0.93243 0.72830   1
  -4   9  -4 2.63500 3.15706   3
  -4  -9   4 2.55272 1.34997   4
   4   9   4 3.26362 1.11688   2
  -5   9   4 8.01555 1.79343   3
  -5  -9  -4 6.38946 1.56210   4
   5   9  -4 9.89478 2.17858   2
   5  -9   4 4.64067 1.05148   1
   5  -9  -4 3.31019 1.19358   1
   5   9   4 5.62306 1.49663   2
  -5  -9   4 8.99801 2.09205   4
  -5   9  -4 8.17362 5.64111   3
  -6  -9  -4 8.57570 2.29601   4
   6  -9   4 6.94369 5.18203   1
   6   9  -4 7.67314 1.76750   2
  -6   9   4 6.72673 1.61114   3
   6  -9  -4 9.64898 2.18339   1
  -6  -9   4 9.03579 1.97965   4
   6   9   4 7.15455 1.84188   2
  -6   9  -4 5.44939 2.39452   3
  -7   9   4 0.17307 0.72573   3
   7  -9   4 -0.1120  0.9250   1
   7   9  -4 0.39942 0.76319   2
  -7  -9  -4 2.87900 1.32977   4
  -7   9  -4 -0.8452  0.8097   3
  -7  -9   4 -0.6224  1.0134   4
   7  -9  -4 0.10806 1.04759   1
   7   9   4 -0.5617  0.7402   2
   0 -10  -4 25.0146  2.6544   4
   0  10  -4 23.3507  2.0065   3
   0  10  -4 21.5281  2.2807   2
   0 -10   4 26.9470  2.8695   4
   0  10   4 21.9272  3.3565   2
  -1 -10  -4 11.0004  2.1986   4
  -1  10   4 7.14039 4.07945   2
   1 -10   4 12.2015  2.2576   4
   1  10  -4 10.7832  2.0767   2
   1 -10  -4 11.6110  1.6435   4
  -1  10  -4 10.8309  1.8637   3
  -1 -10   4 9.15746 2.10300   4
   1 -10  -4 12.2581  1.2077   1
  -1  10  -4 10.0750  1.7732   2
   1  10   4 9.03863 4.69623   2
  -2 -10  -4 6.76385 1.66993   4
   2 -10   4 3.88803 1.12133   4
   2  10  -4 5.04070 1.42502   2
  -2  10   4 6.31396 2.62440   3
  -2  10   4 5.69313 1.32055   2
   2 -10  -4 4.96868 3.54208   1
   2 -10  -4 6.41836 1.36156   4
  -2  10  -4 6.36774 1.45073   3
   2  10   4 3.18966 1.16239   2
  -2 -10   4 6.63773 1.91139   4
   3 -10   4 15.3321  1.9890   4
  -3 -10  -4 16.3121  2.2344   4
   3  10  -4 11.3197  5.8371   2
  -3  10   4 9.60399 2.07602   3
  -3  10  -4 11.4806  2.2087   3
  -3 -10   4 10.1379  2.3457   4
   3  10   4 7.40056 1.87423   2
   3 -10  -4 15.6564  2.0832   1
   4  10  -4 4.00939 1.37195   2
  -4 -10  -4 4.73807 1.49135   4
   4 -10   4 3.91738 1.08743   4
  -4  10   4 3.77594 1.33585   3
   4 -10  -4 3.07271 2.99720   1
   4  10   4 2.09725 0.99485   2
  -4 -10   4 3.61580 1.57586   4
  -4  10  -4 3.23671 3.95062   3
  -5  10   4 11.5830  2.0359   3
   5  10  -4 10.9535  5.0668   2
  -5 -10  -4 10.0093  2.0003   4
   5 -10   4 15.1498  1.4799   1
   5 -10  -4 15.6161  2.0077   1
  -5 -10   4 11.7853  2.5341   4
  -5  10  -4 10.6999  4.1574   3
   5  10   4 15.1809  2.0931   2
  -6 -10  -4 2.20411 1.34172   4
   6 -10   4 2.88063 1.12348   1
  -6  10   4 3.36903 0.98382   3
   6  10  -4 4.85398 5.92222   2
  -6  10  -4 1.68441 1.99229   3
   6  10   4 3.13645 0.97864   2
  -6 -10   4 3.50423 1.43709   4
   6 -10  -4 0.57004 0.83463   1
   7 -10   4 8.49176 1.49381   1
   0 -11  -4 -0.9526  0.5534   4
   0 -11   4 0.39168 0.76121   4
   0  11   4 0.54341 0.54897   2
   0  11  -4 1.33551 0.60774   2
  -1 -11  -4 0.62262 0.59251   4
   1 -11   4 1.13156 0.70792   4
   1  11  -4 0.34684 0.51963   2
  -1  11   4 -0.7735  3.2188   2
  -1 -11   4 0.07780 0.81758   4
   1  11   4 0.88495 1.76113   2
  -1  11  -4 -0.6762  0.8064   2
   1 -11  -4 1.05355 0.61122   4
  -1  11  -4 -0.1591  1.7840   3
   2  11  -4 1.57332 0.78241   2
  -2 -11  -4 2.18315 1.15338   4
  -2  11   4 1.29657 0.58399   2
   2 -11   4 0.36020 0.70629   4
   2  11   4 1.60575 0.78345   2
  -2  11  -4 0.96132 0.48614   3
  -2 -11   4 0.99070 0.89695   4
   3  11  -4 8.83408 4.74331   2
  -3 -11  -4 11.5908  2.3158   4
   3 -11   4 7.69729 1.75014   4
  -3  11  -4 12.5076  6.7705   3
   3 -11  -4 9.39638 1.68667   1
  -3 -11   4 5.47565 1.83426   4
   3  11   4 8.12724 1.90868   2
   4  11  -4 0.21762 0.69718   2
  -4  11   4 -1.3764  0.5441   3
  -4 -11  -4 -0.5498  0.9810   4
   4  11   4 -0.7513  0.5926   2
  -4 -11   4 -1.7009  0.9989   4
  -4  11  -4 1.25695 3.49302   3
   4 -11  -4 0.13882 0.69297   1
  -5 -11  -4 4.24593 1.68327   4
  -5  11   4 3.32663 1.00195   3
   5  11  -4 1.80986 1.17789   2
  -5 -11   4 5.56500 1.62850   4
   5 -11  -4 1.94258 0.85235   1
  -5  11  -4 0.86589 0.81971   3
   5  11   4 2.59413 1.27421   2
  -6  11   4 14.1904  2.7063   3
   6 -11  -4 15.2429  1.9881   1
   0  12  -4 17.6902  4.4457   2
   0 -12   4 23.0672  2.7120   4
   0 -12  -4 21.5044  2.3984   4
   0  12   4 19.4146  2.4897   2
   1  12  -4 27.1677  2.8351   2
  -1 -12  -4 30.1772  3.1575   4
  -1  12   4 26.9654  3.3750   2
   1 -12   4 21.6355  2.6263   4
  -1 -12   4 26.7573  3.0873   4
   1 -12  -4 27.0108  2.7649   4
   1  12   4 21.3044  2.9565   2
  -2 -12  -4 33.0546  3.5303   4
   2  12  -4 33.7092  3.4134   2
   2 -12   4 31.2708  3.1958   4
  -2 -12   4 33.4006  3.7764   4
   2  12   4 37.8423  3.7038   2
   3 -12   4 47.3746  4.0332   4
   3  12  -4 50.9241  4.4115   2
  -3 -12  -4 47.0543  4.4687   4
  -3  12  -4 44.7930 13.3637   3
  -3 -12   4 52.9462  4.6062   4
   3  12   4 48.4881  4.4593   2
  -4  12  -4 16.8675  8.4831   3
   0 -13  -4 2.13935 1.05812   4
   0  13   4 0.53883 2.68784   2
   0 -13   4 1.88848 1.13270   4
  -1  13   4 3.08050 0.85874   2
   1 -13   4 0.60807 0.88196   4
  -1 -13  -4 0.13954 0.84940   4
   1  13  -4 0.38947 0.65941   2
   1  13   4 -0.7778  0.7726   2
  -1 -13   4 1.77362 1.14133   4
   2 -13   4 3.05064 1.12624   4
   0   0   5 -2.5468  0.2347   2
   0   0   5 -2.8053  0.2015   3
   0   0   5 -3.0028  0.1948   1
   0   0   5 -2.5744  0.2421   4
   1   0  -5 18.5416  0.9586   1
   1   0   5 18.4252  0.8302   2
  -1   0  -5 18.9406  0.8485   3
  -1   0   5 18.6518  0.9862   3
   1   0   5 18.2220  1.0838   1
   1   0   5 16.6397  1.1154   4
  -1   0   5 17.0060  0.9700   2
   2   0   5 2.55580 0.74273   4
   2   0   5 2.22871 0.61219   1
  -2   0  -5 1.40462 0.42577   3
   2   0  -5 1.68188 0.48961   2
  -2   0   5 1.84897 0.53854   3
   2   0  -5 1.41291 1.33315   1
  -3   0  -5 3.76761 0.68640   3
   3   0  -5 3.79864 0.78455   1
   3   0   5 4.45618 0.91998   1
  -3   0   5 4.90843 0.51262   4
  -3   0   5 5.15980 0.92990   3
   3   0  -5 3.85601 0.59691   2
  -3   0  -5 4.59089 0.67901   4
   3   0   5 5.11665 0.46777   2
   4   0  -5 1.86583 0.52483   2
   4   0   5 1.34256 0.57423   1
  -4   0  -5 2.49864 0.66308   3
  -4   0  -5 1.73487 0.57788   4
  -4   0   5 1.39600 0.66333   3
   4   0  -5 2.40324 0.67659   1
  -5   0  -5 62.7381  3.2756   4
  -5   0   5 61.5204  2.8266   4
   5   0  -5 56.6891  3.2989   1
   5   0  -5 64.3396  2.9978   2
  -5   0  -5 59.2658  4.1659   3
   5   0   5 60.5006  3.5999   1
  -5   0   5 56.6529  3.1778   3
  -6   0  -5 15.4259  1.5688   3
   6   0   5 12.8504  1.7883   1
  -6   0  -5 12.6069  1.6154   4
  -6   0   5 11.8787  1.5470   3
   6   0  -5 15.3080  1.4179   2
   6   0  -5 13.9688  1.6376   1
  -6   0   5 13.1531  1.1994   4
   7   0  -5 29.0039  2.5838   1
  -7   0   5 27.6336  2.4700   3
   7   0  -5 29.7142  2.0558   2
   7   0   5 32.0119  2.9006   1
  -7   0  -5 31.4076  2.3292   3
  -7   0  -5 30.5020  2.5177   4
  -8   0   5 10.0419  1.8372   3
   8   0  -5 11.4183  2.1449   1
  -8   0  -5 8.12401 1.52453   4
   8   0   5 13.5465  1.8421   1
  -8   0  -5 7.78299 1.39964   3
   9   0   5 53.1359  4.4333   1
  -9   0  -5 56.5414  3.7809   3
   9   0  -5 56.9119  7.7584   1
  -9   0  -5 69.5834  4.5767   4
  -9   0   5 61.5594  4.0934   3
  10   0   5 -0.0279  0.9961   1
  10   0  -5 0.83109 1.05114   1
 -10   0   5 0.95552 0.77049   3
   0   1   5 -1.4075  0.3153   2
   0   1  -5 -1.5795  0.2503   2
   0   1   5 -1.1706  0.2252   3
   0  -1   5 -0.6966  0.9837   1
   0  -1   5 -1.5777  0.4086   4
   0  -1   5 -1.7275  0.3662   3
   0   1   5 -1.9282  0.3701   1
   0  -1  -5 -1.9450  0.2211   4
  -1   1   5 9.82097 0.74716   2
   1   1  -5 10.9569  0.5403   1
   1   1  -5 10.5092  0.7316   2
   1  -1   5 8.72033 0.78922   4
  -1   1   5 11.2532  0.7323   3
   1  -1   5 9.07276 0.69724   1
  -1  -1  -5 8.69650 0.69055   4
  -1  -1   5 8.85677 0.68853   3
   1   1   5 10.3227  0.7028   2
   1  -1  -5 10.1469  0.7727   1
   1   1   5 11.6856  3.2461   1
  -1  -1   5 10.3862  0.7138   4
  -1   1  -5 9.28573 0.67700   3
   2  -1   5 61.8881  2.5406   1
  -2  -1  -5 56.3404  2.1995   3
   2   1  -5 57.0782  2.8348   1
   2  -1   5 59.4191  2.6809   4
  -2   1   5 53.6106  2.2211   2
  -2  -1  -5 57.9510  2.4406   4
  -2   1   5 57.9010  2.2990   3
   2   1  -5 52.1540  2.2305   2
   2  -1  -5 55.9866  2.4300   1
   2   1   5 56.2139  2.0740   2
  -2   1  -5 56.5561  2.2216   3
  -2  -1   5 57.3909  2.1977   4
   2   1   5 54.4335  2.4985   1
  -2  -1   5 56.9853  2.2643   3
   3  -1   5 159.994  47.050   4
  -3   1   5 131.421   4.486   3
  -3  -1  -5 135.772   4.003   3
   3  -1   5 143.300   5.035   1
   3   1  -5 129.659   4.449   1
  -3   1   5 132.345   4.259   2
   3   1  -5 127.241   4.414   2
  -3  -1  -5 134.389   4.792   4
   3   1   5 128.995   4.021   2
   3   1   5 134.982   4.934   1
  -3  -1   5 131.857   4.379   4
  -3  -1   5 135.611   4.447   3
  -3   1  -5 124.244   9.476   3
   3  -1  -5 137.370   4.878   1
   4  -1   5 294.315   9.187   1
   4   1  -5 270.936  13.514   1
  -4  -1  -5 286.167   9.049   4
  -4   1   5 271.252   8.286   3
   4   1  -5 262.750   8.195   2
  -4  -1  -5 299.046   7.896   3
  -4  -1   5 297.734   8.418   3
  -4   1  -5 267.632  12.679   3
   4   1   5 282.543   7.762   2
   4   1   5 280.938   9.131   1
   4  -1  -5 310.575   8.144   2
  -4   1  -5 275.018   8.738   4
  -4  -1   5 289.072   8.559   4
   4  -1  -5 298.784   9.076   1
  -5  -1  -5 -0.5397  0.3891   4
  -5   1   5 0.79135 0.61433   3
   5   1  -5 -0.1595  0.2709   1
   5   1  -5 -0.1143  0.2980   2
   5  -1   5 -0.7065  1.6002   1
  -5  -1  -5 0.30497 0.36861   3
  -5  -1   5 -0.6914  0.4014   3
   5  -1  -5 0.33777 0.37182   1
   5   1   5 0.08180 0.42621   1
  -5  -1   5 0.75780 0.45771   4
   5   1   5 -0.2743  0.1693   2
   5  -1  -5 -0.1519  0.3121   2
  -5   1  -5 -0.1522  0.3520   3
  -5   1  -5 0.43900 0.45090   4
  -6  -1  -5 29.5340  2.4037   4
   6   1  -5 32.5577  2.4988   1
  -6   1   5 25.5584  2.2980   3
   6  -1   5 19.4889  4.5548   1
   6   1  -5 27.7114  2.0825   2
   6  -1  -5 24.3116  2.3068   1
  -6   1  -5 29.9201  2.3143   4
  -6  -1   5 22.8084  2.1866   3
  -6  -1   5 27.1027  2.0673   4
   6   1   5 25.7924  2.5842   1
  -6   1  -5 30.2971  2.2896   3
   6   1   5 32.2251  1.9146   2
   7  -1   5 19.2916  2.2443   1
  -7  -1  -5 18.2002  1.9979   4
  -7   1   5 19.0171  2.0239   3
  -7  -1  -5 18.6752  1.7367   3
   7   1  -5 18.3233  1.8908   1
   7   1  -5 16.9726  1.6484   2
   7  -1  -5 21.6715  2.2764   1
  -7   1  -5 15.6839  1.7676   4
   7  -1  -5 18.0077  1.4662   2
  -7  -1   5 19.7016  1.9482   3
  -7   1  -5 20.6058  1.9503   3
   7   1   5 19.5621  2.1735   1
  -7  -1   5 17.7991  1.6124   4
  -8   1   5 22.7597  2.3668   3
   8   1  -5 23.2119  2.7742   1
   8  -1   5 25.2424  2.7985   1
  -8  -1  -5 24.4259  2.0112   3
  -8  -1  -5 24.4929  2.4314   4
  -8   1  -5 29.0999  2.3652   4
  -8   1  -5 25.2729  2.3491   3
  -8  -1   5 27.2829  2.3832   3
   8   1   5 28.1373  6.6220   1
   8  -1  -5 25.8076  2.6847   1
   9   1  -5 8.05525 1.80234   1
   9  -1   5 7.30542 1.76358   1
  -9  -1  -5 8.44065 1.68039   4
  -9   1   5 7.77269 1.51073   3
   9   1   5 9.19457 4.67866   1
   9  -1  -5 7.42923 1.67935   1
  -9   1  -5 5.72597 1.32241   3
  -9  -1   5 8.35142 1.60559   3
  10   1  -5 0.64327 0.95744   1
 -10   1   5 2.93711 0.98730   3
  10  -1   5 0.75685 1.12773   1
  10  -1  -5 0.53872 1.02305   1
  10   1   5 2.04450 1.17812   1
 -10  -1   5 -0.1225  0.9094   3
 -10   1  -5 0.45273 0.88222   3
   0   2   5 5579.85  128.55   2
   0  -2  -5 5435.54  131.75   4
   0   2  -5 5367.58  120.16   2
   0  -2   5 5486.82  132.11   4
   0  -2  -5 5373.01  123.32   1
   0  -2   5 5344.44  116.60   3
  -1   2   5 761.326  18.837   2
  -1  -2  -5 741.288  19.668   4
  -1   2   5 752.588  18.325   3
   1   2  -5 742.786  18.116   2
   1  -2   5 771.899  19.909   4
   1  -2   5 795.265  18.276   1
  -1   2  -5 763.218  17.380   2
   1   2   5 770.616  18.879   1
  -1  -2   5 758.998  17.565   3
   1   2   5 760.889  18.139   2
  -1  -2   5 792.258  19.757   4
  -1   2  -5 743.857  17.511   3
   1  -2  -5 748.502  18.658   1
  -2  -2  -5 199.355   6.491   4
   2   2  -5 207.284   6.148   2
  -2   2   5 199.985   9.700   3
   2   2  -5 216.144   5.578   1
  -2   2   5 207.409   5.987   2
   2  -2   5 202.091   6.711   4
   2  -2   5 202.798   6.205   1
  -2  -2   5 200.082   5.802   3
   2   2   5 205.249   6.456   1
   2   2   5 215.228   6.470   2
  -2  -2   5 205.859   6.358   4
   2  -2  -5 205.987   6.408   1
  -2   2  -5 206.215   5.936   3
   3  -2   5 273.972   8.535   1
  -3   2   5 287.239   8.055   3
  -3  -2  -5 284.664   7.159   3
   3  -2   5 253.161   8.905   4
  -3   2   5 291.066   7.935   2
   3   2  -5 291.113   8.303   2
   3   2  -5 299.551   7.993   1
  -3  -2  -5 276.380   8.816   4
  -3  -2   5 273.821   7.839   3
   3   2   5 295.174   8.770   1
   3  -2  -5 275.074  16.808   1
  -3   2  -5 292.271   8.098   3
   3   2   5 300.488   7.950   2
  -3  -2   5 284.991   8.555   4
  -4  -2  -5 28.1318  2.0901   4
  -4   2   5 23.7805  1.8905   3
   4  -2   5 32.1832  2.3032   1
  -4  -2  -5 32.3010  1.6864   3
  -4   2   5 27.1173  1.6241   2
   4   2  -5 27.5868  1.8548   1
   4  -2   5 36.3502  2.4271   4
   4   2  -5 25.5216  1.8729   2
  -4   2  -5 28.6111  6.7959   3
  -4  -2   5 28.7843  1.8996   3
   4  -2  -5 33.9212  2.3285   1
  -4  -2   5 29.3507  1.9561   4
   4   2   5 25.8122  2.0619   1
   4   2   5 25.0753  1.6898   2
  -5  -2  -5 595.286  17.655   4
   5   2  -5 605.593  16.290   2
   5  -2   5 599.865  21.505   4
   5   2  -5 598.128  23.113   1
  -5  -2  -5 612.187  15.231   3
   5  -2   5 599.208  17.319   1
  -5   2   5 602.223  16.115   3
   5   2   5 591.540  23.674   1
  -5  -2   5 611.709  15.926   3
  -5   2  -5 602.996  21.827   3
   5   2   5 613.540  15.695   2
  -5  -2   5 615.348  17.205   4
   5  -2  -5 650.272  15.629   2
   5  -2  -5 617.883  17.548   1
   6   2  -5 10.4375  1.4233   2
   6   2  -5 9.58284 3.81017   1
  -6  -2  -5 10.8440  1.3059   3
  -6  -2  -5 12.9495  1.7687   4
   6  -2   5 13.5384  1.8285   1
  -6   2   5 12.6285  1.6129   3
   6   2   5 8.31506 4.37726   1
  -6   2  -5 12.8040  1.6544   3
  -6  -2   5 12.9756  1.5549   3
  -6  -2   5 12.8999  1.4866   4
  -6   2  -5 11.9394  1.4433   4
   6   2   5 9.09844 1.12641   2
   6  -2  -5 16.0851  1.9596   1
   6  -2  -5 14.0026  1.2404   2
   7  -2   5 64.6401 15.4879   1
   7   2  -5 70.4046  3.9243   2
  -7   2   5 66.8001  4.0834   3
  -7  -2  -5 66.5714  4.1799   4
   7   2  -5 62.4373  3.9058   1
  -7  -2  -5 69.0834  3.5207   3
  -7   2  -5 72.3173 14.2746   3
  -7  -2   5 62.7442  3.6372   4
   7   2   5 65.8045  8.7025   1
   7  -2  -5 78.0558 16.5690   1
  -7  -2   5 65.3284  3.7600   3
  -7   2  -5 71.4354  3.8911   4
  -8   2   5 2.93365 1.05103   3
  -8  -2  -5 1.00173 0.82104   4
   8  -2   5 -0.6839  0.6414   1
   8   2  -5 0.71946 0.68876   1
   8   2  -5 0.48547 0.60695   2
  -8  -2   5 0.38309 0.56202   3
   8  -2  -5 0.48772 0.70821   1
   8   2   5 1.11375 0.73077   1
  -8   2  -5 2.12841 0.90925   3
  -8   2  -5 2.30888 0.72408   4
  -9   2   5 102.302   5.850   3
   9  -2   5 96.3099  6.3621   1
  -9  -2  -5 106.190   6.011   4
   9   2  -5 100.074   5.978   1
   9   2   5 89.2850  5.8628   1
  -9  -2   5 97.6255  5.3350   3
   9  -2  -5 102.752   6.444   1
  -9   2  -5 105.800   5.759   3
 -10   2   5 3.88266 1.19875   3
  10  -2   5 3.44910 1.38840   1
  10   2   5 3.92872 1.22191   1
 -10   2  -5 1.96902 0.97589   3
  10  -2  -5 3.02613 5.74788   1
   0   3  -5 2.24172 0.50156   2
   0  -3   5 1.57434 0.47681   4
   0  -3  -5 2.06453 0.49259   1
   0   3   5 2.61662 1.04515   3
   0   3   5 2.30154 0.64548   2
   0  -3   5 2.41352 0.50348   3
   0  -3  -5 2.48556 0.54838   4
  -1   3   5 44.4465  2.1054   2
   1   3  -5 39.5376  2.0664   2
  -1   3   5 39.4210  1.7333   3
   1  -3   5 46.2684  1.8737   1
   1  -3   5 43.6088  2.2533   4
  -1  -3  -5 41.4180  2.1789   4
   1   3   5 39.7321  2.0692   2
  -1  -3   5 42.8140  2.2307   4
  -1   3  -5 43.2886  1.7247   2
  -1  -3   5 41.0911  1.9417   3
   1  -3  -5 43.5373  1.8850   4
   1  -3  -5 40.4597  2.1050   1
  -1   3  -5 38.2684  1.9138   3
   1   3   5 40.9974  2.1822   1
   2   3  -5 151.896   5.131   2
   2  -3   5 143.486   4.926   1
  -2   3   5 155.297   4.745   3
  -2  -3  -5 148.099   5.397   4
   2  -3   5 142.936   5.403   4
  -2   3   5 145.367   4.813   2
  -2  -3   5 152.584   5.324   4
  -2  -3   5 151.008   4.753   3
  -2   3  -5 150.075   4.896   3
   2   3   5 152.133   5.344   1
   2  -3  -5 148.314   5.263   1
   2   3   5 157.600   5.068   2
   3   3  -5 47.1929  3.3917   1
   3  -3   5 40.6179  4.8427   1
  -3   3   5 41.4762  2.5995   2
   3  -3   5 36.4221  2.4249   4
  -3  -3  -5 42.7021  1.6099   3
  -3   3   5 43.5721  2.3325   3
   3   3  -5 43.8054  2.4595   2
  -3  -3  -5 39.4884  2.5198   4
   3   3   5 41.0470  2.5000   1
  -3   3  -5 43.9758  2.4009   3
   3  -3  -5 41.9615  2.5765   1
  -3  -3   5 39.8283  2.1288   3
  -3  -3   5 40.3183  2.3849   4
   3   3   5 48.3075  3.0192   2
  -4   3   5 50.8183  2.4934   2
   4  -3   5 55.2253  3.1955   1
   4   3  -5 51.2229  2.9455   2
   4  -3   5 56.2456  3.2330   4
   4   3  -5 51.2143  2.5995   1
  -4  -3  -5 58.8917  2.2934   3
  -4  -3  -5 52.1927  3.1559   4
  -4   3   5 51.9369  5.4679   3
  -4  -3   5 49.2374  2.8780   4
   4   3   5 49.8564  2.6839   2
  -4   3  -5 49.4591  9.3135   3
   4  -3  -5 55.2214  3.2607   1
  -4  -3   5 52.7002  2.7199   3
   4   3   5 50.3166  4.5944   1
  -5  -3  -5 1.16492 0.68296   4
   5  -3   5 1.40884 0.62638   1
  -5   3   5 1.87046 0.37772   2
   5   3  -5 1.67446 0.56627   1
   5   3  -5 0.24968 0.44531   2
   5  -3   5 2.03553 1.11729   4
  -5  -3  -5 1.38776 0.48522   3
  -5   3   5 2.02199 0.74230   3
   5   3   5 1.79363 0.65588   1
   5   3   5 1.23313 0.40506   2
  -5  -3   5 1.43115 0.59414   3
  -5  -3   5 1.60015 0.72736   4
  -5   3  -5 1.88264 0.80447   3
   5  -3  -5 1.46042 0.62835   1
  -6  -3  -5 1.71326 0.94787   4
   6  -3   5 3.15441 1.06611   1
   6   3  -5 1.05441 0.60609   1
   6   3  -5 0.72545 0.60457   2
  -6   3   5 0.97108 0.69255   3
  -6  -3   5 1.38437 0.73011   4
  -6  -3   5 1.94993 0.61516   3
   6  -3  -5 4.31744 1.15912   1
   6   3   5 1.72649 0.54697   1
  -6   3  -5 0.39153 1.44878   3
   6   3   5 1.94602 0.62271   2
   6  -3  -5 1.64448 0.48373   2
   7  -3   5 2.36567 1.00580   1
  -7  -3  -5 3.84956 1.08154   4
  -7   3   5 2.47945 0.94980   3
   7   3  -5 0.97420 0.58403   1
   7   3  -5 1.94405 0.75302   2
   7  -3  -5 1.72763 0.98003   1
  -7  -3   5 3.73969 1.07747   4
  -7   3  -5 2.54972 0.61023   4
   7   3   5 2.64020 0.53661   2
  -7   3  -5 1.40828 0.84377   3
   7   3   5 3.01073 0.94971   1
  -7  -3   5 2.49834 0.83071   3
   8   3  -5 32.4756  2.5294   2
   8  -3   5 34.2201 12.0843   1
  -8  -3  -5 28.5546  2.9375   4
  -8   3   5 30.1543  2.9526   3
  -8  -3   5 28.8646  2.4360   3
   8  -3  -5 33.4791  3.2006   1
  -8   3  -5 34.8913  3.1248   3
   8   3   5 31.7896  2.8897   1
   9  -3   5 18.7226  2.5234   1
  -9   3   5 14.4051  2.4638   3
  -9  -3  -5 15.6123  2.2761   4
   9  -3  -5 17.8275  3.1593   1
  -9   3  -5 12.1927  2.0673   3
   9   3   5 16.5984  2.1472   1
 -10   3  -5 1.48430 0.94078   3
  10   3   5 2.38905 1.16559   1
   0  -4   5 43.5873  1.6538   1
   0   4  -5 42.4259  2.1466   2
   0  -4  -5 44.7211  2.3617   4
   0   4   5 44.4222  2.3783   2
   0  -4  -5 46.3365  2.3111   1
   0   4  -5 44.7888  2.1374   3
   0   4   5 44.0396  3.4186   3
   0  -4   5 40.8519  2.4283   4
   1  -4   5 32.7153  2.0920   4
  -1  -4  -5 28.8354  1.9676   4
   1   4  -5 37.4870  2.0843   2
  -1   4   5 35.0746  4.2844   3
   1  -4   5 32.4090  1.6310   1
  -1   4   5 30.8420  3.3611   2
  -1   4  -5 33.4992  1.9053   3
   1   4   5 30.0631  1.9285   1
  -1  -4   5 33.9812  1.8372   3
  -1   4  -5 28.6565  1.6001   2
  -1  -4   5 32.1582  2.1149   4
   1  -4  -5 33.2305  1.8563   4
   1  -4  -5 31.2702  1.9640   1
   1   4   5 34.7139  2.0714   2
  -2   4   5 130.225   4.704   2
   2  -4   5 131.168   5.237   4
   2   4  -5 129.622   4.947   2
  -2  -4  -5 132.360   5.283   4
   2  -4   5 128.626   4.623   1
  -2   4   5 134.129   8.224   3
  -2   4  -5 133.153   4.751   3
   2  -4  -5 136.355   4.579   4
  -2  -4   5 138.854   4.587   3
   2   4   5 141.868   5.058   2
   2   4   5 127.637   6.963   1
  -2  -4   5 134.191   5.245   4
   2  -4  -5 124.247   4.988   1
  -2   4  -5 138.495   4.125   2
   3  -4   5 45.3303  2.8939   4
   3   4  -5 58.4354  2.3906   1
   3   4  -5 61.9686  3.1982   2
   3  -4   5 44.9579  2.7212   1
  -3  -4  -5 57.9276  3.2928   4
  -3   4   5 60.5034  2.9098   3
  -3   4   5 56.2836  4.1062   2
   3  -4  -5 48.0502  2.3783   4
  -3   4  -5 60.1528  3.0324   3
  -3  -4   5 52.0154  3.0366   4
   3   4   5 54.1358  3.0441   1
   3  -4  -5 48.5276  9.0469   1
  -3  -4   5 55.9548  2.6830   3
   3   4   5 58.5084  3.0106   2
  -4   4   5 2.61559 0.70798   2
  -4   4   5 2.78609 0.76682   3
   4   4  -5 2.55114 0.52945   1
   4  -4   5 5.04807 1.16146   4
   4   4  -5 2.49213 0.80646   2
  -4  -4  -5 3.44829 0.96995   4
  -4  -4  -5 2.96279 0.36488   3
   4  -4   5 2.08888 1.84588   1
   4   4   5 2.89930 2.51906   1
   4  -4  -5 3.55933 0.97217   1
  -4   4  -5 2.34518 2.21849   3
   4   4   5 2.93446 0.80418   2
  -4  -4   5 4.32579 0.86417   3
  -4  -4   5 2.73814 0.81479   4
   5   4  -5 151.682   6.229   2
  -5   4   5 155.218   9.001   3
   5   4   5 141.809   6.347   1
  -5  -4   5 135.627   6.100   4
   5   4   5 143.490   5.733   2
  -5   4  -5 143.719  14.881   3
   6   4  -5 28.8821  2.5828   2
  -6  -4  -5 32.0944  2.9351   4
   6  -4   5 37.3194  4.3662   4
  -6   4   5 29.4594  2.6038   3
   6  -4   5 35.3420  2.9930   1
   6   4   5 32.0921  2.7583   1
   6  -4  -5 32.3187  2.9431   1
   6   4   5 29.9696  2.3200   2
  -6  -4   5 33.9567  2.3641   3
  -6   4  -5 24.1805  2.7986   3
  -6  -4   5 30.7709  2.6376   4
   7   4  -5 32.4129  2.7051   2
  -7  -4  -5 29.6833  2.8913   4
   7  -4   5 33.6753  3.1413   1
  -7   4   5 28.8057  2.6464   3
   7  -4  -5 34.7566  3.2197   1
  -7  -4   5 31.6228  2.6681   4
  -7   4  -5 28.1897  2.7093   3
  -7   4  -5 26.5589  2.1313   4
  -7  -4   5 30.2281  2.2975   3
   7   4   5 28.8032  3.2487   1
   7   4   5 24.5350  2.7225   2
   8   4  -5 3.62296 0.99619   2
  -8  -4  -5 1.64536 0.81982   4
  -8   4   5 0.79681 0.90020   3
   8  -4   5 0.62423 1.02224   1
   8  -4  -5 0.38328 3.88134   1
  -8   4  -5 0.82776 3.07673   3
   8   4   5 1.17568 1.19937   1
  -8  -4   5 1.58264 0.78747   4
   9  -4   5 28.6033  3.3278   1
  -9   4   5 37.0433  3.3622   3
  -9  -4  -5 37.4421  3.4978   4
   9   4   5 39.3728  3.4729   1
  -9   4  -5 41.6262  3.6903   3
   9  -4  -5 31.2721  3.2821   1
 -10  -4  -5 -0.2873  1.1011   4
   0   5   5 3.89057 0.68316   3
   0  -5   5 3.53242 0.88152   4
   0  -5  -5 3.54049 0.74064   1
   0   5   5 3.93859 0.88545   2
   0  -5   5 3.82605 0.89884   1
   0   5  -5 3.71235 0.82314   2
   0   5  -5 3.41136 0.71630   3
   0  -5  -5 5.50386 0.83497   4
   1  -5   5 20.3738  1.3232   1
   1   5  -5 23.4185  1.7522   2
   1  -5   5 22.6645  1.8130   4
  -1  -5  -5 21.0482  1.5184   1
  -1   5   5 20.6910  4.8504   2
  -1  -5  -5 23.1301  1.8578   4
  -1   5   5 25.1115  5.1878   3
  -1  -5   5 20.6235  1.8143   4
   1   5   5 20.3915  1.6990   2
  -1   5  -5 21.6173  1.4976   2
   1  -5  -5 20.6705  1.6476   1
  -1   5  -5 21.2468  1.5752   3
  -1  -5   5 20.9831  1.5036   3
   1   5   5 20.0749  0.9993   3
   1  -5  -5 19.7123  1.5466   4
  -2  -5  -5 28.9107  2.2475   4
  -2   5   5 35.7915  6.8502   3
   2  -5   5 30.6442  2.2718   4
   2  -5   5 31.9870  6.6764   1
   2   5  -5 33.8190  2.3045   2
  -2   5   5 34.1529  7.3044   2
   2  -5  -5 30.1150  1.9053   4
  -2  -5   5 33.1914  2.3818   4
  -2   5  -5 30.6137  2.0536   3
   2   5   5 30.0347  2.1098   1
  -2   5  -5 29.6866  1.7000   2
  -2  -5   5 29.6277  1.8745   3
   2   5   5 30.2587  2.5282   2
   2  -5  -5 30.2891  2.1874   1
   3   5  -5 8.81320 1.53894   2
   3  -5   5 5.88690 1.27803   4
  -3   5   5 7.37806 0.98932   3
   3  -5   5 5.65690 1.05387   1
  -3  -5  -5 7.67331 1.50345   4
  -3   5   5 5.55180 0.76277   2
  -3  -5   5 7.64943 0.91118   3
  -3   5  -5 6.52898 0.63642   2
   3  -5  -5 6.15761 1.22080   1
   3  -5  -5 5.64790 0.72513   4
   3   5   5 7.97518 3.80638   2
  -3   5  -5 9.00615 1.73856   3
  -3  -5   5 8.15875 1.53724   4
   3   5   5 6.32800 1.31948   1
  -4   5   5 1.44392 0.47877   2
   4   5  -5 3.19130 0.96210   2
   4  -5   5 1.81329 0.53974   1
  -4  -5  -5 1.48849 0.81267   4
  -4   5   5 2.68985 0.89589   3
   4  -5   5 1.38105 0.51550   4
   4   5   5 2.61955 0.80514   2
  -4   5  -5 2.12705 0.77477   3
   4   5   5 2.13793 1.02485   1
  -4  -5   5 1.88758 0.82923   4
   4  -5  -5 1.20230 0.61815   1
  -4  -5   5 1.06581 0.59435   3
   5   5  -5 24.4723  2.3770   2
  -5   5   5 25.4608  2.2633   3
   5  -5   5 20.2938  4.4841   1
  -5  -5  -5 24.9942  2.5783   4
   5  -5   5 19.1412  2.0004   4
  -5   5  -5 31.0443  9.2527   3
   5   5   5 31.2494 29.3849   2
  -5  -5   5 26.5050  2.4411   4
   5  -5  -5 21.6535  2.3115   1
  -5  -5   5 23.5123  1.8785   3
   5   5   5 29.1075  2.4857   1
   6  -5   5 1.47321 0.76787   1
   6   5  -5 1.55395 0.83845   2
  -6   5   5 1.54855 0.85179   3
   6  -5   5 1.90477 0.63120   4
  -6  -5  -5 3.17355 1.24270   4
  -6  -5   5 0.97998 0.47806   3
  -6   5  -5 1.77691 1.05189   3
   6  -5  -5 0.89357 2.23871   1
  -6  -5   5 2.91204 1.07516   4
   6   5   5 2.65157 3.05117   1
   6   5   5  3.1384 16.0256   2
   7   5  -5 6.77911 1.59967   2
  -7   5   5 5.16750 1.58485   3
  -7  -5  -5 5.82317 1.48927   4
   7  -5   5 3.09923 1.16768   1
   7   5   5 7.14464 4.46843   1
   7   5   5 3.20154 1.58552   2
  -7   5  -5 6.12037 1.65888   3
  -7  -5   5 4.28933 1.25118   4
   7  -5  -5 2.91223 1.11018   1
  -8   5   5 2.90981 1.26777   3
  -8  -5  -5 4.16798 1.40661   4
   8   5  -5 3.55946 1.10690   2
   8  -5   5 3.00214 1.34829   1
  -8  -5   5 3.34350 0.97983   4
  -8   5  -5 6.52965 1.68387   3
   8  -5  -5 2.52728 1.16119   1
   9  -5   5 -0.7075  5.5908   1
   9   5  -5 -0.3820  0.8574   2
  -9   5   5 3.59154 1.39232   3
  -9  -5  -5 2.75768 1.29319   4
   9  -5  -5 2.42761 1.18965   1
  -9   5  -5 -0.7017  0.8872   3
   0   6   5 0.76608 0.46471   2
   0  -6   5 0.81956 0.30149   1
   0   6  -5 1.54889 0.54736   2
   0  -6  -5 1.01496 0.50893   4
   0   6   5 0.42603 0.22663   3
   0  -6   5 0.66890 0.51764   4
   0   6  -5 -0.0073  0.2647   3
   0  -6  -5 0.46345 0.33585   1
  -1  -6  -5 1191.75   33.40   4
   1  -6   5 1273.78   32.73   1
   1  -6   5 1236.73   33.58   4
  -1   6   5 1290.37   41.07   3
  -1  -6  -5 1243.16   30.79   1
   1   6  -5 1268.91   29.21   3
  -1   6   5 1295.48   30.97   2
   1   6  -5 1231.96   30.82   2
  -1   6  -5 1276.44   30.33   2
   1   6   5 1226.82   30.92   2
  -1  -6   5 1205.77   33.58   4
  -1   6  -5 1262.82   29.59   3
   1   6   5 1355.52   28.11   3
   1  -6  -5 1259.45   31.31   1
   1  -6  -5 1238.31   33.05   4
   2  -6   5 18.8934  1.5335   1
  -2   6   5 19.4513  1.6309   3
  -2  -6  -5 20.3838  2.0091   4
   2  -6   5 19.7877  1.9335   4
   2   6  -5 20.1496  1.8819   2
  -2   6   5 16.1479  1.5488   2
  -2  -6   5 18.8448  1.9254   4
   2  -6  -5 18.4946  1.6022   4
  -2   6  -5 18.0012  1.4332   2
   2   6   5 19.6995  1.7066   1
  -2  -6   5 20.2694  1.5363   3
   2   6   5 19.8609  1.8671   2
  -2   6  -5 17.6040  1.6555   3
   2  -6  -5 15.5128  1.6602   1
  -3   6   5 272.489  13.575   3
  -3   6   5 269.220   8.690   2
   3  -6   5 270.642   8.868   1
   3  -6   5 272.760   9.805   4
   3   6  -5 271.337   9.365   2
  -3  -6  -5 261.550   9.920   4
   3  -6  -5 270.495   8.884   4
   3   6   5 272.920   9.206   1
   3   6   5 278.835   9.392   2
  -3   6  -5 269.071   9.153   3
  -3   6  -5 273.912   9.594   2
   3  -6  -5 277.177   9.740   1
  -3  -6   5 266.267   9.836   4
  -3  -6   5 273.061   8.319   3
  -4   6   5 33.6355  2.5445   3
   4  -6   5 39.0787  2.9068   4
   4  -6   5 36.6014  2.7011   1
  -4  -6  -5 33.1034  2.9009   4
   4   6  -5 30.8810  2.6572   2
  -4   6   5 35.3560  2.3190   2
  -4  -6   5 33.6530  2.2160   3
   4  -6  -5 32.9998  2.8140   1
  -4   6  -5 31.1031  2.5697   3
   4   6   5 33.9843  2.5969   1
   4   6   5 35.9976  9.0774   2
  -4  -6   5 34.6745  2.8719   4
   5  -6   5 309.968  15.594   1
   5   6  -5 281.255  10.539   2
  -5  -6  -5 301.543  11.526   4
   5  -6   5 315.065  11.307   4
  -5   6   5 279.382   9.930   3
  -5  -6   5 283.252   9.310   3
   5   6   5 297.728  16.030   1
   5   6   5 294.398  10.980   2
   5  -6  -5 314.546  11.292   1
  -5   6  -5 282.408  23.396   3
  -5  -6   5 300.289  11.115   4
  -6   6   5 14.3760  4.1163   3
   6  -6   5 18.8128  1.8955   4
   6   6  -5 16.1383  1.9896   2
  -6  -6  -5 13.4867  2.5110   4
   6  -6   5 14.7178  2.0639   1
  -6  -6   5 15.1762  1.9728   4
   6   6   5 17.4003  1.8111   1
   6  -6  -5 18.7283  5.5428   1
  -6   6  -5 14.1320  2.6940   3
   6   6   5 12.7430  2.2331   2
  -7   6   5 134.675   6.888   3
   7  -6   5 136.820   7.300   1
   7   6  -5 140.302   7.104   2
  -7  -6  -5 141.857   7.694   4
  -7  -6   5 150.211   7.429   4
   7   6   5 144.088  16.823   2
  -7   6  -5 144.721   9.606   3
   7  -6  -5 134.186   7.512   1
  -8  -6  -5 3.46020 1.53022   4
   8  -6   5 -0.0297  1.0422   1
   8   6  -5 1.89962 1.01758   2
  -8   6   5 2.22787 1.04763   3
  -8   6  -5 -0.1781  0.8935   3
   8   6   5 1.54585 0.74443   2
  -8  -6   5 1.20040 1.02030   4
   8  -6  -5 2.18822 1.22898   1
  -9  -6  -5 53.1136  4.3919   4
   9  -6   5 59.5296 18.7652   1
   9   6  -5 44.2259  3.6760   2
  -9   6  -5 54.0506  4.6313   3
   0  -7  -5 3.57933 0.86674   1
   0  -7   5 4.62302 1.27318   1
   0   7   5 3.73587 1.02854   2
   0  -7  -5 4.11294 1.09165   4
   0   7  -5 4.58748 0.99423   3
   0  -7   5 4.47789 1.15959   4
   0   7  -5 3.59315 1.24813   2
   0   7   5 3.44012 0.85455   3
   1  -7   5 26.5758  3.0226   1
   1  -7   5 26.1446  2.3295   4
   1   7  -5 23.5806  2.1135   2
  -1   7   5 32.5022  6.9586   3
   1   7  -5 24.2446  1.7939   3
  -1   7   5 24.8666  2.1814   2
  -1  -7  -5 24.0039  2.2732   4
  -1  -7  -5 24.7194  1.8788   1
  -1  -7   5 26.8808  2.3723   4
  -1   7  -5 26.9601  2.2293   3
   1   7   5 26.8418  2.2899   2
   1  -7  -5 25.4467  2.1190   4
   1  -7  -5 26.3335  2.1032   1
  -1   7  -5 23.9736  1.8934   2
   1   7   5 25.1366  1.4455   3
  -2  -7  -5 14.0739  1.8716   4
  -2  -7  -5 15.4540  1.3986   1
  -2   7   5 14.2854  4.6827   3
  -2   7   5 15.7917  1.6331   2
   2  -7   5 16.6898  1.8611   4
   2  -7   5 15.4568  1.3986   1
   2   7  -5 13.2261  1.6876   2
   2  -7  -5 16.8760  1.6402   4
  -2   7  -5 15.6713  1.4987   2
   2   7   5 15.5733  1.7416   2
  -2   7  -5 15.5577  1.6009   3
  -2  -7   5 15.3713  1.8462   4
   2  -7  -5 14.8546  1.6541   1
  -2  -7   5 13.9022  1.3309   3
  -3  -7  -5 34.4740  3.0482   4
   3  -7   5 39.4388  3.0553   4
   3  -7   5 36.0546  2.5108   1
  -3   7   5 39.4247  4.3226   3
   3   7  -5 40.4260  3.0956   2
  -3   7   5 42.7745  8.0760   2
   3   7   5 41.4787  3.0764   2
   3  -7  -5 37.1057  2.5581   4
  -3   7  -5 42.7905  2.9435   3
   3   7   5 35.3629  2.5278   1
  -3  -7   5 38.7839  2.3732   3
   3  -7  -5 43.8250 10.6096   1
  -3  -7   5 40.5351  3.2111   4
   4  -7   5 44.4034  3.3421   4
  -4  -7  -5 44.5050  3.6124   4
   4   7  -5 40.2730  3.2642   2
   4  -7   5 48.1523  3.2045   1
  -4   7   5 43.3055  3.1006   3
  -4   7   5 45.3193  2.8516   2
   4  -7  -5 53.1877  3.7089   1
  -4  -7   5 42.7767  2.6445   3
  -4  -7   5 42.7298  3.4821   4
  -4   7  -5 43.0211  3.2119   3
   4   7   5 43.9166  3.4120   2
   4   7   5 45.1673  3.0800   1
  -5  -7  -5 12.3644  2.3977   4
   5  -7   5 14.3725  1.8132   1
  -5   7   5 13.9631  2.3158   3
   5   7  -5 11.5054  2.2554   2
   5  -7   5 8.35393 1.74203   4
  -5  -7   5 9.78479 2.10219   4
   5   7   5 11.9570  2.2425   2
  -5   7  -5 13.0398  6.4532   3
   5  -7  -5 13.6275  2.3952   1
  -6  -7  -5 4.36101 1.53845   4
  -6   7   5 3.52961 3.63959   3
   6   7  -5 5.39757 1.58272   2
  -6   7  -5 2.83910 3.43249   3
   6  -7  -5 3.83320 1.32573   1
   6   7   5 2.94094 1.08752   2
  -6  -7   5 2.28863 1.26113   4
  -7   7   5 2.52552 0.94156   3
  -7  -7  -5 -0.3232  1.0141   4
   7  -7   5 1.02605 0.72932   1
   7   7  -5 1.03645 0.84118   2
   7  -7  -5 0.85855 0.93907   1
   7   7   5 -0.0168  0.6475   2
  -7  -7   5 0.44831 0.79530   4
  -7   7  -5 1.41627 1.60272   3
  -8  -7  -5 16.1062  2.9623   4
   8   7  -5 11.9600  2.3763   2
   8  -7   5 15.0851  2.8311   1
  -8   7   5 9.54455 2.10032   3
   8   7   5 12.2262  4.9849   2
  -8  -7   5 11.2649  1.6375   4
   8  -7  -5 11.2662  2.4745   1
  -8   7  -5 12.5316  2.4557   3
   9   7  -5 3.90239 0.91414   2
   0   8   5 3.96813 0.77799   3
   0  -8   5 3.16829 1.12088   4
   0  -8  -5 2.98567 0.98067   4
   0  -8  -5 2.01464 0.62367   1
   0   8  -5 2.15297 0.66524   3
   0   8  -5 2.34270 0.75914   2
   0   8   5 1.95624 2.68855   2
  -1   8   5 124.237   5.772   2
  -1  -8  -5 123.919   5.151   1
   1   8  -5 122.407   4.938   3
   1  -8   5 118.241   5.990   4
   1   8  -5 127.117  16.002   2
   1  -8   5 114.512   4.614   1
  -1   8   5 126.050  11.640   3
  -1  -8  -5 118.783   5.970   4
  -1   8  -5 122.252   5.213   3
  -1  -8   5 111.495   5.924   4
  -1   8  -5 115.962   5.232   2
   1   8   5 124.245   5.903   2
   1  -8  -5 116.831   5.591   4
   1  -8  -5 120.051   5.478   1
   2   8  -5 13.8017  1.3669   3
  -2  -8  -5 15.0146  1.4536   1
   2   8  -5 13.8063  1.8175   2
  -2   8   5 15.2025  2.6943   3
  -2   8   5 12.9225  1.5964   2
   2  -8   5 14.1914  1.3850   1
   2  -8   5 15.2872  1.9474   4
  -2  -8  -5 11.9832  2.1971   4
  -2   8  -5 13.0712  1.6261   3
   2  -8  -5 16.1416  1.8134   4
   2  -8  -5 12.8223  1.6051   1
   2   8   5 14.8577  1.8863   2
  -2  -8   5 14.6929  1.9990   4
  -2   8  -5 15.5830  1.6340   2
  -3   8   5 18.7839  1.8956   2
   3  -8   5 19.9158  2.1829   4
  -3  -8  -5 19.9879  1.7087   1
   3   8  -5 15.4314  1.9776   2
  -3   8   5 16.7743  5.2547   3
  -3  -8  -5 19.7378  2.4048   4
   3  -8   5 20.3754  1.8805   1
   3  -8  -5 20.7302  2.4937   1
   3  -8  -5 19.1904  1.8949   4
  -3   8  -5 15.0193  1.8318   3
  -3  -8   5 14.4126  2.1137   4
   3   8   5 14.7483  1.9517   2
   4  -8   5 2.48074 0.75011   1
  -4  -8  -5 3.06153 1.16611   4
  -4   8   5 1.88672 1.16062   3
   4   8  -5 2.54408 1.03971   2
   4  -8   5 3.24982 1.00523   4
  -4  -8   5 3.49503 1.26098   4
   4  -8  -5 1.24617 0.67575   1
  -4   8  -5 1.70870 0.85460   3
   4   8   5 0.61575 0.59099   2
   5  -8   5 34.8856  2.9529   1
   5  -8   5 37.3014  3.2822   4
   5   8  -5 52.0380  4.0587   2
  -5  -8  -5 46.1595  4.1484   4
  -5   8   5 50.9297  3.6109   3
   5   8   5 50.2099  4.5339   2
  -5  -8   5 45.0927  3.9040   4
   5  -8  -5 38.4462  3.4354   1
  -5   8  -5 55.7174 13.3896   3
   6   8  -5 7.27627 1.76609   2
   6  -8   5 3.30822 1.07328   1
  -6   8   5 6.82125 1.87974   3
  -6  -8  -5 4.41891 1.50793   4
  -6  -8   5 6.70803 1.72748   4
   6  -8  -5 5.79061 1.87616   1
   6   8   5 4.48415 2.88749   2
  -6   8  -5 5.51090 4.97947   3
   7  -8   5 23.2333  2.7096   1
  -7   8   5 30.4590  3.0863   3
  -7  -8  -5 32.3804  3.4629   4
   7   8  -5 32.7367  3.5072   2
   7  -8  -5 24.2415  2.8863   1
  -7  -8   5 29.3941  3.1621   4
  -7   8  -5 30.8891  4.3350   3
   7   8   5 25.9525  3.3045   2
   8   8  -5 2.65359 1.11990   2
  -8   8   5 -0.2685  0.7850   3
   8  -8   5 2.39279 1.13687   1
  -8  -8  -5 3.71688 1.42019   4
   8   8   5 3.43300 1.02434   2
   8  -8  -5 1.55296 1.12900   1
  -8  -8   5 2.21333 1.04039   4
   0   9  -5 -0.1015 10.2601   3
   0  -9  -5 -0.4735  0.3845   4
   0   9   5 -0.3587  1.1288   2
   0   9  -5 0.84325 0.39030   2
   0  -9   5 1.20386 0.63198   4
   0  -9  -5 0.56140 0.40817   1
  -1  -9  -5 2.06724 0.50940   1
   1   9  -5 1.38303 1.61001   2
  -1   9   5 1.86470 1.89419   3
   1   9  -5 1.96345 0.60687   3
  -1   9   5 1.17809 1.94159   2
  -1  -9  -5 2.56957 0.81667   4
   1  -9   5 1.50271 0.78981   4
   1  -9  -5 1.90897 0.73786   4
  -1   9  -5 1.53198 0.51972   3
  -1  -9   5 0.96458 0.79422   4
   1  -9  -5 1.59299 0.64652   1
   1   9   5 1.04156 0.71317   2
  -2  -9  -5 8.06027 1.01871   1
  -2   9   5 7.15347 1.52205   2
   2   9  -5 11.0492 21.7002   2
   2  -9   5 6.68669 1.56950   4
   2   9  -5 7.65553 1.35744   3
  -2  -9  -5 8.78327 1.91816   4
  -2   9   5 9.44644 1.20363   3
  -2  -9   5 8.94230 1.99474   4
   2   9   5 8.76302 1.93100   2
   2  -9  -5 5.61847 1.14536   1
   2  -9  -5 10.4735  1.3616   4
  -2   9  -5 9.94077 1.78079   3
   3  -9   5 12.3748  1.7723   4
  -3  -9  -5 14.3154  2.0469   4
  -3   9   5 13.5262  2.9004   3
   3   9  -5 14.4731  2.5857   2
  -3   9   5 15.2765  1.6512   2
   3  -9   5 15.2675  1.5231   1
   3  -9  -5 17.0385  1.9847   1
  -3   9  -5 12.4691  1.6423   3
   3   9   5 14.3392  2.6091   2
  -3  -9   5 15.2395  2.2866   4
   4  -9   5 13.2091  1.8767   4
   4   9  -5 19.5686  2.3541   2
  -4  -9  -5 16.5745  2.3194   4
   4  -9   5 17.1347  1.7711   1
  -4   9   5 17.2442  2.6523   3
   4   9   5 19.3261  2.3929   2
   4  -9  -5 17.5847  2.0303   1
  -4   9  -5 17.0977  7.8599   3
  -4  -9   5 17.5843  2.4071   4
  -5   9   5 1.56159 0.74702   3
  -5  -9  -5 3.13130 1.19594   4
   5   9  -5 0.82031 0.84883   2
   5  -9   5 0.66454 0.84154   1
  -5   9  -5 0.86678 2.94030   3
  -5  -9   5 2.01605 1.17690   4
   5   9   5 3.77379 1.04983   2
   5  -9  -5 0.97901 0.70871   1
   6  -9   5 16.9629  2.0354   1
  -6   9   5 16.1764  2.8883   3
  -6  -9  -5 16.2537  3.1428   4
   6   9  -5 21.9420  2.6980   2
  -6  -9   5 17.0162  2.5724   4
  -6   9  -5 18.4560  3.6706   3
   6   9   5 17.2447  2.3668   2
   6  -9  -5 17.0952  8.5759   1
   7   9  -5 0.92197 0.88139   2
  -7  -9  -5 -0.6773  1.1237   4
  -7   9   5 0.60745 0.78864   3
   7  -9   5 -0.1171  0.8999   1
   7  -9  -5 -0.6857  0.9014   1
  -7   9  -5 -0.6311  1.9031   3
  -7  -9   5 -0.2386  1.0313   4
   7   9   5 0.02023 0.63759   2
   0 -10   5 67.1041  4.7559   4
   0 -10  -5 63.7806  3.9212   1
   0 -10  -5 62.9181  4.3804   4
   0  10  -5 66.1571  3.7636   3
   0  10  -5 63.5267  4.1983   2
   0  10   5 63.0054  4.3227   2
   1  10  -5 99.2459  7.1082   2
   1 -10   5 94.7890  5.8624   4
  -1  10   5 99.3350 13.1966   2
   1  10  -5 110.847   4.976   3
  -1 -10  -5 100.899   6.041   4
  -1  10  -5 110.340   5.629   2
   1 -10  -5 102.213   5.764   4
   1 -10  -5 110.618   5.414   1
   1  10   5 99.3056  5.8096   2
  -1  10  -5 105.023   5.206   3
  -1 -10   5 98.7102  6.1013   4
  -2  10   5 7.00837 1.49090   2
   2 -10   5 9.08882 1.83071   4
   2  10  -5 7.28906 1.98411   2
  -2  10   5 8.46971 4.71083   3
  -2 -10  -5 10.0325  2.0959   4
  -2  10  -5 8.61337 1.78485   3
   2  10   5 6.82034 1.83992   2
   2 -10  -5 7.88615 1.09070   4
  -2 -10   5 7.12103 1.95811   4
   2 -10  -5 5.54635 1.20644   1
  -3 -10  -5 295.283  12.658   4
   3 -10   5 294.218  12.225   4
  -3  10   5 301.648  10.417   3
   3  10  -5 300.113  11.973   2
   3  10   5 301.632  11.991   2
  -3  10  -5 311.439  11.368   3
  -3 -10   5 297.689  12.590   4
   3 -10  -5 305.194  24.671   1
   4 -10   5 3.34908 1.14222   4
  -4 -10  -5 4.39796 1.40143   4
   4  10  -5  6.8254 22.3646   2
  -4  10   5 3.77895 1.09183   3
  -4  10  -5 1.80073 3.03513   3
   4  10   5 5.64432 1.69365   2
   4 -10  -5 5.89911 1.43001   1
  -4 -10   5 5.13194 1.41617   4
  -5  10   5 105.630   5.980   3
  -5 -10  -5 110.109   7.204   4
   5  10  -5 113.587  19.240   2
   5 -10  -5 114.908   6.784   1
   5  10   5 98.9749  6.5144   2
  -5  10  -5 99.8632 20.3347   3
  -5 -10   5 112.634   7.087   4
   6  10  -5  4.3150 16.7410   2
  -6  10   5 5.71045 4.49675   3
   6 -10   5 10.5578  1.4792   1
  -6 -10  -5 10.1092  2.2982   4
  -6 -10   5 6.84298 1.72085   4
   6 -10  -5 7.48826 2.50119   1
   6  10   5 8.22172 1.92176   2
  -6  10  -5 7.09611 1.68912   3
   7 -10   5 66.7101  4.6473   1
   0 -11   5 6.06661 1.51789   4
   0  11   5 4.48217 1.34430   2
   0 -11  -5 6.50954 1.55367   4
  -1  11   5 2.67324 8.46299   2
  -1 -11  -5 1.10565 0.69182   4
   1 -11   5 1.42197 0.82247   4
   1  11  -5 2.42950 0.59517   2
   1 -11  -5 1.62752 0.78756   4
   1  11   5 1.65748 3.22677   2
  -1  11  -5 2.04712 0.54914   3
  -1 -11   5 2.23053 0.99896   4
   2  11  -5 8.50803 1.92223   2
  -2  11   5 3.82570 0.95896   2
  -2 -11  -5 6.75181 1.95707   4
   2 -11   5 5.00365 1.36583   4
  -2 -11   5 5.96232 1.90353   4
   2  11   5 4.35222 2.22022   2
  -2  11  -5 7.64221 1.62707   3
   3  11  -5 1.17381 0.76669   2
  -3 -11  -5 0.71326 0.93679   4
   3 -11   5 2.65267 0.94380   4
   3  11   5 0.63433 0.78612   2
  -3  11  -5 3.61410 0.94523   3
   3 -11  -5 -0.1806  0.5894   1
  -3 -11   5 -0.6345  0.9958   4
  -4  11   5 2.91086 0.69349   3
   4  11  -5 2.25282 1.63220   2
  -4 -11  -5 1.97245 1.12690   4
   4 -11  -5 2.80216 1.32173   1
  -4 -11   5 -0.5471  1.1556   4
   4  11   5 2.62426 1.10848   2
  -4  11  -5 3.76037 4.45915   3
   5  11  -5 3.44460 4.59767   2
  -5 -11  -5 3.85247 1.86315   4
  -5  11   5 -0.2457  0.6399   3
   5  11   5 1.51875 0.94037   2
  -5 -11   5 -0.1966  1.1008   4
   5 -11  -5 4.92009 1.23221   1
  -5  11  -5 0.52459 1.62144   3
  -6  11   5 9.51599 6.53168   3
   6 -11  -5 6.30424 1.44762   1
   0  12  -5 33.8101  3.1388   2
   0 -12  -5 36.4651  3.4915   4
   0  12   5 38.0828  8.5794   2
   0 -12   5 32.2599  3.5092   4
  -1 -12  -5 12.4539  2.4961   4
   1  12  -5 15.1014  2.0005   2
   1 -12   5 11.6089  2.3450   4
  -1  12   5 12.7665  5.6987   2
  -1 -12   5 19.1315  3.4744   4
   1  12   5 16.2877  2.9202   2
   1 -12  -5 12.0411  1.6898   4
  -2 -12  -5 38.7881  3.9382   4
   2  12  -5 39.2566  3.7012   2
   2 -12   5 38.7968  3.5623   4
   2  12   5 47.6314 15.4549   2
  -2  12  -5 38.4168  4.5411   3
  -3 -12  -5 53.6355  4.8701   4
   3 -12   5 47.5672  4.1474   4
   3  12  -5 59.0365  4.8376   2
  -3  12  -5 56.4022 15.2809   3
  -3 -12   5 52.5124  4.8916   4
   3  12   5 56.9231  5.9815   2
  -4  12  -5 7.61824 5.79957   3
   0 -13   5 2.29061 0.90176   4
   0  13   5 -0.8549 23.4741   2
   0 -13  -5 0.82463 0.79243   4
   1  13  -5 0.75648 0.73249   2
   1 -13   5 0.66868 0.76879   4
  -1 -13  -5 1.59229 0.89911   4
  -1  13   5 0.65135 0.61926   2
   1  13   5 -0.6787  0.6907   2
   2 -13   5 5.25451 1.33056   4
   0   0   6 863.787  20.335   2
   0   0   6 934.068  22.259   4
   0   0   6 880.905  19.630   3
   0   0   6 873.217  20.933   1
   1   0   6 1380.48   29.77   2
   1   0   6 1302.82   33.25   4
  -1   0  -6 1327.42   28.91   3
   1   0  -6 1262.19   30.71   1
   1   0   6 1358.11   31.11   1
  -1   0   6 1323.56   29.21   3
  -2   0  -6 5227.95  117.31   3
  -2   0   6 5191.42  111.93   3
   2   0   6 5324.62  127.31   1
  -2   0   6 5092.45  115.39   2
   2   0   6 5174.21  135.16   4
   2   0  -6 5159.91  127.71   1
   3   0  -6 209.319   6.615   1
   3   0  -6 218.611   6.362   2
  -3   0  -6 213.241   6.874   4
   3   0   6 220.167   7.066   1
  -3   0  -6 214.544  11.907   3
  -3   0   6 230.104   6.543   3
   4   0   6 899.491  23.237   1
   4   0  -6 873.062  22.723   1
   4   0   6 883.308  20.703   2
  -4   0  -6 899.957  23.870   4
  -4   0   6 915.840  22.945   4
   4   0  -6 890.550  21.731   2
  -4   0  -6 880.970  21.132   3
  -4   0   6 918.737  21.724   3
   5   0   6 319.383  10.614   1
   5   0  -6 320.787  10.253   1
  -5   0   6 327.476   9.487   4
  -5   0   6 328.566   9.807   3
   5   0  -6 324.926   9.398   2
  -5   0  -6 319.834   9.295   3
  -5   0  -6 319.826  10.284   4
   6   0  -6 75.6939  4.2080   1
  -6   0  -6 73.8750  3.6963   3
   6   0  -6 75.2396  3.6368   2
  -6   0   6 77.7531  3.3885   4
  -6   0   6 71.5258  3.9151   3
  -6   0  -6 78.7732  4.1120   4
   6   0   6 66.8470  4.2651   1
  -7   0  -6 56.8007  3.3156   3
   7   0  -6 55.4783  3.7491   1
   7   0  -6 53.9671  3.0670   2
   7   0   6 57.3599  4.1027   1
  -7   0   6 57.2702  3.6340   3
  -7   0  -6 58.7465  3.7007   4
   8   0  -6 141.357   7.095   1
  -8   0  -6 140.107   6.682   4
   8   0   6 133.761   7.192   1
  -8   0  -6 140.145   6.168   3
  -8   0   6 134.375   6.423   3
  -9   0   6 140.725   6.948   3
   9   0   6 140.644  15.942   1
   9   0  -6 142.011  20.050   1
  -9   0  -6 153.504   7.242   4
  10   0  -6 11.4732  1.9834   1
 -10   0   6 16.8309  1.8033   3
  10   0   6 11.3934  7.0369   1
   0  -1   6 -1.0583  0.2708   1
   0   1   6 -1.5326  0.7387   2
   0  -1   6 -1.4174  0.3021   4
   0   1   6 -1.1694  0.3567   1
   0  -1  -6 -0.7001  0.2270   4
   0   1   6 -1.2427  0.1760   3
   0   1  -6 -1.1571  0.2775   2
   0  -1   6 -1.0954  0.3151   3
   1  -1   6 107.344   3.389   1
  -1   1   6 109.525   3.200   3
  -1   1   6 101.896   3.403   2
   1  -1   6 103.971   3.767   4
  -1  -1  -6 106.207   2.638   3
  -1  -1  -6 100.327   3.445   4
   1   1  -6 103.572   3.309   2
   1   1  -6 106.837   2.952   1
   1   1   6 110.005   3.280   2
  -1  -1   6 109.155   3.382   4
  -1  -1   6 104.935   3.309   3
   1   1   6 103.461   3.649   1
  -1   1  -6 105.028   3.186   3
   1  -1  -6 106.284   3.495   1
  -2  -1  -6 0.04517 0.19538   4
   2  -1   6 0.17809 0.26192   4
  -2  -1  -6 0.35194 0.54969   3
   2   1  -6 0.02598 0.21519   2
   2   1  -6 0.07784 0.15299   1
  -2   1   6 0.02214 0.15070   2
  -2   1   6 0.43978 0.32037   3
   2  -1   6 0.48969 0.30770   1
   2  -1  -6 0.38062 0.23891   1
  -2  -1   6 0.29642 0.23663   4
   2   1   6 0.20335 0.18668   2
  -2  -1   6 0.11165 0.23427   3
  -2   1  -6 -0.0552  0.1461   3
   2   1   6 0.09765 0.21658   1
  -3   1   6 11.1347  1.0877   3
  -3  -1  -6 8.87901 0.98368   4
  -3   1   6 10.7238  0.9371   2
   3   1  -6 12.1967  0.9997   1
   3   1  -6 10.9081  1.0068   2
   3  -1   6 7.89435 3.26047   1
   3  -1  -6 8.03754 0.94592   1
   3   1   6 11.1702  1.4939   1
   3   1   6 10.0492  0.8529   2
  -3  -1   6 8.95469 0.96149   3
  -3  -1   6 10.3862  0.8674   4
  -3   1  -6 11.3657  1.0870   3
  -4   1   6 111.183   4.288   3
   4   1  -6 108.394   4.120   2
  -4  -1  -6 98.6538  7.6543   3
  -4  -1  -6 101.672   4.356   4
   4  -1   6 90.5119  4.5066   4
   4   1  -6 110.516   4.267   1
   4  -1   6 98.1933 11.0932   1
  -4   1  -6 108.455   7.695   3
  -4  -1   6 109.270   3.971   4
   4   1   6 106.887   3.585   2
   4  -1  -6 101.577   4.456   1
   4   1   6 111.369   7.213   1
   4  -1  -6 100.692   3.799   2
  -4  -1   6 107.781   4.166   3
  -5  -1  -6 1.60692 0.49515   3
  -5  -1  -6 1.79549 0.67939   4
   5  -1   6 -0.2543  0.6741   1
  -5   1   6 1.44984 0.74822   3
   5   1  -6 0.96583 0.39703   1
   5   1  -6 1.80486 0.61259   2
   5  -1  -6 1.08622 0.48825   1
  -5  -1   6 1.93648 0.74023   3
  -5  -1   6 1.11242 0.47502   4
  -5   1  -6 1.07269 0.52355   4
   5   1   6 1.20862 0.40594   2
   5  -1  -6 1.15362 0.51893   2
  -5   1  -6 1.42340 0.97781   3
   5   1   6 2.76174 1.03995   1
   6   1  -6 49.0349  3.2100   1
  -6   1   6 47.1599  3.1618   3
   6  -1   6 41.8311  3.2542   1
  -6  -1  -6 49.5639  3.2043   4
   6   1  -6 49.7541  2.9487   2
  -6   1   6 48.3980  2.4607   4
  -6  -1  -6 47.2529  2.7583   3
  -6  -1   6 51.8719  3.1943   3
   6   1   6 47.7701  2.3999   2
  -6   1  -6 49.9861  3.0373   3
  -6   1  -6 47.5803  3.0616   4
   6  -1  -6 48.2169  2.6642   2
   6   1   6 48.4375  4.3863   1
  -6  -1   6 51.7922  2.8189   4
   6  -1  -6 49.9408  3.3646   1
  -7   1   6 1.89149 0.81785   3
   7   1  -6 2.45867 0.75484   1
  -7  -1  -6 1.24149 0.57073   3
   7  -1   6 0.41874 0.66940   1
   7   1  -6 2.71528 0.75456   2
  -7  -1  -6 2.05960 0.84768   4
  -7   1  -6 1.60686 0.82819   4
  -7   1  -6 2.29704 0.65970   3
   7  -1  -6 1.27455 0.89490   1
   7   1   6 1.00985 2.02018   1
  -7  -1   6 1.39091 0.66527   3
   7  -1  -6 1.35640 0.42559   2
   8  -1   6 1.36169 0.85574   1
  -8  -1  -6 1.24162 0.60746   3
  -8  -1  -6 0.14383 0.71443   4
   8   1  -6 0.85285 0.80027   2
   8   1  -6 0.98602 3.24010   1
  -8   1   6 6.10271 1.51914   3
  -8  -1   6 1.22276 0.71489   3
   8   1   6 -0.3066  1.1710   1
   8  -1  -6 2.20360 1.06055   1
  -8   1  -6 1.45123 0.78510   3
  -8   1  -6 0.62562 0.70332   4
   9  -1   6 3.84249 1.53094   1
   9   1  -6 5.44021 1.48112   1
  -9  -1  -6 5.38754 1.37705   4
  -9   1   6 3.92007 1.15093   3
  -9  -1   6 5.91571 1.42038   3
   9   1   6 5.73920 4.38758   1
   9  -1  -6 7.23517 1.56982   1
  -9   1  -6 4.50041 1.08339   3
 -10   1   6 -1.9268  0.8043   3
  10  -1   6 -1.4961  3.0370   1
  10  -1  -6 2.39568 3.69794   1
 -10  -1   6 0.90628 0.83149   3
  10   1   6 0.02567 0.98721   1
   0  -2   6 2749.59   60.30   3
   0   2   6 2762.69   64.06   1
   0  -2   6 2683.21   68.12   4
   0   2   6 2836.41   69.37   2
   0  -2  -6 2711.48   67.77   4
   0   2  -6 2726.74   61.93   2
   0   2   6 2910.91   59.49   3
   1  -2   6 18.9669  1.3848   4
  -1   2   6 24.7311  1.2408   3
  -1   2   6 20.2247  1.3104   2
  -1  -2  -6 21.6184  1.3448   4
   1   2  -6 24.2319  1.3897   2
   1  -2   6 20.3673  1.1922   1
   1   2   6 25.2020  2.9941   2
   1  -2  -6 20.4146  1.3951   1
   1   2   6 21.8877  1.4985   1
  -1   2  -6 18.9914  0.9419   2
  -1  -2   6 22.1658  1.3979   4
  -1  -2   6 21.8512  1.3258   3
  -1   2  -6 23.1440  1.3215   3
  -2  -2  -6 149.359   5.120   4
  -2   2   6 146.383   4.560   3
  -2   2   6 147.492   4.732   2
   2   2  -6 155.289   4.202   1
   2  -2   6 150.245   4.908   1
   2  -2   6 150.947   5.370   4
   2   2  -6 143.495   4.782   2
  -2   2  -6 146.643   4.660   3
  -2  -2   6 148.636   4.938   4
   2  -2  -6 146.789   5.059   1
   2   2   6 144.861  11.418   1
   2   2   6 147.136   4.601   2
  -2  -2   6 145.622   4.595   3
  -3   2   6 17.9730  1.2943   2
  -3  -2  -6 16.8898  0.9753   3
   3   2  -6 15.7243  1.1287   1
   3  -2   6 17.1386  1.5273   1
  -3  -2  -6 16.4182  1.4684   4
   3   2  -6 15.1686  1.3380   2
  -3   2   6 14.7827  1.3363   3
   3  -2   6 17.4919  1.5838   4
   3   2   6 18.7602  1.5653   1
  -3  -2   6 15.7193  1.2904   4
  -3   2  -6 16.7483  1.3536   3
  -3  -2   6 18.0230  1.3759   3
   3  -2  -6 18.7329  1.5626   1
   3   2   6 14.0456  1.1714   2
   4   2  -6 327.186   9.680   1
   4   2  -6 339.010   9.904   2
   4  -2   6 350.618  11.034   4
  -4  -2  -6 340.551  10.641   4
  -4   2   6 321.852   9.571   3
   4  -2   6 350.924  10.539   1
  -4  -2  -6 342.420   8.772   3
  -4   2   6 333.162   9.343   2
  -4   2  -6 332.996  19.554   3
  -4  -2   6 335.335   9.526   3
   4  -2  -6 369.123  19.181   1
   4   2   6 332.303   9.295   2
  -4  -2   6 335.970  10.137   4
   4   2   6 333.277  10.547   1
   5  -2   6 67.8674  3.9969   1
  -5  -2  -6 68.1298  3.0107   3
   5  -2   6 60.6249  6.6150   4
   5   2  -6 70.0602  3.5500   1
   5   2  -6 70.3741  3.5367   2
  -5   2   6 70.7979  3.7429   3
  -5  -2  -6 71.0832  3.8732   4
  -5  -2   6 66.9173  3.4451   3
   5   2   6 65.9353  3.9100   1
   5  -2  -6 70.7299  3.1422   2
  -5   2  -6 66.2696  3.6281   3
   5  -2  -6 68.4238  4.3757   1
   5   2   6 70.2144  3.1502   2
  -5  -2   6 67.6204  3.3992   4
  -6  -2  -6 297.437  10.371   4
  -6   2   6 275.172   9.460   3
   6  -2   6 312.829  23.531   1
   6   2  -6 268.138  20.585   1
   6   2  -6 284.733   9.515   2
  -6  -2  -6 296.089   8.783   3
   6  -2  -6 298.929  10.483   1
   6  -2  -6 310.047   8.859   2
  -6  -2   6 297.084   9.743   4
  -6   2  -6 288.524   9.827   4
  -6  -2   6 299.252   9.515   3
   6   2   6 276.501  10.393   1
  -6   2  -6 277.726   9.472   3
   6   2   6 280.477   8.682   2
   7  -2   6 22.2538  2.3922   1
  -7   2   6 24.4650  2.4101   3
   7   2  -6 24.6892  2.1688   1
   7   2  -6 22.6102  2.0447   2
  -7  -2  -6 21.7416  2.1977   4
  -7   2  -6 23.6848  2.2297   3
   7   2   6 24.2849  2.4164   1
  -7  -2   6 25.1534  2.0035   4
   7  -2  -6 25.4401  2.9209   1
  -7   2  -6 26.5963  2.2325   4
  -7  -2   6 24.4555  2.0585   3
   8   2  -6 6.16854 1.38319   1
   8  -2   6 7.38613 1.94181   1
  -8  -2  -6 5.49643 1.58314   4
   8   2  -6 5.51215 1.18430   2
  -8   2   6 6.41574 1.49340   3
   8  -2  -6 8.27372 1.94493   1
  -8   2  -6 3.78677 1.11596   3
   8   2   6 5.38271 1.22852   1
  -8   2  -6 6.80518 1.18405   4
  -8  -2   6 5.99067 1.27865   3
  -9   2   6 54.3417  4.1153   3
  -9  -2  -6 59.0780  4.2147   4
   9  -2   6 38.3689  3.8432   1
   9  -2  -6 43.7843  3.9397   1
  -9   2  -6 59.1512  3.9856   3
  -9  -2   6 51.8608  3.5795   3
   9   2   6 59.1838  4.5875   1
 -10   2   6 1.87779 1.19591   3
  10  -2   6 1.01711 1.01441   1
  10  -2  -6 -1.3248  1.5352   1
 -10   2  -6 -0.4557  0.7890   3
  10   2   6 4.66328 1.25724   1
   0   3  -6 0.74718 0.37981   2
   0   3   6 0.79819 0.43044   2
   0  -3   6 0.58645 0.34936   3
   0   3   6 0.83213 0.27252   3
   0  -3  -6 1.19424 0.44641   1
   0  -3  -6 1.44372 0.48766   4
   0  -3   6 0.97809 0.46823   4
  -1   3   6 321.290  13.158   2
   1  -3   6 332.470  13.490   1
  -1  -3  -6 320.628   9.582   4
   1   3  -6 331.842   8.957   2
  -1   3   6 334.354   8.192   3
   1  -3   6 325.055   9.757   4
  -1   3  -6 329.757   8.677   3
   1   3   6 340.115   9.092   2
   1  -3  -6 328.146   9.258   1
  -1  -3   6 327.613   8.637   3
   1   3   6 321.608   9.386   1
  -1  -3   6 323.903   9.673   4
  -1   3  -6 323.285   8.256   2
   1  -3  -6 339.861   9.068   4
   2  -3   6 40.8389  2.8442   1
   2   3  -6 35.6169  2.0994   2
  -2   3   6 39.9765  2.0985   2
  -2   3   6 37.0060  1.9124   3
  -2  -3  -6 38.4132  2.2622   4
   2  -3   6 41.7001  2.3807   4
   2  -3  -6 41.0866  2.3154   1
  -2  -3   6 37.6697  2.1785   4
   2   3   6 37.4622  2.0566   2
  -2  -3   6 39.0472  2.0116   3
   2   3   6 38.8324  5.0972   1
  -2   3  -6 39.3787  2.0924   3
  -3   3   6 275.390  11.611   2
  -3   3   6 269.198  15.990   3
   3  -3   6 270.933   9.053   4
   3  -3   6 272.936   8.479   1
  -3  -3  -6 273.768   8.976   4
   3   3  -6 284.556   7.585   1
   3   3  -6 264.521   8.320   2
  -3  -3  -6 275.682   6.673   3
  -3  -3   6 277.071   7.880   3
   3   3   6 272.593  15.312   2
   3   3   6 260.802  17.884   1
   3  -3  -6 267.047   8.805   1
  -3  -3   6 272.067   8.608   4
  -3   3  -6 272.368  15.286   3
  -4  -3  -6 5.30810 1.17032   4
  -4  -3  -6 4.14286 0.60266   3
   4  -3   6 3.82622 0.95120   1
   4  -3   6 5.41640 1.17115   4
  -4   3   6 3.69266 0.94164   3
   4   3  -6 3.47260 0.84596   2
   4   3  -6 4.12683 0.72444   1
  -4   3   6 5.41534 0.71272   2
   4   3   6 4.71203 6.26809   2
  -4  -3   6 3.94168 0.95106   4
   4   3   6 4.53650 1.04863   1
  -4   3  -6 4.68544 2.90547   3
  -4  -3   6 5.12116 0.92015   3
   4  -3  -6 5.64950 1.17551   1
  -5   3   6 24.2279  1.6872   2
  -5   3   6 28.5341  2.3120   3
   5   3  -6 24.7713  1.8883   1
  -5  -3  -6 22.5477  2.2435   4
  -5  -3  -6 19.8994  1.3989   3
   5  -3   6 22.8888  2.1845   1
   5   3  -6 23.4560  2.0501   2
   5  -3   6 21.5290  2.1276   4
   5  -3  -6 20.5121  2.1421   1
  -5   3  -6 28.3348  7.7890   3
   5   3   6 26.6899  2.3637   1
  -5  -3   6 22.3083  1.8761   3
  -5  -3   6 24.8073  2.0490   4
   5   3   6 25.3606  1.9020   2
   6   3  -6 7.84322 1.42310   1
   6  -3   6 6.44641 1.53431   1
   6  -3   6 7.97150 2.08327   4
  -6   3   6 7.53684 1.64019   3
  -6  -3  -6 5.93940 1.65883   4
   6   3  -6 7.87260 1.68467   2
  -6   3  -6 9.29230 1.69303   3
  -6  -3   6 8.07788 1.21330   4
   6  -3  -6 7.23032 0.85307   2
   6  -3  -6 6.91298 1.55611   1
   6   3   6 8.46423 1.01791   2
   6   3   6 9.22832 1.74487   1
  -6  -3   6 9.34002 1.18919   3
   7   3  -6 8.87385 1.17890   1
   7  -3   6 6.61076 3.68257   1
   7   3  -6 9.95329 1.72936   2
  -7   3   6 10.2572  1.8731   3
  -7  -3  -6 8.61733 1.72312   4
  -7  -3   6 9.21774 1.29371   4
  -7  -3   6 9.07915 1.50066   3
   7  -3  -6 8.22432 1.74592   1
   7   3   6  9.8123 13.7820   2
  -7   3  -6 9.89677 1.27912   4
   7   3   6 10.2828  2.0030   1
  -7   3  -6 5.87053 1.49305   3
  -8  -3  -6 10.1452  2.0306   4
  -8   3   6 7.68849 1.65979   3
   8  -3   6 13.2295  2.7279   1
   8   3  -6 8.65760 1.56018   2
   8  -3  -6 13.9628  2.7320   1
  -8   3  -6 9.19771 2.23485   3
  -8   3  -6 13.2128  1.5627   4
   8   3   6 8.46921 1.71930   1
  -8  -3   6 11.1701  1.8672   3
  -9  -3  -6 15.1128  2.1012   4
  -9   3   6 19.8782  2.2353   3
   9  -3   6 17.7207  2.3840   1
  -9   3  -6 15.6451  1.9990   3
   9   3   6 15.9983  1.9918   1
   9  -3  -6 16.5064  2.8982   1
  10   3   6 3.07864 2.16799   1
 -10   3  -6 2.19950 1.27574   3
   0  -4   6 112.982   4.522   4
   0   4  -6 105.974   3.915   2
   0  -4  -6 110.673   4.232   4
   0  -4  -6 110.588   4.143   1
   0   4  -6 110.348   3.880   3
   0   4   6 117.853   6.432   3
   0   4   6 109.887   4.191   2
   1  -4   6 90.9910  3.9905   4
  -1   4   6 92.5313  3.7375   2
   1  -4   6 93.1853  3.2094   1
  -1  -4  -6 92.8128  3.9431   4
  -1   4   6 90.5307  4.8557   3
   1   4  -6 89.4875  3.7050   2
   1  -4  -6 94.3087  3.5845   4
   1   4   6 95.4695  3.9122   1
   1   4   6 90.3435  3.7751   2
  -1   4  -6 88.1491  3.4909   3
   1  -4  -6 91.4579  3.8128   1
  -1  -4   6 90.7762  3.9991   4
  -1   4  -6 91.8740  3.2564   2
  -1  -4   6 89.2764  3.4761   3
  -2   4   6 96.7962  4.7713   2
  -2   4   6 104.780   3.767   3
   2   4  -6 108.029   4.330   2
  -2  -4  -6 101.986   4.453   4
   2  -4   6 99.4179  3.8778   1
   2  -4   6 104.038   4.486   4
   2  -4  -6 101.963   3.697   4
   2  -4  -6 101.957   4.354   1
   2   4   6 105.479   4.173   2
  -2  -4   6 98.2167  4.3296   4
  -2   4  -6 104.244   3.345   2
  -2  -4   6 102.525   3.873   3
  -2   4  -6 102.437   4.045   3
   2   4   6 100.358   6.755   1
   3   4  -6 337.706  10.341   2
  -3  -4  -6 343.740  11.063   4
  -3   4   6 338.803   9.761   2
  -3   4   6 342.741   9.670   3
   3  -4   6 347.914  10.290   1
   3  -4   6 345.260  11.041   4
   3  -4  -6 348.359  10.726   1
  -3  -4   6 337.460   9.533   3
  -3  -4   6 342.667  10.762   4
   3   4   6 343.462  10.076   2
   3   4   6 346.313  10.666   1
  -3   4  -6 327.051   9.828   3
  -4   4   6 19.8482  1.5200   2
   4  -4   6 15.8927  1.7210   4
   4   4  -6 20.4248  1.4106   1
   4  -4   6 17.6501  1.7348   1
   4   4  -6 17.9471  1.7899   2
  -4  -4  -6 15.8918  1.8284   4
  -4   4   6 22.1037  3.6006   3
  -4  -4   6 20.2955  1.8449   4
   4   4   6 18.2526  1.6367   2
   4  -4  -6 19.3762  1.9383   1
  -4  -4   6 17.6102  1.4883   3
  -4   4  -6 16.5695  1.7395   3
   4   4   6 20.7271  6.9735   1
   5  -4   6 462.342  14.438   4
  -5   4   6 418.839  12.711   3
   5   4  -6 418.949  13.142   2
   5   4  -6 420.690  15.987   1
  -5  -4  -6 445.510  14.371   4
   5  -4   6 457.502  13.826   1
  -5   4   6 434.182  12.118   2
  -5  -4   6 442.699  12.419   3
  -5  -4   6 435.373  13.765   4
  -5   4  -6 438.964  27.302   3
   5  -4  -6 449.436  14.076   1
   5   4   6 426.959  40.585   2
   5   4   6 422.891  13.769   1
   6   4  -6 64.9374  3.9904   2
  -6   4   6 68.5937  4.0454   3
   6  -4   6 59.3353  4.0915   1
   6  -4   6 64.7430 12.1644   4
  -6  -4  -6 60.8104  4.2531   4
   6   4   6 70.8623  4.3764   1
   6   4   6 71.5915 21.8361   2
  -6  -4   6 59.1883  3.4186   3
   6  -4  -6 66.4637  9.1173   1
  -6   4  -6 60.5332  7.4306   3
  -6  -4   6 63.5887  3.8327   4
  -7   4   6 55.6933  3.8885   3
  -7  -4  -6 55.4583  4.0745   4
   7   4  -6 56.7082  3.8141   2
   7  -4   6 54.3648  4.1818   1
  -7  -4   6 58.3152  3.4612   3
  -7   4  -6 58.4992  4.0344   3
  -7  -4   6 56.1933  3.7093   4
   7  -4  -6 63.5568  4.5359   1
   7   4   6 54.2143  3.4014   2
   7   4   6 58.4723  4.1322   1
  -7   4  -6 56.6047  3.4298   4
   8  -4   6 -0.1017  4.1576   1
   8   4  -6 1.98076 0.81938   2
  -8  -4  -6 0.70615 0.88181   4
  -8   4   6 1.37139 0.85369   3
  -8  -4   6 2.22580 0.81161   4
   8  -4  -6 0.60562 2.18307   1
   8   4   6 2.56122 0.98455   1
  -8   4  -6 1.50655 0.96559   3
  -9   4   6 49.2767  3.9957   3
   9  -4   6 50.9755  4.5089   1
  -9  -4  -6 53.0180  4.3039   4
   9   4   6 52.0046  4.1826   1
  -9   4  -6 56.5790  4.1758   3
   9  -4  -6 51.8198  4.5155   1
 -10  -4  -6 -1.4924  0.9369   4
   0  -5   6 0.97772 0.48487   4
   0  -5  -6 0.44399 0.28134   1
   0  -5  -6 0.01515 0.28546   4
   0   5   6 0.33939 0.91403   2
   0   5  -6 0.38247 0.26507   3
   0   5   6 0.37192 0.68087   3
   0   5  -6 0.11191 0.17670   2
  -1   5   6 6.78227 0.73975   3
  -1   5   6 8.74148 5.52659   2
  -1  -5  -6 7.91446 1.08596   4
   1  -5   6 10.3098  1.6476   1
   1  -5   6 9.06178 1.13115   4
   1   5  -6 5.49249 1.10216   2
  -1  -5  -6 7.31435 0.90420   1
   1  -5  -6 6.69186 1.15529   1
   1   5   6 6.68611 1.22681   2
  -1   5  -6 8.79091 0.89962   2
  -1   5  -6 8.01967 0.96378   3
  -1  -5   6 6.59976 0.85534   3
   1  -5  -6 8.12445 0.96381   4
  -1  -5   6 11.2220  1.3384   4
   2   5  -6 151.700   5.844   2
   2  -5   6 159.879   5.425   1
  -2   5   6 159.481   5.700   2
  -2   5   6 159.988   5.347   3
  -2  -5  -6 152.187   6.251   4
   2  -5   6 159.810   6.299   4
  -2  -5   6 153.272   6.168   4
   2   5   6 159.240   5.988   1
   2   5   6 152.219   5.802   2
  -2  -5   6 155.890   5.383   3
   2  -5  -6 160.355   5.539   4
  -2   5  -6 152.569   5.564   3
  -2   5  -6 160.396   5.015   2
   2  -5  -6 159.602   6.007   1
   3  -5   6 27.2234  2.2711   4
   3  -5   6 29.3342  2.0812   1
  -3   5   6 28.5811  2.0018   2
   3   5  -6 25.0031  2.1165   2
  -3   5   6 26.2737  1.9224   3
  -3  -5  -6 25.8315  2.2965   4
   3   5   6 26.3909  2.1438   1
  -3   5  -6 27.5462  2.0947   3
  -3  -5   6 27.0910  1.8791   3
  -3  -5   6 26.6255  2.2339   4
   3  -5  -6 28.2648  2.2991   1
   3   5   6 24.1120  2.1368   2
   3  -5  -6 27.0036  1.7053   4
  -4   5   6 1.56206 0.49654   2
   4  -5   6 1.14448 1.58431   1
   4  -5   6 2.55959 0.84194   4
  -4   5   6 2.42371 0.70097   3
  -4  -5  -6 0.43027 0.64280   4
   4   5  -6 0.94410 0.59523   2
  -4   5  -6 1.71291 1.77241   3
   4   5   6 0.77642 1.40856   1
  -4  -5   6 1.88922 0.50459   3
   4   5   6 0.70638 1.05879   2
  -4  -5   6 1.28014 0.61977   4
   4  -5  -6 2.21170 2.33582   1
   5  -5   6 26.8206  2.4344   4
  -5  -5  -6 24.4941  2.6196   4
  -5   5   6 27.2383  1.9123   2
   5  -5   6 28.4686  2.5477   1
   5   5  -6 26.7879  2.4384   2
  -5   5   6 29.5262  8.4987   3
  -5   5  -6 25.4198  8.2788   3
   5   5   6 28.7420  2.4545   1
   5  -5  -6 25.9090  2.6025   1
   5   5   6 22.6873  2.3543   2
  -5  -5   6 26.7560  2.0352   3
  -5  -5   6 29.1742  2.4976   4
   6   5  -6 0.38291 0.58567   2
   6  -5   6 1.62324 0.83366   1
  -6  -5  -6 -0.4427  0.8841   4
  -6   5   6 0.17874 0.55990   3
   6  -5   6 0.57071 0.69146   4
   6   5   6 0.64129 0.60098   2
  -6  -5   6 0.36408 0.47339   3
   6   5   6 0.64920 2.60628   1
  -6   5  -6 1.72046 2.20095   3
  -6  -5   6 1.50195 0.84151   4
   6  -5  -6 1.13472 0.78792   1
  -7   5   6 5.20374 1.55442   3
  -7  -5  -6 6.10550 1.73276   4
   7   5  -6 5.74782 1.42262   2
   7  -5   6 6.45626 1.58207   1
   7   5   6 5.47167 3.66242   2
  -7   5  -6 6.93465 3.69435   3
   7   5   6 7.36624 5.25166   1
   7  -5  -6 6.95837 1.49899   1
  -7  -5   6 4.41245 1.19259   4
   8  -5   6 5.46247 1.97038   1
  -8   5   6 4.74734 1.57002   3
   8   5  -6 5.71790 1.42278   2
  -8  -5  -6 6.22202 1.65189   4
   8  -5  -6 8.22671 2.14187   1
  -8  -5   6 3.98039 1.13247   4
   8   5   6 6.29525 4.99961   1
  -8   5  -6 8.51673 1.78708   3
   9   5  -6 1.57412 0.78394   2
  -9   5   6 -1.4538  0.9142   3
  -9  -5  -6 -0.8998  1.0159   4
   9  -5   6 3.31217 1.32282   1
   9  -5  -6 -0.7159  1.1622   1
  -9   5  -6 0.78034 1.07316   3
   0  -6  -6 50.8298  2.8404   1
   0  -6  -6 47.6749  2.9515   4
   0   6   6 51.9945 10.3777   2
   0   6  -6 50.8068  2.8603   2
   0  -6   6 48.8572  3.1631   4
   0   6  -6 51.4228  2.7029   3
   0  -6   6 52.8168  2.1234   1
   0   6   6 53.8002  5.5570   3
   1  -6   6 52.7986  2.4152   1
   1   6  -6 46.5292  2.8589   2
   1   6  -6 51.1183  2.6382   3
  -1  -6  -6 49.0364  3.1239   4
   1  -6   6 46.1258  3.0573   4
  -1  -6  -6 46.7706  2.6888   1
  -1   6   6 43.2878  5.7569   3
  -1   6   6 49.2109  9.1617   2
  -1   6  -6 47.2449  2.7552   3
  -1   6  -6 49.9261  4.3856   2
   1   6   6 47.2908  1.8583   3
  -1  -6   6 45.8941  3.0828   4
   1  -6  -6 49.1366  2.9332   1
   1  -6  -6 48.6800  2.8467   4
   1   6   6 42.9469  2.8730   2
  -2  -6  -6 51.6400  3.3807   4
   2   6  -6 52.3941  3.1725   2
  -2   6   6 53.7075  2.7445   3
   2  -6   6 55.7638  3.4203   4
  -2   6   6 50.2010  5.7257   2
   2  -6   6 47.4674  2.5937   1
  -2   6  -6 44.7349  2.4504   2
   2  -6  -6 46.3785  3.0203   1
   2  -6  -6 48.5994  2.7791   4
   2   6   6 50.7180  3.0367   1
  -2  -6   6 49.4527  2.6856   3
   2   6   6 54.5382  3.2441   2
  -2   6  -6 53.8498  3.0356   3
  -2  -6   6 49.1552  3.2454   4
  -3   6   6 34.6979  4.1109   3
   3   6  -6 33.4192  2.6481   2
  -3   6   6 26.8733  2.0704   2
   3  -6   6 24.7697  2.3192   4
   3  -6   6 21.2444  1.8487   1
  -3  -6  -6 32.5570  2.7514   4
  -3  -6   6 30.2832  2.0572   3
  -3   6  -6 29.5392  2.3543   3
   3   6   6 33.3720  2.5457   2
  -3  -6   6 29.3438  2.4783   4
   3  -6  -6 26.4090  1.9087   4
   3  -6  -6 24.8474  2.3017   1
   3   6   6 27.5886  2.2570   1
  -4  -6  -6 12.4083  1.8155   4
  -4   6   6 14.6729  1.6027   3
   4   6  -6 15.5454  1.8378   2
  -4   6   6 12.4288  1.3485   2
   4  -6   6 13.4742  1.6553   4
   4  -6   6 14.0779  1.5727   1
   4   6   6 13.2113  1.7200   2
  -4  -6   6 15.9173  1.8934   4
  -4  -6   6 14.1816  1.3184   3
   4   6   6 13.9451  1.6009   1
  -4   6  -6 16.8311  2.5543   3
   4  -6  -6 13.9095  4.0052   1
   5   6  -6 94.9611  5.1199   2
  -5  -6  -6 83.1990  5.1823   4
   5  -6   6 72.9744  4.6737   4
  -5   6   6 87.5604  4.5747   3
   5  -6   6 67.4028  4.5151   1
  -5   6  -6 88.3588 16.3789   3
  -5  -6   6 89.4583  5.0115   4
   5  -6  -6 68.6248  6.1849   1
   5   6   6 91.1798 17.0676   1
   5   6   6 95.7013  4.9619   2
  -6   6   6 0.41873 0.70442   3
  -6  -6  -6 0.96868 0.96271   4
   6   6  -6 0.43757 0.55007   2
   6  -6   6 -0.1611  0.6029   1
   6  -6   6 1.13306 0.53778   4
   6  -6  -6 0.26767 0.66175   1
   6   6   6 0.89693 0.72416   1
   6   6   6 0.80398 0.56959   2
  -6  -6   6 1.80853 0.80041   4
  -6   6  -6 -0.8022  0.5750   3
  -7  -6  -6 34.8222  3.4680   4
   7  -6   6 40.7457  3.5646   1
  -7   6   6 32.0659  3.1246   3
   7   6  -6 34.7185  3.1714   2
  -7  -6   6 35.6909  3.1809   4
   7  -6  -6 39.6114  3.6302   1
   7   6   6 27.6049  2.5574   2
  -7   6  -6 34.2298  3.1314   3
  -8   6   6 6.28938 1.64520   3
  -8  -6  -6 7.22765 1.93924   4
   8  -6   6 3.74492 1.48522   1
   8  -6  -6 9.72652 2.26784   1
  -8  -6   6 7.06245 1.67615   4
   8   6   6 3.83514 2.55307   2
  -8   6  -6 7.60675 1.89466   3
   9  -6   6 22.8969 11.1344   1
  -9  -6  -6 38.2375  3.4722   4
   9   6  -6 31.4702  2.9159   2
   0  -7   6 0.27005 0.36312   4
   0   7  -6 0.28905 0.32947   2
   0  -7  -6 0.59620 0.47330   4
   0  -7   6 0.32680 0.22979   1
   0   7   6 0.01453 1.17485   2
   0   7   6 -0.1131  0.8002   3
   0  -7  -6 0.13918 0.31669   1
   0   7  -6 0.13447 0.26082   3
   1  -7   6 10.3900  1.4345   4
  -1  -7  -6 10.7047  1.4908   4
  -1   7   6 10.6104  3.9098   3
   1  -7   6 14.0639  1.1027   1
   1   7  -6 9.91205 1.71074   2
   1   7  -6 12.0191  1.2460   3
  -1   7   6 14.7208  2.5788   2
  -1  -7  -6 9.31252 1.16767   1
   1   7   6 11.0476  1.4371   2
  -1  -7   6 10.9662  1.5534   4
  -1   7  -6 13.0519  3.2462   2
  -1   7  -6 11.1848  1.2782   3
   1   7   6 11.2381  0.8374   3
   1  -7  -6 10.5907  1.3304   4
   1  -7  -6 10.1263  1.3122   1
   2   7  -6 49.0099  3.3089   2
  -2  -7  -6 45.7528  3.4268   4
  -2   7   6 48.1006  3.1015   2
  -2   7   6 50.7188  3.3871   3
  -2  -7  -6 50.6901  2.8660   1
   2  -7   6 51.5272  2.8893   1
   2  -7   6 49.0711  3.4162   4
   2   7   6 48.1598  3.2758   2
  -2   7  -6 43.7059  2.8941   3
   2  -7  -6 49.2559  3.2000   1
  -2  -7   6 46.0517  2.7123   3
   2  -7  -6 51.3839  3.0597   4
  -2  -7   6 49.0237  3.4365   4
  -2   7  -6 48.7761  2.7382   2
   3  -7   6 24.1093  1.9592   1
  -3  -7  -6 19.8900  2.3766   4
   3  -7   6 25.6138  2.3949   4
  -3   7   6 20.0116  1.9490   2
   3   7  -6 18.7394  2.1443   2
  -3   7   6 30.2225  2.2485   3
   3   7   6 26.1054  2.1508   1
   3  -7  -6 22.8778  2.2654   1
  -3   7  -6 22.6338  6.4724   3
   3   7   6 20.9713  2.1543   2
   3  -7  -6 22.1982  1.8846   4
  -3  -7   6 25.2658  2.4576   4
  -3  -7   6 24.5102  1.8524   3
  -4   7   6 0.87948 0.53769   3
   4  -7   6 1.41724 0.63344   1
  -4   7   6 1.93885 0.74795   2
   4   7  -6 2.06457 0.85584   2
   4  -7   6 2.35256 1.03601   4
  -4  -7  -6 1.86825 1.10694   4
  -4  -7   6 1.62196 0.87944   4
  -4   7  -6 2.11515 2.13340   3
   4   7   6 0.62688 0.51449   2
   4  -7  -6 0.75550 2.05077   1
   4   7   6 1.39174 0.55137   1
  -4  -7   6 1.00990 0.45006   3
  -5  -7  -6 5.00532 1.53888   4
   5  -7   6 4.69988 3.53798   1
   5   7  -6 4.70503 1.45280   2
   5  -7   6 2.73991 0.92939   4
  -5   7   6 3.75101 1.24490   3
  -5   7  -6 4.85730 4.17007   3
  -5  -7   6 6.42528 1.59878   4
   5   7   6 6.09267 4.66779   2
   5   7   6 5.71973 1.62565   1
   5  -7  -6 4.45428 2.16845   1
   6  -7   6 -0.1263  0.7272   1
   6   7  -6 1.66554 0.74522   2
  -6   7   6 0.44941 0.63720   3
   6  -7   6 2.56528 0.84165   4
   6  -7  -6 2.14768 0.85272   1
  -6   7  -6 1.21952 0.79101   3
   6   7   6 0.90869 2.20376   2
  -6  -7   6 0.64236 0.93065   4
   7  -7   6 13.2433  2.4440   1
  -7  -7  -6 11.0477  2.2462   4
  -7   7   6 7.61239 1.84743   3
   7   7  -6 10.7871  2.0729   2
  -7   7  -6 10.4061  2.0720   3
   7  -7  -6 12.8761  2.5937   1
  -7  -7   6 8.36340 1.72507   4
   7   7   6 10.3175  5.3346   2
   8  -7   6 1.69252 1.24794   1
  -8   7   6 0.51546 0.81959   3
   8   7  -6 0.20126 0.92482   2
  -8  -7  -6 0.55742 1.18266   4
  -8   7  -6 3.54103 1.22953   3
   8  -7  -6 1.64157 1.28850   1
  -8  -7   6 0.32604 0.94863   4
   8   7   6 2.49307 0.68766   2
   0   8   6 300.757  16.600   3
   0  -8  -6 283.055   9.515   1
   0   8  -6 290.615  20.968   2
   0  -8   6 276.987  10.579   4
   0   8   6 276.313  10.811   2
   0   8  -6 286.688   9.075   3
   0  -8  -6 277.374  10.277   4
  -1  -8  -6 78.7804  4.6707   4
   1   8  -6 72.7365  4.1986   2
  -1   8   6 69.8226  8.4495   3
  -1   8   6 79.7381  7.2444   2
   1   8  -6 75.0237  3.7130   3
  -1  -8  -6 72.8923  3.8010   1
   1  -8   6 78.4330  4.6546   4
   1   8   6 71.1241  4.3482   2
   1  -8  -6 72.2044  4.1520   4
  -1  -8   6 75.3661  4.6467   4
   1  -8  -6 75.8471  4.1956   1
  -1   8  -6 74.2685  3.9486   3
  -1   8  -6 77.4263  3.9911   2
  -2   8   6 82.2212  4.4357   2
   2   8  -6 81.1992  4.6975   2
   2  -8   6 79.1849  4.7729   4
   2  -8   6 75.9460  3.8011   1
   2   8  -6 86.4505  3.9769   3
  -2   8   6 83.7626  4.8888   3
  -2  -8  -6 78.8724  4.8737   4
  -2  -8  -6 79.4864  4.0488   1
  -2  -8   6 78.8039  4.8780   4
  -2   8  -6 76.2414  4.1768   3
   2  -8  -6 85.4350  4.6256   1
  -2   8  -6 80.0078  4.1282   2
   2   8   6 69.5483  4.4219   2
   2  -8  -6 84.3123  4.4310   4
  -3  -8  -6 5.70376 1.54070   4
  -3   8   6 7.87863 2.35820   2
   3   8  -6 5.74506 1.48978   2
  -3  -8  -6 7.66472 1.08053   1
   3  -8   6 7.80084 1.02277   1
   3  -8   6 7.01793 1.61830   4
  -3   8   6 7.97116 1.52754   3
   3  -8  -6 7.78913 2.29464   1
  -3  -8   6 8.74822 2.04618   4
   3   8   6 8.32977 1.80917   2
  -3   8  -6 6.08386 1.41499   3
  -3  -8   6 5.29124 0.97939   3
   4  -8   6 4.74601 1.09362   1
   4  -8   6 7.96517 1.69800   4
   4   8  -6 7.73180 1.86551   2
  -4  -8  -6 5.49739 1.52373   4
  -4   8   6 5.52937 1.35007   3
   4   8   6 8.65749 1.88736   2
   4  -8  -6 4.25155 1.23347   1
  -4  -8   6 8.23003 1.89740   4
  -4   8  -6 8.10222 1.87664   3
   5   8  -6 23.4046  2.7107   2
   5  -8   6 28.5749  2.7803   4
   5  -8   6 27.7945  9.5855   1
  -5  -8  -6 28.2144  3.1704   4
  -5   8   6 22.3003  2.3844   3
  -5  -8   6 24.7378  2.7895   4
   5  -8  -6 24.1403  3.1411   1
   5   8   6 20.4695  2.3917   2
  -5   8  -6 21.1366  8.7031   3
   6  -8   6 0.20213 0.66607   1
  -6   8   6 1.81944 1.91802   3
  -6  -8  -6 0.39060 1.17267   4
   6   8  -6 1.87805 0.86815   2
  -6   8  -6 1.60926 1.05037   3
   6   8   6 2.03834 0.87789   2
  -6  -8   6 1.19381 1.05589   4
   6  -8  -6 3.29074 1.14513   1
   7   8  -6 37.6784  3.6882   2
  -7  -8  -6 39.8057  4.0655   4
  -7   8   6 39.1887  3.4984   3
   7  -8   6 32.8374  3.3121   1
  -7  -8   6 30.6996  3.2907   4
  -7   8  -6 37.6081  3.6638   3
   7  -8  -6 43.2489  3.9328   1
   7   8   6 45.5170  3.7399   2
   8  -8   6 3.36957 1.18387   1
   8   8  -6 2.53366 1.21636   2
  -8  -8  -6 3.74552 1.57863   4
  -8   8   6 1.72379 0.96550   3
   8   8   6 5.40852 1.15661   2
  -8  -8   6 6.76805 1.93672   4
   0   9   6 0.57431 0.56043   2
   0   9  -6 0.86109 0.54849   3
   0  -9  -6 0.92999 0.57874   4
   0  -9   6 0.85708 0.62186   4
   0  -9  -6 0.40671 0.38871   1
   0   9  -6 0.50461 1.86168   2
  -1   9   6 6.04080 3.00124   3
  -1  -9  -6 3.91008 0.86416   1
   1  -9   6 6.49455 1.63003   4
  -1   9   6 7.13008 3.60397   2
   1   9  -6 5.24537 1.11273   3
  -1  -9  -6 8.59641 1.83567   4
   1   9  -6 5.59609 1.46519   2
   1   9   6 5.71548 1.50310   2
  -1   9  -6 7.99838 1.51137   3
   1  -9  -6 6.67776 1.33491   4
  -1  -9   6 7.45761 1.81743   4
   1  -9  -6 6.17214 1.30029   1
  -1   9  -6 5.62762 1.19939   2
  -2  -9  -6 6.84824 1.71078   4
  -2   9   6 6.64567 1.26114   3
   2   9  -6 5.51890 1.05911   3
   2  -9   6 7.65125 1.81991   4
  -2   9   6 6.77013 1.46587   2
   2   9  -6 6.37411 1.63685   2
  -2  -9  -6 6.77667 0.91968   1
  -2  -9   6 8.57404 1.96292   4
   2  -9  -6 5.78427 1.20072   1
  -2   9  -6 6.64107 1.42388   3
   2   9   6 6.73216 1.60409   2
  -3   9   6 18.5537  1.9272   3
  -3  -9  -6 16.8152  2.2227   4
   3   9  -6 18.9796  2.2546   2
   3  -9   6 21.6954  2.4644   4
   3  -9   6 16.8664  1.7528   1
  -3   9   6 19.5490  2.0435   2
  -3   9  -6 19.3581  2.0664   3
   3  -9  -6 19.5662  2.2899   1
   3   9   6 20.2950  2.4023   2
  -3  -9   6 19.8920  2.5744   4
  -4  -9  -6 3.34868 1.04661   4
  -4   9   6 2.80693 0.98071   3
   4  -9   6 5.31753 1.34689   4
   4   9  -6 3.59952 1.31042   2
   4  -9   6 5.84019 1.41173   1
  -4  -9   6 4.49733 1.42821   4
   4  -9  -6 3.97768 1.25189   1
   4   9   6 3.29260 1.17175   2
  -4   9  -6 4.25741 1.12933   3
   5  -9   6 2.41941 0.89117   4
  -5   9   6 2.25914 0.92629   3
  -5  -9  -6 3.41996 1.53840   4
   5  -9   6 1.24004 2.84588   1
   5   9  -6 1.49247 1.03399   2
  -5   9  -6 2.58078 3.35324   3
   5  -9  -6 1.33477 0.89115   1
  -5  -9   6 2.55208 1.14758   4
   5   9   6 1.82161 0.86505   2
   6  -9   6 3.87722 1.06278   1
  -6   9   6 3.49863 2.52104   3
  -6  -9  -6 5.95302 1.95656   4
   6  -9  -6 3.60208 1.18648   1
  -6  -9   6 2.84131 1.46713   4
   6   9   6 5.20166 1.33334   2
  -6   9  -6 3.63546 1.45665   3
   7   9  -6 0.96341 1.19774   2
   7  -9   6 -0.8621  0.8676   1
  -7   9   6 1.04753 0.87919   3
  -7  -9  -6 0.07715 1.28117   4
  -7   9  -6 0.08690 0.85803   3
   7   9   6 1.39619 0.83702   2
   7  -9  -6 1.13813 0.93028   1
  -7  -9   6 0.08140 1.05281   4
   0 -10  -6 23.4024  2.4124   4
   0 -10  -6 22.3525  1.9732   1
   0  10  -6 22.7159  2.0581   3
   0  10  -6 21.4504  2.2140   2
   0 -10   6 20.3809  2.5173   4
   0  10   6 20.6088  2.3584   2
  -1  10   6 38.1772 19.8339   2
  -1 -10  -6 36.5069  3.4205   4
   1  10  -6 44.7217  2.9209   3
   1 -10   6 40.9541  3.6132   4
   1  10  -6 42.7788  3.8051   2
   1  10   6 35.1522 11.6894   2
  -1  10  -6 34.9370  2.8583   2
  -1  10  -6 37.6097  2.9275   3
   1 -10  -6 39.2483  3.2629   4
  -1 -10   6 41.7062  3.7423   4
   1 -10  -6 46.1877  3.2129   1
  -2 -10  -6 5.06500 1.53840   4
   2 -10   6 3.34244 1.05506   4
  -2  10   6 3.73547 1.01382   2
   2  10  -6 4.63021 3.04016   2
   2 -10  -6 4.14309 0.82976   1
  -2  10  -6 4.88205 1.26857   3
  -2 -10   6 3.66282 1.29697   4
   2  10   6 6.14615 1.83302   2
   3  10  -6 14.9065 11.4141   2
  -3 -10  -6 19.7179  2.4304   4
   3 -10   6 13.4729  1.8687   4
  -3  10   6 12.8101  4.9517   3
  -3  10   6 8.46868 1.79725   2
   3 -10  -6 12.3677  1.6951   1
  -3 -10   6 13.4768  2.7105   4
   3  10   6 17.2696  2.3754   2
  -3  10  -6 14.6891  1.8742   3
   4  10  -6 4.89622 1.24974   2
  -4  10   6 2.08319 0.69021   3
  -4 -10  -6 4.53492 1.46404   4
   4 -10   6 3.41009 1.09341   4
   4  10   6 3.08127 1.23418   2
  -4  10  -6 2.40037 3.71054   3
  -4 -10   6 4.31356 1.64595   4
   4 -10  -6 2.49329 0.96211   1
  -5  10   6 28.9622  2.7619   3
  -5 -10  -6 24.6476  3.1669   4
   5  10  -6 30.9449  3.2748   2
   5  10   6 27.0145  3.0501   2
   5 -10  -6 21.0393  2.5067   1
  -5  10  -6 28.5733 11.0202   3
  -5 -10   6 27.2558  3.3056   4
   6  10  -6 4.97153 1.74671   2
  -6  10   6 8.01928 1.82116   3
  -6 -10  -6 5.51975 1.92268   4
   6 -10  -6 5.83612 4.38330   1
  -6 -10   6 5.96247 1.90733   4
   6  10   6 5.00774 1.66665   2
  -6  10  -6 8.80982 5.48194   3
   7 -10   6 12.8035  1.5742   1
   0  11  -6 0.58026 0.51133   2
   0 -11  -6 1.93126 0.68009   4
   0  11   6 0.32639 0.50498   2
   0 -11   6 0.95090 0.70275   4
   0  11  -6 0.63559 0.45332   3
  -1  11   6 0.56325 0.79845   2
   1  11  -6 0.66864 0.45130   2
  -1 -11  -6 -0.4407  0.7061   4
   1 -11   6 1.44842 0.73417   4
   1  11   6 0.24773 0.49430   2
   1 -11  -6 0.91241 0.70146   4
  -1  11  -6 0.16237 0.51237   3
  -1 -11   6 0.97021 0.79602   4
  -2 -11  -6 -0.3902  0.8008   4
   2  11  -6 0.23113 2.13462   2
   2 -11   6 -0.0692  0.5986   4
  -2  11   6 0.22788 0.84813   2
  -2  11  -6 0.99288 0.62052   3
   2  11   6 1.47786 0.83697   2
  -2 -11   6 -0.9195  0.6523   4
   2 -11  -6 -0.0764  3.1277   1
  -3 -11  -6 0.59899 1.12671   4
   3  11  -6 0.48611 0.80137   2
   3 -11   6 1.78391 0.81311   4
   3  11   6 1.95677 0.86049   2
  -3  11  -6 0.59116 2.51279   3
  -3 -11   6 0.40789 0.87887   4
   3 -11  -6 2.43646 2.15645   1
  -4 -11  -6 -1.9411  0.9701   4
   4  11  -6 0.91503 2.56022   2
   4 -11   6 3.12660 1.26337   4
  -4 -11   6 -0.9530  0.7759   4
  -4  11  -6 -0.1551  3.1247   3
   4  11   6 0.85922 0.80440   2
   4 -11  -6 1.47949 1.34539   1
  -5  11   6 1.73529 0.82931   3
  -5 -11  -6 4.69400 1.49822   4
   5  11  -6 3.98368 1.48472   2
   5 -11  -6 0.82769 0.88585   1
   5  11   6 0.61046 0.76836   2
  -5 -11   6 1.42670 1.34404   4
  -5  11  -6 3.16047 4.54056   3
  -6  11   6 5.15385 1.23075   3
   0  12   6 3.02218 2.79804   2
   0 -12   6 3.05014 1.18903   4
   0  12  -6 3.23503 0.90433   2
   0 -12  -6 4.90393 1.49573   4
  -1 -12  -6 21.9629  2.6283   4
   1  12  -6 19.1115  2.3143   2
   1 -12   6 21.3538  2.6775   4
  -1  12   6 20.2510  2.3783   2
  -1 -12   6 17.3551  2.6434   4
   1  12   6 20.9427  2.5843   2
  -2 -12  -6 7.83013 1.97480   4
   2 -12   6 9.55087 2.04315   4
   2  12  -6 8.37838 1.57668   2
  -2  12  -6 9.23646 1.77245   3
   2  12   6 8.97097 5.48064   2
  -2 -12   6 8.19956 1.94021   4
   3 -12   6 30.4918  3.1071   4
   3  12  -6 27.7318  3.0875   2
  -3 -12  -6 25.8514  3.2584   4
  -3  12  -6 29.2778 10.4716   3
   3  12   6 29.5070  3.2010   2
  -3 -12   6 27.7935  3.3079   4
  -4  12  -6 10.7354  7.5174   3
   0 -13  -6 1.37408 0.79518   4
   0 -13   6 1.17433 0.97298   4
   0  13   6 1.27664 3.91605   2
  -1  13   6 2.24121 0.96333   2
   1  13  -6 3.85192 1.00258   2
   1 -13   6 0.89281 0.81392   4
  -1 -13  -6 3.60472 1.37051   4
   1  13   6 1.32291 1.16836   2
   2 -13   6 0.76533 0.80033   4
  -1   0   7 6.25056 0.61473   2
   1   0   7 5.31221 0.64220   4
   1   0   7 6.03575 0.48345   2
   1   0   7 6.32923 0.65195   1
   1   0  -7 6.19070 0.56061   1
  -1   0  -7 6.01492 0.48982   3
   2   0   7 11.8478  1.1526   4
   2   0   7 11.1699  2.5346   1
   2   0  -7 11.3412  0.9155   1
  -2   0   7 11.1581  0.9651   3
  -2   0  -7 11.3412  0.8064   3
  -2   0   7 11.4643  0.9297   2
   3   0  -7 16.9423  1.2935   1
  -3   0   7 14.6217  1.2423   3
  -3   0  -7 20.3967  4.3381   3
  -3   0  -7 13.7554  1.2099   4
   3   0   7 14.8486  1.3659   1
   3   0  -7 13.4347  1.1162   2
   4   0  -7 16.2648  1.3188   2
   4   0   7 15.4451  1.5826   1
  -4   0  -7 15.6304  1.4436   4
  -4   0   7 14.0598  1.4234   3
  -4   0  -7 13.3954  3.1510   3
   4   0  -7 15.6409  4.2910   1
  -5   0   7 36.9252  2.5339   3
   5   0  -7 37.4298  2.2676   2
  -5   0   7 37.3980  1.9914   4
  -5   0  -7 39.9809  2.3148   3
   5   0  -7 40.8734  2.6578   1
  -5   0  -7 37.2473  2.5047   4
   5   0   7 38.9534  2.8802   1
   6   0  -7 51.1056 11.3739   1
  -6   0  -7 44.8751  3.9540   3
   6   0  -7 48.8071  2.7980   2
  -6   0  -7 51.3457  3.2377   4
   6   0   7 45.8596  3.4322   1
  -6   0   7 50.5950  3.2119   3
  -6   0   7 46.3675  2.4609   4
   7   0  -7 11.1551  1.2511   2
  -7   0  -7 10.2566  1.4406   4
   7   0  -7 13.9329  1.6071   1
  -7   0   7 10.7450  1.8112   3
   7   0   7 9.72967 2.04832   1
  -7   0  -7 13.9024  1.4398   3
  -8   0  -7 43.7160  3.0475   3
  -8   0  -7 44.0776  3.2600   4
   8   0   7 45.4251  3.7169   1
   8   0  -7 44.7859  3.4563   1
  -8   0   7 43.5087  3.2731   3
  -9   0   7 49.1823  3.6761   3
   9   0   7 41.6589  3.9612   1
  -9   0  -7 58.0791  3.7458   4
   9   0  -7 44.0549 12.4486   1
  10   0   7 10.6500  6.3046   1
  10   0  -7 18.4713  1.9916   1
 -10   0   7 18.7037  2.0190   3
   0   1   7 2.53982 0.42941   2
   0  -1   7 2.84290 0.43259   3
   0  -1   7 2.90648 0.39931   1
   0   1   7 2.12768 0.31123   3
   0   1  -7 2.50881 0.35082   2
   0  -1   7 3.21456 0.47613   4
   0   1   7 2.78329 0.48248   1
   0  -1  -7 3.21323 0.36718   4
  -1  -1  -7 212.805   4.987   3
   1   1  -7 213.520   5.447   1
  -1  -1  -7 206.142   6.156   4
  -1   1   7 219.982   5.598   3
   1  -1   7 200.352   9.754   1
   1  -1   7 220.768   5.223   2
  -1   1   7 209.619   5.943   2
   1  -1   7 203.449   6.501   4
   1   1  -7 215.470   5.851   2
  -1  -1   7 202.361   5.686   3
   1  -1  -7 206.624   6.013   1
  -1  -1   7 220.039   6.042   4
  -1   1  -7 211.082   5.598   3
   1   1   7 207.017   6.271   1
   1   1   7 218.561   5.774   2
  -2  -1  -7 50.0077  1.6846   3
  -2   1   7 47.4300  2.1743   2
   2   1  -7 44.5659  2.0997   2
   2   1  -7 46.5759  1.9099   1
  -2  -1  -7 47.3410  2.2397   4
  -2   1   7 49.0930  2.1331   3
   2  -1   7 49.8057  2.5509   4
   2  -1   7 49.1626  2.3146   1
   2  -1  -7 48.9501  2.2938   1
   2   1   7 50.0406  1.9488   2
  -2  -1   7 50.7966  2.0060   4
   2   1   7 44.1983  2.8703   1
  -2   1  -7 47.8592  2.0520   3
  -2  -1   7 47.5514  2.1440   3
  -3  -1  -7 148.887   4.817   3
   3  -1   7 150.463   5.442   1
  -3  -1  -7 154.943   5.444   4
   3  -1   7 145.221   5.772   4
   3   1  -7 160.688   8.706   1
  -3   1   7 154.969   4.976   2
   3   1  -7 151.626   5.067   2
  -3   1   7 157.043   5.113   3
   3  -1  -7 148.094   5.371   1
   3   1   7 158.452   5.619   1
  -3  -1   7 158.030   4.904   4
  -3  -1   7 149.981   5.014   3
   3   1   7 159.423   4.573   2
  -3   1  -7 156.733   4.937   3
   4  -1   7 11.7416  1.3918   1
   4   1  -7 9.72569 1.05188   1
  -4   1   7 11.3901  1.2709   3
  -4  -1  -7 12.1415  1.3184   4
   4  -1   7 16.3701  2.0492   4
  -4  -1  -7 14.3588  1.1155   3
   4  -1  -7 13.0855  1.1298   2
   4   1   7 10.5466  3.4167   1
  -4   1  -7 9.43058 3.60452   3
   4   1   7 10.0707  2.6396   2
  -4  -1   7 12.2424  1.2513   3
   4  -1  -7 13.4880  1.3687   1
  -4  -1   7 11.4424  1.0210   4
   5   1  -7 35.4091  2.7342   1
  -5   1   7 34.5664  2.4553   3
  -5  -1  -7 32.7875  2.4068   4
  -5  -1  -7 34.2444  2.0111   3
   5   1  -7 34.8576  2.2980   2
   5  -1   7 34.8939  2.7098   1
  -5  -1   7 32.8299  2.3319   3
   5   1   7 35.2345  2.7086   1
  -5  -1   7 34.9928  2.0471   4
  -5   1  -7 35.2258  2.4561   3
  -5   1  -7 35.0943  2.3863   4
   5  -1  -7 32.2367  2.0510   2
   5  -1  -7 33.6151  2.5152   1
   5   1   7 35.0940  8.2812   2
   6  -1   7 12.6957  2.3585   1
  -6   1   7 8.67613 1.58198   3
   6   1  -7 10.2871  1.3311   1
  -6  -1  -7 9.72600 1.19743   3
  -6  -1  -7 11.9860  2.0550   4
   6   1  -7 6.55615 1.21281   2
   6  -1  -7 13.2063  1.6412   1
  -6   1  -7 8.33654 1.58660   4
  -6   1  -7 8.33343 1.40548   3
  -6  -1   7 14.0134  2.1156   3
  -6  -1   7 10.6918  1.0905   4
   6   1   7 8.92746 6.92212   2
   6  -1  -7 10.5646  1.2343   2
   6   1   7 8.93454 1.82871   1
   7  -1   7 0.24596 0.70725   1
   7   1  -7 0.51517 0.47044   2
   7   1  -7 0.95691 0.54237   1
  -7  -1  -7 1.79153 0.58985   3
  -7   1   7 -1.2662  0.5172   3
  -7  -1  -7 1.04672 0.80227   4
   7   1   7 -0.5340  0.5332   1
  -7   1  -7 2.86087 1.41998   4
  -7   1  -7 0.33258 0.68481   3
  -7  -1   7 -0.2227  0.5336   3
   7  -1  -7 0.35706 1.13227   1
   7  -1  -7 -0.2417  0.3328   2
  -8   1   7 2.58661 1.04951   3
  -8  -1  -7 4.04291 1.29592   4
   8   1  -7 1.19681 3.61151   1
   8  -1   7 6.85006 1.80567   1
   8   1  -7 2.71590 0.74122   2
  -8   1  -7 1.97634 0.80461   3
  -8   1  -7 4.02436 0.90261   4
   8  -1  -7 5.00101 1.37979   1
  -8  -1   7 5.62221 1.21636   3
   8   1   7 3.51004 4.42250   1
   9  -1   7 10.9214  2.7480   1
  -9  -1  -7 10.0315  2.1774   4
  -9   1   7 9.60324 2.00237   3
   9   1   7 10.2876  2.2994   1
   9  -1  -7 13.9395  2.5970   1
  -9   1  -7 9.81730 1.43830   4
  -9  -1   7 13.6548  1.7406   3
  -9   1  -7 8.64457 1.45030   3
 -10   1   7 2.18302 1.01058   3
  10  -1   7 2.32116 2.84083   1
  10  -1  -7 -1.6165  5.9634   1
 -10  -1   7 1.81946 0.92954   3
  10   1   7 3.84728 1.29900   1
   0   2   7 1483.19   33.77   2
   0   2   7 1562.52   31.84   3
   0   2  -7 1366.91   33.30   2
   0  -2   7 1495.01   36.85   4
   0  -2  -7 1429.60   36.37   4
   0  -2   7 1438.90   32.66   3
   0   2   7 1494.06   34.88   1
  -1  -2  -7 1429.98   35.98   4
   1   2  -7 1373.90   32.96   2
   1  -2   7 1470.38   36.37   4
  -1   2   7 1498.16   31.67   3
  -1   2   7 1416.87   33.10   2
   1  -2   7 1462.17   33.46   1
   1  -2  -7 1425.05   34.00   1
  -1  -2   7 1395.18   35.94   4
  -1   2  -7 1424.96   32.25   2
   1   2   7 1455.59   34.33   1
  -1  -2   7 1397.56   32.09   3
  -1   2  -7 1432.37   32.01   3
   1   2   7 1464.16   33.04   2
  -2  -2  -7 9.05332 0.91123   4
  -2   2   7 9.16083 0.85011   3
   2   2  -7 7.94178 0.57402   1
  -2   2   7 10.3389  0.9477   2
   2  -2   7 12.5705  1.0485   1
   2  -2   7 10.2959  1.0793   4
   2   2  -7 7.24024 0.80816   2
   2   2   7 12.0837  4.1887   1
   2  -2  -7 11.6279  1.0640   1
   2   2   7 9.55822 0.86078   2
  -2  -2   7 8.46323 0.83009   4
  -2  -2   7 9.86431 0.89252   3
  -2   2  -7 8.56204 0.84339   3
   3  -2   7 360.064  10.993   4
  -3  -2  -7 354.374   8.362   3
   3   2  -7 355.008   9.306   1
  -3   2   7 341.742   9.471   2
  -3  -2  -7 328.839  10.306   4
   3  -2   7 348.181  10.153   1
   3   2  -7 338.609   9.688   2
  -3   2   7 336.854   9.351   3
  -3  -2   7 349.164  10.004   4
   3  -2  -7 343.613  15.184   1
   3   2   7 355.538  16.759   2
   3   2   7 342.741  11.330   1
  -3  -2   7 337.472   9.384   3
  -3   2  -7 336.912  14.294   3
  -4   2   7 311.499   8.677   2
  -4  -2  -7 285.198   9.643   4
   4   2  -7 307.850   9.149   2
  -4  -2  -7 297.338   7.917   3
   4  -2   7 265.114   9.849   4
   4  -2   7 295.540   9.597   1
  -4   2   7 311.892   9.033   3
   4   2  -7 320.556   8.986   1
   4  -2  -7 287.744   9.598   1
   4   2   7 308.273   9.852   1
   4   2   7 317.474   8.942   2
  -4  -2   7 289.053   8.734   3
  -4   2  -7 314.598  18.826   3
  -4  -2   7 307.755   9.279   4
   5  -2   7 396.904  17.608   4
  -5  -2  -7 396.958  10.455   3
   5   2  -7 381.557  11.471   2
  -5   2   7 391.629  11.439   3
   5   2  -7 370.789  11.436   1
  -5  -2  -7 390.546  12.496   4
   5  -2   7 399.991  23.249   1
  -5  -2   7 405.960  11.876   4
   5   2   7 393.171  13.803   2
   5  -2  -7 403.044  12.454   1
  -5   2  -7 390.840  11.392   3
  -5  -2   7 383.905  11.254   3
   5  -2  -7 400.879  10.849   2
   5   2   7 385.741  12.482   1
   6   2  -7 281.404   9.871   1
  -6   2   7 279.983   9.426   3
  -6  -2  -7 268.165   8.392   3
  -6  -2  -7 272.476  10.068   4
   6   2  -7 295.097   9.461   2
   6  -2   7 271.247  17.766   1
  -6  -2   7 275.955   9.293   4
  -6  -2   7 265.479   9.098   3
   6  -2  -7 254.663   9.889   1
   6   2   7 294.547  10.493   1
  -6   2  -7 287.468  16.769   3
   6  -2  -7 285.890   8.693   2
   6   2   7 292.121  14.219   2
  -6   2  -7 294.980   9.826   4
  -7   2   7 37.1666  2.9456   3
   7   2  -7 36.4158  2.6388   2
  -7  -2  -7 33.2235  2.8182   4
   7  -2   7 31.7476  2.9241   1
   7   2  -7 35.9461  4.1729   1
  -7   2  -7 33.2196  2.6026   4
   7  -2  -7 26.2869  2.0569   2
   7  -2  -7 33.1603  2.9464   1
  -7  -2   7 29.0699  2.4043   3
   7   2   7 32.2234  2.9434   1
  -7  -2   7 31.6460  2.2731   4
  -7   2  -7 34.5469  2.7385   3
  -8  -2  -7 42.0015  3.5338   4
   8   2  -7 39.3909  2.9899   2
   8   2  -7 42.2183  3.2231   1
  -8   2   7 41.2488  3.2911   3
   8  -2   7 43.5982  3.7335   1
   8  -2  -7 38.9429  3.5984   1
  -8   2  -7 49.7181  3.3072   4
   8   2   7 44.8986  3.7606   1
  -8   2  -7 40.4385  3.1600   3
  -8  -2   7 46.0808  3.1880   3
   9  -2   7 58.4701  4.6724   1
  -9   2   7 55.0721  4.1658   3
  -9  -2  -7 59.0119  4.3467   4
  -9  -2   7 72.9614  4.3789   3
   9  -2  -7 55.5073  4.5210   1
   9   2   7 50.0529  4.2388   1
  -9   2  -7 61.3397  4.1183   3
 -10   2   7 8.86606 1.77093   3
 -10   2  -7 8.90984 1.58008   3
  10   2   7 9.07755 1.73249   1
  10  -2  -7 10.8255  2.5688   1
   0   3   7 3.09453 1.84942   2
   0  -3   7 2.15033 0.53953   3
   0   3  -7 1.81823 0.46061   2
   0  -3   7 2.70989 0.66254   4
   0  -3  -7 1.82305 0.45302   4
   0  -3  -7 1.61318 0.44709   1
   0   3   7 2.01144 0.24863   3
   1   3  -7 73.1783  2.9819   2
   1  -3   7 71.7589  3.2415   4
   1  -3   7 70.7763  2.5838   1
  -1   3   7 72.1513  3.0171   2
  -1   3   7 76.6757  4.2984   3
  -1  -3  -7 68.5577  3.0469   4
   1  -3  -7 72.6461  2.6470   4
  -1  -3   7 71.1692  3.1242   4
  -1   3  -7 68.6768  2.4325   2
   1   3   7 71.2261  2.9937   2
   1   3   7 66.9844  3.1679   1
   1  -3  -7 71.4023  3.1033   1
  -1   3  -7 72.7629  2.8811   3
  -1  -3   7 68.9862  2.8440   3
  -2   3   7 12.0015  1.1095   2
   2  -3   7 11.0759  1.1903   4
   2   3  -7 13.4850  1.2062   2
   2  -3   7 12.2554  1.0568   1
  -2   3   7 14.0869  1.1128   3
  -2  -3  -7 14.3754  1.3087   4
   2   3   7 14.0019  1.2051   2
  -2  -3   7 12.1329  1.0681   3
  -2  -3   7 12.8844  1.1927   4
   2   3   7 12.7144  1.2757   1
   2  -3  -7 12.8193  1.2601   1
  -2   3  -7 13.4941  1.1777   3
  -3   3   7 11.5427  1.2977   2
  -3   3   7 13.5323  1.2489   3
   3   3  -7 13.7998  1.3379   2
  -3  -3  -7 11.2703  1.2869   4
   3   3  -7 14.9134  0.9863   1
   3  -3   7 9.27769 1.23150   4
   3  -3   7 9.29610 1.12142   1
  -3  -3   7 14.2059  1.2577   3
   3   3   7 16.6137  5.8842   1
  -3   3  -7 11.3387  1.1592   3
  -3  -3   7 12.1999  1.2258   4
   3  -3  -7 11.6291  1.2864   1
   3   3   7 13.2416  4.1296   2
   4   3  -7 140.330   4.879   1
   4   3  -7 138.830   5.461   2
   4  -3   7 144.321   6.056   4
  -4   3   7 133.167   5.232   3
  -4  -3  -7 146.483   4.237   3
  -4  -3  -7 134.541   5.768   4
  -4   3   7 139.293   5.027   2
   4  -3   7 139.064   5.679   1
  -4   3  -7 137.742   5.380   3
   4   3   7 133.504  11.471   2
  -4  -3   7 138.146   5.423   4
   4  -3  -7 140.625   5.873   1
  -4  -3   7 136.812   5.147   3
   4   3   7 137.034   5.850   1
   5   3  -7 45.4585  2.9701   2
  -5  -3  -7 48.1630  2.2425   3
   5   3  -7 48.5369  2.7163   1
  -5  -3  -7 44.0472  3.1253   4
  -5   3   7 45.2388  2.9581   3
   5  -3   7 46.7810  3.2860   4
  -5   3   7 46.1890  2.5431   2
   5  -3   7 43.8336  3.1199   1
  -5  -3   7 45.6257  2.8626   4
   5   3   7 46.4111  5.8680   1
   5  -3  -7 46.4395  3.2882   1
  -5  -3   7 41.1766  2.7106   3
  -5   3  -7 50.5628 10.6573   3
   5   3   7 46.4102  2.6871   2
  -6  -3  -7 2.51776 1.07697   4
   6  -3   7 0.65774 1.61893   4
   6  -3   7 1.29605 0.87462   1
   6   3  -7 0.63070 0.50835   2
   6   3  -7 0.55196 0.53887   1
  -6   3   7 1.76597 0.75212   3
   6  -3  -7 0.57348 0.55223   2
   6   3   7 2.18301 0.55937   2
   6  -3  -7 0.36027 0.60379   1
  -6  -3   7 2.26527 0.72826   3
   6   3   7 1.04894 0.57422   1
  -6  -3   7 1.63829 0.70750   4
  -6   3  -7 0.27504 1.74330   3
  -7   3   7 43.1072  3.3008   3
   7  -3   7 52.8536 15.0799   1
   7   3  -7 36.6855  2.9449   2
  -7  -3  -7 44.5388  3.4924   4
   7   3   7 38.4551  3.3204   1
  -7  -3   7 37.9691  2.8247   4
  -7   3  -7 37.4701  3.0877   3
  -7   3  -7 41.0093  2.9183   4
   7  -3  -7 47.9041  3.7915   1
  -7  -3   7 40.5536  2.9109   3
  -8  -3  -7 29.0531  2.9036   4
  -8   3   7 24.7420  2.6195   3
   8   3  -7 29.5380  2.5369   2
   8  -3   7 31.2544  3.1477   1
  -8   3  -7 30.9279 10.0832   3
   8   3   7 27.7941  2.7454   1
  -8  -3   7 28.2221  2.4580   3
   8  -3  -7 31.5536 11.9977   1
  -8   3  -7 25.8896  2.2014   4
  -9   3   7 8.04985 1.85702   3
   9  -3   7 13.9005  3.0427   1
  -9  -3  -7 8.51788 2.15327   4
  -9  -3   7 9.00039 1.77341   3
  -9   3  -7 7.78352 1.75439   3
   9  -3  -7 16.6519  3.3293   1
   9   3   7 8.20728 1.74859   1
 -10  -3  -7 2.33417 1.21143   4
  10   3   7 -0.0131  2.7757   1
 -10   3  -7 -1.0342  0.9840   3
   0  -4  -7 1357.18   33.04   1
   0  -4   7 1352.14   35.43   4
   0   4   7 1394.50   33.19   3
   0  -4  -7 1355.25   34.99   4
   0   4  -7 1356.74   32.04   2
   0   4  -7 1369.14   31.18   3
   0   4   7 1412.94   32.66   2
  -1  -4  -7 30.4539  2.0112   4
  -1   4   7 30.6721  1.5463   3
   1  -4   7 29.6638  2.0615   4
  -1   4   7 29.1658  1.8990   2
   1  -4   7 28.1968  1.5101   1
   1   4  -7 30.7561  1.9509   2
  -1   4  -7 28.5128  1.8441   3
  -1  -4   7 30.0631  1.8367   3
  -1   4  -7 27.5044  1.5598   2
   1  -4  -7 26.7411  1.6718   4
   1   4   7 29.0312  1.9914   1
   1  -4  -7 27.4644  1.9778   1
   1   4   7 33.1937  2.0673   2
  -1  -4   7 31.3916  2.0837   4
  -2   4   7 7.15021 0.85036   3
   2  -4   7 18.4193  4.8119   1
  -2  -4  -7 7.45611 1.01818   4
  -2   4   7 7.53118 0.92654   2
   2  -4   7 6.25160 0.95287   4
   2   4  -7 7.74281 1.30821   2
   2   4   7 7.59641 0.96248   2
  -2  -4   7 7.74977 1.02250   4
   2   4   7 7.42443 1.29210   1
   2  -4  -7 7.90760 1.35076   1
  -2   4  -7 6.07930 1.07175   3
  -2   4  -7 7.32937 1.32482   2
  -2  -4   7 7.29762 0.85718   3
   2  -4  -7 8.07485 0.74858   4
   3  -4   7 14.9629  1.4431   1
  -3   4   7 19.0817  1.5624   3
   3  -4   7 14.2491  1.5810   4
  -3  -4  -7 18.7702  1.7992   4
  -3   4   7 18.5858  1.5050   2
   3   4  -7 21.0283  1.8424   2
  -3  -4   7 17.3093  1.6675   4
   3  -4  -7 14.1775  1.5535   1
  -3  -4   7 17.2659  1.4156   3
   3   4   7 21.3829  6.5506   1
   3   4   7 21.5212  1.8557   2
  -3   4  -7 19.6665  1.6999   3
  -4   4   7 26.3145  1.8766   2
  -4   4   7 26.2983  2.0791   3
   4   4  -7 21.9396  2.1141   2
   4  -4   7 25.3886  2.2493   4
   4   4  -7 23.8594  1.5597   1
   4  -4   7 24.2215  2.0622   1
  -4  -4  -7 21.8398  2.1884   4
  -4  -4   7 26.1944  2.1157   4
  -4  -4   7 26.5137  1.9406   3
   4   4   7 26.7417  2.5257   1
  -4   4  -7 23.4575  2.0265   3
   4   4   7 25.8051  2.0072   2
   4  -4  -7 23.5100  7.2246   1
  -5   4   7 196.510   7.171   3
   5   4  -7 197.951   7.529   2
  -5  -4   7 179.364   7.252   4
   5   4   7 189.010  15.780   2
   5  -4  -7 168.837   7.698   1
   5   4   7 189.350   8.569   1
  -5   4  -7 194.995  17.673   3
   6  -4   7 21.5566 18.7003   4
  -6  -4  -7 35.7744  3.2307   4
   6  -4   7 30.9682  2.8458   1
   6   4  -7 39.2519  3.0419   2
  -6   4   7 35.4230  2.8453   3
   6   4   7 34.4383  2.9760   1
  -6  -4   7 37.7775  2.6532   3
   6  -4  -7 32.9011  3.3638   1
  -6  -4   7 38.5311  2.8733   4
   6   4   7 38.5147  8.7781   2
  -6   4  -7 43.9837  5.7237   3
  -7  -4  -7 28.0766  2.8935   4
  -7   4   7 33.8219  2.9273   3
   7   4  -7 32.8367  2.8734   2
   7  -4   7 21.8139  2.5925   1
  -7  -4   7 25.6705  2.2640   3
  -7   4  -7 28.9575  2.3898   4
   7   4   7 26.0891  2.6486   1
  -7   4  -7 29.5260  3.0081   3
   7  -4  -7 26.5575  2.8679   1
  -7  -4   7 31.2703  2.6455   4
   7   4   7 32.1496  3.3077   2
  -8  -4  -7 12.9518  2.5319   4
  -8   4   7 17.4770  2.1990   3
   8  -4   7 14.5287  3.4573   1
   8   4  -7 10.7204  1.9242   2
  -8  -4   7 12.8155  1.3257   3
  -8   4  -7 6.44165 1.59264   3
   8  -4  -7 12.1510  2.5031   1
  -8   4  -7 12.9258  1.4972   4
   8   4   7 9.34133 1.94017   1
   9   4  -7 37.8108  3.4889   2
  -9   4   7 34.3270  3.3400   3
   9  -4   7 30.8273  3.4657   1
  -9  -4  -7 31.1015  3.3243   4
   9  -4  -7 27.8223  3.2084   1
   9   4   7 31.0168  3.1878   1
  -9   4  -7 34.1933  3.2815   3
 -10  -4  -7 7.92944 1.61928   4
   0   5  -7 0.28830 0.24123   3
   0  -5   7 0.48274 0.38757   4
   0   5   7 0.58811 0.31997   3
   0  -5  -7 0.42069 0.31400   1
   0   5  -7 0.29166 0.22164   2
   0   5   7 0.47914 0.27105   2
   0  -5  -7 0.58250 0.37378   4
  -1   5   7 2.21696 0.92183   2
   1   5  -7 0.56361 0.38480   2
  -1  -5  -7 1.31087 0.50335   1
  -1  -5  -7 2.60873 0.71822   4
   1  -5   7 2.51087 0.48615   1
   1  -5   7 1.80590 0.61333   4
  -1   5   7 1.16084 0.46531   3
  -1  -5   7 0.84688 0.37007   3
   1  -5  -7 1.54871 0.48936   4
   1  -5  -7 1.76327 0.55361   1
  -1   5  -7 3.04397 0.73203   3
   1   5   7 1.59270 0.60627   2
  -1  -5   7 2.13050 0.72685   4
  -1   5  -7 1.86591 0.50639   2
   2  -5   7 42.0211  2.8089   4
  -2   5   7 43.8462  2.5974   2
   2   5  -7 44.0033  2.7348   2
  -2   5   7 43.0675  2.2812   3
   2  -5   7 42.1071  2.3063   1
  -2  -5  -7 45.2286  2.8787   4
   2  -5  -7 44.6036  2.3110   4
  -2  -5   7 39.3021  2.6996   4
   2  -5  -7 41.8696  2.7115   1
   2   5   7 44.1856  2.7159   2
  -2   5  -7 41.3754  2.0257   2
  -2  -5   7 44.9796  2.4655   3
   2   5   7 40.1780  2.6413   1
  -2   5  -7 42.4129  2.5491   3
   3   5  -7 35.4682  2.5766   2
   3  -5   7 32.7098  2.5599   4
   3  -5   7 31.7191  2.4425   1
  -3  -5  -7 34.2683  2.6776   4
  -3   5   7 37.8921  2.3230   3
  -3   5   7 32.1453  2.2274   2
   3   5   7 37.7589  2.5231   2
  -3   5  -7 35.5965  2.4705   3
  -3  -5   7 34.2477  2.5480   4
   3  -5  -7 34.0806  1.9112   4
   3   5   7 30.9149  2.4115   1
  -3  -5   7 34.4280  2.1845   3
   3  -5  -7 29.8394  2.3887   1
   4  -5   7 5.31833 1.14465   1
  -4  -5  -7 7.01136 1.61824   4
  -4   5   7 6.33294 1.34414   3
   4  -5   7 6.09027 1.32493   4
  -4   5   7 6.59255 0.90837   2
   4   5  -7 6.84018 1.44527   2
   4   5   7 7.48789 1.49436   1
  -4  -5   7 5.91677 1.05343   3
  -4  -5   7 6.68410 1.41256   4
   4   5   7 7.54556 1.48555   2
   4  -5  -7 9.72605 1.77838   1
  -4   5  -7 6.06071 1.31913   3
  -5  -5  -7 15.2601  2.1222   4
  -5   5   7 16.2993  1.4725   2
   5   5  -7 16.6127  1.9820   2
   5  -5   7 11.8953  1.6621   1
   5  -5   7 11.9664  1.7163   4
  -5   5   7 19.8233  2.0346   3
  -5  -5   7 16.6330  1.6149   3
  -5  -5   7 17.5627  1.9403   4
   5   5   7 18.1454  1.8756   2
  -5   5  -7 18.4418  7.2289   3
   5   5   7 16.1834  1.8976   1
   5  -5  -7 13.3604  2.2818   1
  -6   5   7 15.1135  1.9897   3
  -6  -5  -7 14.6119  2.2170   4
   6  -5   7 14.7061  1.9709   1
   6  -5   7 16.6066  1.9787   4
   6   5  -7 19.5104  2.1937   2
  -6  -5   7 14.5553  1.4927   3
   6  -5  -7 15.5937  2.0690   1
   6   5   7 19.9428  1.9979   2
  -6  -5   7 16.8661  1.8983   4
   6   5   7 17.5403  3.1729   1
  -6   5  -7 16.1708  2.0267   3
   7   5  -7 2.05425 0.99320   2
   7  -5   7 1.65235 0.62623   4
  -7  -5  -7 0.58880 0.86933   4
   7  -5   7 3.22001 1.04703   1
  -7   5   7 3.77762 1.35518   3
  -7   5  -7 1.85517 0.98389   3
   7   5   7 5.21573 4.87125   1
  -7  -5   7 3.03259 0.85009   4
   7   5   7 3.91810 0.92421   2
  -7  -5   7 1.80593 0.58626   3
   7  -5  -7 3.58187 1.10566   1
  -8   5   7 3.23934 1.36154   3
   8   5  -7 4.76040 1.31640   2
   8  -5   7 5.86904 6.34049   1
  -8  -5  -7 6.11849 1.67035   4
   8  -5  -7 10.4486  2.3039   1
  -8  -5   7 4.61928 1.08131   4
  -8   5  -7 4.56954 1.37662   3
   8   5   7 2.51391 4.77120   1
  -9  -5  -7 3.92344 1.25181   4
   9   5  -7 2.08506 0.82937   2
   9  -5   7 4.70505 1.26653   1
  -9   5   7 1.22296 1.11268   3
  -9   5  -7 -0.7017  1.6422   3
   9  -5  -7 2.10693 1.03286   1
   0   6   7 57.2200  3.2757   2
   0  -6  -7 56.3444  3.2734   4
   0  -6  -7 61.1971  3.1525   1
   0   6   7 58.5595  5.6860   3
   0  -6   7 57.7124  3.5013   4
   0   6  -7 60.7920  3.1689   2
   0   6  -7 58.4530  2.9843   3
  -1  -6  -7 257.004   9.170   4
  -1   6   7 263.226  11.649   2
  -1   6   7 265.517   7.478   3
  -1  -6  -7 268.185   8.442   1
   1  -6   7 263.781   9.332   4
   1  -6   7 276.204   7.667   1
   1   6  -7 259.228   8.592   2
   1  -6  -7 266.286   8.803   1
   1  -6  -7 265.274   8.762   4
  -1   6  -7 295.340  55.032   2
  -1  -6   7 260.944   9.303   4
  -1   6  -7 253.259   8.127   3
   1   6   7 254.253   8.698   2
   2  -6   7 169.514   7.054   4
  -2   6   7 174.889   5.812   3
   2  -6   7 173.128   5.898   1
  -2   6   7 174.772   9.154   2
   2   6  -7 170.464   6.668   2
  -2  -6  -7 177.452   7.178   4
   2   6   7 166.453   6.564   2
  -2   6  -7 183.872   5.838   2
   2   6   7 173.097   6.654   1
  -2   6  -7 166.877   6.270   3
   2  -6  -7 173.179   6.255   4
   2  -6  -7 175.894   6.823   1
  -2  -6   7 165.331   6.932   4
  -2  -6   7 167.021   5.967   3
   3  -6   7 333.918  10.392   1
  -3   6   7 330.335  10.361   2
   3   6  -7 338.331  11.049   2
  -3   6   7 329.988   9.923   3
   3  -6   7 346.633  11.792   4
  -3  -6  -7 334.549  11.737   4
  -3  -6   7 329.700  11.466   4
  -3   6  -7 341.366  10.525   3
   3  -6  -7 340.123  10.375   4
   3  -6  -7 339.120  11.189   1
   3   6   7 325.293  10.973   1
  -3  -6   7 334.828  10.020   3
   3   6   7 347.403  10.916   2
   4   6  -7 22.0597  2.1816   2
   4  -6   7 26.5574  2.4560   4
  -4   6   7 19.9227  1.9134   3
  -4   6   7 22.9137  1.9007   2
  -4  -6  -7 17.4117  2.1409   4
   4  -6   7 26.1162  7.9957   1
  -4  -6   7 24.7922  2.4190   4
   4  -6  -7 18.9749  2.2184   1
  -4   6  -7 21.0072  2.1348   3
   4   6   7 22.1644  2.5320   1
  -4  -6   7 22.6737  1.8366   3
   4   6   7 23.0591  2.1982   2
   5   6  -7 206.802   8.500   2
   5  -6   7 208.270   8.303   1
  -5   6   7 199.695  15.057   3
   5  -6   7 228.573   9.166   4
  -5  -6  -7 209.724   9.125   4
   5  -6  -7 212.663   8.984   1
  -5  -6   7 204.794   7.494   3
  -5   6  -7 203.440  19.790   3
   5   6   7 199.463  17.659   2
   5   6   7 210.393  17.784   1
  -5  -6   7 201.338   8.607   4
   6  -6   7 0.27032 0.60899   4
  -6  -6  -7 2.74425 1.27593   4
  -6   6   7 1.42629 0.98549   3
   6  -6   7 2.30825 0.87259   1
   6   6  -7 1.10465 0.85548   2
   6   6   7 0.65254 2.05877   1
   6  -6  -7 1.09706 0.72790   1
  -6  -6   7 0.78558 0.62100   4
  -6   6  -7 1.10570 0.83089   3
   6   6   7 1.33671 1.55088   2
   7   6  -7 87.2621  5.4017   2
  -7  -6  -7 82.9069  5.7105   4
  -7   6   7 92.1396  5.3646   3
   7  -6   7 85.4636  5.4306   1
   7  -6  -7 82.7550  5.7614   1
   7   6   7 87.9034 11.2924   2
   7   6   7 89.4831  5.7800   1
  -7   6  -7 84.1970  5.3344   3
  -7  -6   7 81.7834  5.1988   4
   8   6  -7 22.5728  2.4861   2
  -8  -6  -7 19.7660  2.7428   4
  -8   6   7 20.2673  2.5851   3
   8  -6   7 17.2215  2.8958   1
  -8  -6   7 24.8932  2.3919   4
  -8   6  -7 18.5578  2.9667   3
  -9  -6  -7 64.5374  4.9805   4
   9   6  -7 55.1906  4.1744   2
   0  -7   7 4.77205 1.22619   4
   0   7  -7 5.09308 1.12937   2
   0  -7  -7 3.54738 0.99838   4
   0  -7  -7 6.14787 1.22861   1
   0   7   7 5.75767 2.47370   3
   0   7  -7 6.39224 1.19332   3
   0   7   7 5.92494 1.29930   2
  -1   7   7 17.8589  3.7272   3
  -1  -7  -7 13.0939  1.6995   4
  -1   7   7 14.9629 15.3493   2
   1   7  -7 15.7309  1.7342   2
   1  -7   7 17.1513  1.8773   4
   1  -7   7 14.8993  1.4615   1
  -1  -7  -7 16.9665  1.6223   1
   1   7  -7 14.2773  1.4440   3
   1  -7  -7 15.3875  1.6133   1
  -1  -7   7 14.7138  1.7842   4
  -1   7  -7 15.6198  1.5220   2
  -1   7  -7 14.3257  1.5172   3
   1  -7  -7 14.7629  1.6111   4
   1   7   7 17.7851  5.0129   2
  -2   7   7 5.14823 1.08326   3
   2  -7   7 5.18938 0.97195   1
   2   7  -7 4.12441 1.12099   2
   2  -7   7 5.31336 1.25234   4
  -2  -7  -7 7.76063 1.64871   4
  -2   7   7 5.27303 2.66794   2
  -2  -7  -7 6.32560 1.13177   1
   2  -7  -7 4.41893 1.09625   1
  -2   7  -7 4.71984 0.84752   2
  -2  -7   7 5.13685 1.06983   3
   2   7   7 5.50845 1.36130   2
  -2  -7   7 6.71201 1.47287   4
  -2   7  -7 6.66368 1.37162   3
   2  -7  -7 4.63898 1.01633   4
  -3   7   7 21.4926  1.9714   2
   3  -7   7 22.5662  2.3884   4
   3  -7   7 20.8259  1.8157   1
  -3  -7  -7 23.6049  2.6035   4
  -3   7   7 22.6860  1.9361   3
   3   7  -7 24.0637  2.3780   2
  -3  -7   7 21.6515  1.8038   3
   3   7   7 23.5361  2.2984   2
   3  -7  -7 19.8265  2.1581   1
  -3  -7   7 22.8680  2.3525   4
  -3   7  -7 24.3178  2.2317   3
   3   7   7 23.1576  2.0980   1
  -4   7   7 4.11557 1.14292   3
   4   7  -7 5.86037 1.50807   2
  -4  -7  -7 5.20741 1.55595   4
  -4   7   7 8.58103 2.64273   2
   4  -7   7 8.08920 2.46029   1
   4  -7   7 8.05242 1.74359   4
   4   7   7 7.46426 1.41455   1
  -4  -7   7 4.76064 1.39309   4
  -4  -7   7 7.55245 1.23823   3
   4   7   7 4.94226 1.34452   2
   4  -7  -7 8.89767 2.01719   1
  -4   7  -7 4.57581 1.25191   3
   5  -7   7 0.46292 0.63377   1
   5  -7   7 0.72053 0.77092   4
   5   7  -7 0.08179 0.53481   2
  -5   7   7 -0.6761  1.3050   3
  -5  -7  -7 0.80115 0.82057   4
  -5   7  -7 0.48915 2.36194   3
   5  -7  -7 -0.5350  0.5181   1
   5   7   7 0.39805 0.51406   2
  -5  -7   7 -0.3271  0.6214   4
   5   7   7 0.42680 0.44047   1
   6   7  -7 1.35334 0.95198   2
  -6   7   7 1.10582 0.68841   3
  -6  -7  -7 0.87808 1.10948   4
   6  -7   7 0.29828 0.69381   4
   6  -7   7 1.41260 0.71215   1
  -6  -7   7 1.10817 0.73525   4
  -6   7  -7 0.00306 1.92951   3
   6   7   7 1.12606 0.69144   2
   6  -7  -7 1.75630 0.87795   1
   7   7  -7 8.77139 1.94037   2
   7  -7   7 8.67248 1.85969   1
  -7  -7  -7 10.9833  2.2398   4
  -7   7   7 8.38296 1.93956   3
   7  -7  -7 8.34033 1.92821   1
  -7  -7   7 13.1772  2.4264   4
   7   7   7 12.2869  1.6625   2
  -7   7  -7 8.68815 2.20139   3
   8  -7   7 2.93636 1.42357   1
  -8  -7  -7 3.41203 1.63943   4
   8   7  -7 1.79451 0.94018   2
  -8   7   7 0.17359 0.89578   3
   8   7   7 1.53078 0.65188   2
  -8   7  -7 2.98230 1.19978   3
  -8  -7   7 -0.4352  0.8376   4
   8  -7  -7 1.56522 1.32578   1
   0   8  -7 117.095   5.339   2
   0  -8  -7 106.607   5.450   4
   0  -8  -7 120.026   5.312   1
   0  -8   7 105.977   5.762   4
   0   8  -7 109.760   4.931   3
   0   8   7 104.625   5.374   2
  -1   8   7 39.4722  5.2264   3
  -1   8   7 37.0722 21.7733   2
   1  -8   7 39.8938  3.2163   4
   1   8  -7 36.9767  2.5239   3
   1   8  -7 41.4950  3.0366   2
  -1  -8  -7 38.4467  3.1189   4
  -1  -8  -7 42.5017  2.7733   1
   1  -8  -7 39.1068  2.8881   1
   1  -8  -7 41.1086  2.9575   4
  -1   8  -7 37.2948  2.6401   2
  -1  -8   7 32.9550  3.0261   4
   1   8   7 40.4154  3.1158   2
  -1   8  -7 48.1114  5.4817   3
  -2  -8  -7 85.3382  4.2326   1
  -2  -8  -7 84.0598  5.0036   4
   2  -8   7 72.3791  3.5371   1
  -2   8   7 85.3945  4.2792   3
   2  -8   7 76.1849  4.8104   4
   2   8  -7 82.8676  3.9967   3
  -2   8   7 79.9228  4.5320   2
   2   8  -7 80.3455  4.6404   2
  -2   8  -7 74.0123  3.8620   2
   2  -8  -7 82.6337  4.6445   1
   2  -8  -7 77.7434  4.2568   4
  -2   8  -7 84.1849  4.4178   3
  -2  -8   7 77.2827  4.7934   4
   2   8   7 83.2498  4.7978   2
   3   8  -7 53.9202  3.8606   2
  -3  -8  -7 47.3198  3.0373   1
  -3   8   7 44.3526  3.5271   2
   3  -8   7 45.6854  3.6269   4
  -3   8   7 52.1259  3.1518   3
  -3  -8  -7 48.8281  3.9263   4
   3  -8   7 42.7454  2.7839   1
   3  -8  -7 41.3303  3.3298   1
  -3  -8   7 50.5364  3.8632   4
  -3  -8   7 48.4193  2.9673   3
   3   8   7 59.1869  3.9719   2
  -3   8  -7 56.9027 10.8960   3
  -4  -8  -7 13.9834  2.1242   4
  -4   8   7 13.3119  1.5380   2
  -4   8   7 18.5782  1.9838   3
   4   8  -7 18.1302  2.1693   2
   4  -8   7 13.4452  1.8173   4
   4  -8   7 13.4714  2.0883   1
  -4  -8   7 15.8068  2.1648   4
   4   8   7 16.4819  2.1062   2
   4  -8  -7 12.6469  6.1566   1
  -4   8  -7 17.9228  2.7239   3
  -5   8   7 23.6912  2.5859   3
   5  -8   7 20.3837  2.3731   4
   5  -8   7 20.0147  2.0767   1
   5   8  -7 27.8610  2.8768   2
  -5  -8  -7 25.2905  2.9518   4
   5  -8  -7 22.4290  2.9399   1
  -5   8  -7 27.9778 10.2922   3
   5   8   7 27.7530  2.7435   2
  -5  -8   7 22.4201  2.6508   4
   6   8  -7 1.15077 0.64567   2
  -6  -8  -7 4.12953 1.63063   4
  -6   8   7 1.33038 0.68078   3
   6  -8   7 0.39350 0.91474   1
  -6   8  -7 1.35387 1.82649   3
   6   8   7 2.07487 0.76854   2
   6  -8  -7 0.90901 0.76776   1
  -6  -8   7 1.90296 1.18642   4
   7   8  -7 12.3312  2.3632   2
   7  -8   7 12.6674  2.2268   1
  -7   8   7 10.0103  2.1583   3
  -7  -8  -7 8.77000 2.30466   4
   7   8   7 13.0268  2.4595   2
  -7   8  -7 13.5739  3.6915   3
   7  -8  -7 15.7516  2.2008   1
  -7  -8   7 12.8070  2.3461   4
   8   8  -7 14.0661  2.7172   2
  -8  -8   7 14.6726  2.0692   4
   0   9   7 0.12595 0.46827   2
   0  -9  -7 1.18135 0.54348   4
   0   9  -7 0.08309 0.41567   2
   0  -9  -7 -0.0894  0.3812   1
   0   9  -7 -0.1037  0.2837   3
   0  -9   7 0.26031 0.55652   4
  -1  -9  -7 2.00065 0.64007   1
   1  -9   7 3.47482 1.03712   4
  -1   9   7 2.74626 2.51698   2
   1   9  -7 2.70197 0.72994   3
  -1  -9  -7 2.17914 0.90856   4
   1   9  -7 3.08663 2.11105   2
   1   9   7 1.67005 2.24973   2
  -1   9  -7 1.93539 0.69945   3
  -1   9  -7 2.03118 0.67747   2
   1  -9  -7 3.06701 0.90279   4
   1  -9  -7 1.97341 0.75337   1
   2   9  -7 0.81316 0.36686   3
  -2   9   7 0.68230 0.39418   2
   2   9  -7 0.19801 0.31639   2
  -2  -9  -7 0.04123 0.60031   4
  -2  -9  -7 0.19661 0.43648   1
   2  -9   7 0.65120 0.60987   4
  -2  -9   7 5.96807 1.89350   4
   2  -9  -7 1.02673 0.46255   4
   2  -9  -7 0.50262 0.57694   1
  -2   9  -7 1.25248 0.56281   3
   2   9   7 1.04012 0.70110   2
   3  -9   7 3.77292 1.15243   4
  -3  -9  -7 3.64945 1.23864   4
   3   9  -7 3.34413 0.90707   3
  -3   9   7 1.73740 0.68485   3
   3   9  -7 3.71244 1.16572   2
  -3   9   7 4.09036 3.13588   2
   3  -9  -7 4.32330 2.89349   1
  -3   9  -7 4.07529 1.11869   3
  -3  -9   7 3.88087 1.47843   4
   3   9   7 1.84074 0.98132   2
  -4   9   7 2.80504 0.96177   3
   4   9  -7 3.17262 1.24501   2
   4  -9   7 3.17393 1.91530   1
   4  -9   7 2.18195 0.96353   4
  -4  -9  -7 4.09182 1.40571   4
  -4   9  -7 4.70422 2.01693   3
  -4  -9   7 6.18432 1.77838   4
   4  -9  -7 3.19372 1.26361   1
   4   9   7 5.68599 1.43245   2
  -5   9   7 7.07845 1.57477   3
   5  -9   7 11.9797  1.7873   4
  -5  -9  -7 11.8804  2.5920   4
   5  -9   7 10.8928  1.5347   1
   5   9  -7 8.17109 2.02974   2
  -5   9  -7 9.90246 5.97213   3
  -5  -9   7 11.4957  2.3249   4
   5  -9  -7 10.4238  4.2515   1
   5   9   7 9.89995 2.13091   2
  -6   9   7 -0.2640  0.6062   3
   6   9  -7 0.06344 0.86639   2
   6  -9   7 -0.9241  0.6365   1
  -6  -9  -7 2.08317 1.38151   4
  -6  -9   7 1.13445 1.09990   4
   6  -9  -7 1.53924 0.86367   1
   6   9   7 0.80060 0.95031   2
  -6   9  -7 0.53667 0.78791   3
   7  -9   7 9.50996 1.96900   1
   7   9  -7 9.14206 2.03792   2
  -7   9   7 5.37096 1.57512   3
  -7  -9  -7 5.97613 1.80240   4
   7  -9  -7 5.98881 1.64618   1
  -7   9  -7 3.21018 1.32664   3
   7   9   7 4.99090 1.34827   2
  -7  -9   7 6.94778 1.60941   4
   0  10   7 43.9206  3.6392   2
   0 -10  -7 48.1716  3.2313   1
   0  10  -7 48.2386  3.2990   3
   0  10  -7 47.8377  3.4851   2
   0 -10   7 44.5333  3.8447   4
   0 -10  -7 47.5757  3.6651   4
   1  10  -7 112.470   5.210   3
  -1 -10  -7 102.462   6.049   4
   1 -10   7 108.347   6.313   4
  -1  10   7 108.207   6.063   2
   1  10  -7 114.065   6.101   2
   1 -10  -7 101.477   5.753   4
   1 -10  -7 108.009   5.542   1
  -1  10  -7 108.579   5.370   3
   1  10   7 103.078   8.331   2
  -1  10  -7 112.607   5.609   2
  -1 -10   7 105.983   6.359   4
  -2  10   7 49.4578  5.8330   2
  -2 -10  -7 48.5725  4.0336   4
   2 -10   7 51.3550  4.1361   4
   2  10  -7 44.9057  3.7368   2
   2  10   7 48.8092  4.0575   2
   2 -10  -7 53.3747  3.6925   1
  -2 -10   7 44.4072  3.9907   4
  -2  10  -7 46.8832  3.4632   3
   3  10  -7 59.1281  6.1071   2
   3 -10   7 53.7764  4.2812   4
  -3  10   7 60.8173 13.0127   2
  -3 -10  -7 58.5878  4.6884   4
  -3  10   7 56.1857  3.5110   3
  -3  10  -7 55.1662  3.9775   3
  -3 -10   7 60.5842  4.8299   4
   3  10   7 52.4998  4.3378   2
   3 -10  -7 61.3647  4.2628   1
   4 -10   7 40.6549  3.6557   4
   4  10  -7 37.3736  3.5725   2
  -4  10   7 37.2454  2.9743   3
  -4 -10  -7 48.2551  4.2934   4
  -4  10  -7 39.6622  3.8707   3
   4  10   7 39.6934  3.6883   2
   4 -10  -7 39.0352  3.4595   1
  -4 -10   7 40.7790  4.0151   4
  -5 -10  -7 62.3940  5.1432   4
  -5  10   7 54.0410  6.2841   3
   5  10  -7 61.0266  4.8411   2
  -5  10  -7 51.6859 14.9463   3
   5  10   7 60.6111  4.8876   2
  -5 -10   7 57.5513  4.9269   4
   5 -10  -7 58.7931  4.5689   1
   6  10  -7 15.2755  2.8771   2
  -6 -10  -7 17.2633  3.3214   4
  -6  10   7 12.5379  2.2662   3
  -6 -10   7 18.1722  2.6640   4
   6  10   7 12.6147  2.4689   2
   6 -10  -7 17.1878  2.4259   1
  -6  10  -7 12.7385  2.4397   3
   0  11   7 0.94097 2.64491   2
   0 -11   7 2.85088 1.16790   4
   0  11  -7 1.91370 0.47757   3
   0  11  -7 2.02308 0.58270   2
   0 -11  -7 1.66346 0.88129   4
   1  11  -7 6.02754 1.41449   2
  -1 -11  -7 4.99598 1.27948   4
  -1  11   7 4.22564 1.20171   2
   1 -11   7 6.34802 1.76180   4
  -1  11  -7 5.42817 1.30085   3
  -1 -11   7 5.39777 1.79718   4
   1 -11  -7 7.75741 1.52425   4
   1  11   7 6.59273 1.87063   2
  -2  11   7 1.93474 1.85397   2
   2  11  -7 -0.4041  0.5600   2
  -2 -11  -7 2.09559 0.99327   4
   2 -11   7 1.32200 0.88661   4
   2  11   7 -0.1178  2.9012   2
   2 -11  -7 1.59922 0.64359   1
  -2  11  -7 1.05102 0.94037   3
  -2 -11   7 -0.7153  0.7553   4
  -3 -11  -7 9.92170 2.18293   4
   3 -11   7 13.1205  2.4693   4
   3  11  -7 11.7107  7.2323   2
   3 -11  -7 10.8310  3.2588   1
  -3  11  -7 11.6872  2.2488   3
   3  11   7 11.5414  2.6864   2
  -3 -11   7 11.5674  2.5028   4
   4  11  -7 2.29614 1.09499   2
   4 -11   7 2.41048 0.93235   4
  -4 -11  -7 0.90126 1.00933   4
  -4 -11   7 2.55513 1.40443   4
   4  11   7 1.77253 1.05086   2
   4 -11  -7 1.92055 1.05765   1
  -4  11  -7 -0.8701  3.0460   3
   5  11  -7 0.87757 0.89246   2
  -5  11   7 0.93621 3.49233   3
  -5 -11  -7 -0.6355  0.9481   4
   5  11   7 3.48930 1.19864   2
  -5 -11   7 1.58611 1.16468   4
   5 -11  -7 -0.1656  0.8440   1
  -5  11  -7 1.30357 4.01900   3
  -6  11   7 0.05518 0.71558   3
   0 -12  -7 22.0417  2.6026   4
   0  12  -7 22.6602  2.4133   2
   0 -12   7 17.3328  3.2438   4
   0  12   7 18.7085 32.5364   2
  -1  12   7 18.8744  2.2552   2
  -1 -12  -7 21.3057  2.5030   4
   1 -12   7 19.4008  2.6470   4
   1  12  -7 23.9953  2.6396   2
   1  12   7 21.2259  2.7687   2
  -1 -12   7 21.2043  2.7564   4
   2 -12   7 7.98425 1.84940   4
  -2  12   7 5.58762 2.20826   2
  -2 -12  -7 12.6925  1.8992   4
   2  12   7 9.05557 2.02416   2
  -2 -12   7 7.46110 1.88436   4
  -2  12  -7 7.18814 1.45237   3
   3  12  -7 11.1607  6.8174   2
  -3 -12  -7 14.5679  2.7875   4
   3  12   7 13.9206  8.7259   2
  -3  12  -7 10.2112  1.9084   3
  -3 -12   7 8.85950 2.11942   4
  -4  12  -7 3.29860 4.98801   3
   0  13   7 -0.0908  1.4677   2
   1 -13   7 4.95806 1.26443   4
  -1  13   7 7.49450 1.74547   2
  -1 -13  -7 4.62763 1.54330   4
   1  13  -7 3.86461 0.95869   2
   0   0   8 4070.82   97.47   4
   0   0   8 3834.58   86.01   3
   0   0   8 4078.93   91.30   1
   0   0   8 4019.09   88.97   2
  -1   0  -8 257.724   6.362   3
   1   0   8 266.245   6.581   2
   1   0  -8 248.463   6.838   1
  -1   0   8 258.755   6.687   3
   1   0   8 252.468   7.228   1
   1   0   8 260.268   7.732   4
  -1   0   8 253.974   6.971   2
   2   0   8 24.0841  1.5829   2
  -2   0   8 21.0904  1.3631   2
   2   0   8 24.9905  1.6250   1
  -2   0  -8 22.5850  1.1897   3
   2   0   8 22.4469  1.6397   4
   2   0  -8 23.1640  1.3800   1
   3   0   8 56.8004  3.0492   1
  -3   0   8 60.3932  2.7531   3
  -3   0  -8 58.7413  2.8027   4
  -3   0  -8 56.7843  2.3677   3
   3   0  -8 57.1635  2.6933   1
   3   0  -8 57.1330  2.5963   2
   4   0  -8 68.2006  3.0927   2
  -4   0  -8 65.1978  4.7770   3
   4   0   8 68.0998  3.6270   1
  -4   0  -8 63.0506  3.2509   4
  -4   0   8 67.2921  3.2329   3
   4   0  -8 68.9329  3.3158   1
  -5   0  -8 113.571   5.003   4
   5   0  -8 119.042   5.102   1
  -5   0   8 119.241   4.949   3
  -5   0  -8 117.718   4.528   3
   5   0  -8 118.758   4.680   2
   5   0   8 112.580   5.403   1
  -6   0   8 397.520  11.947   3
  -6   0  -8 376.172  17.280   3
   6   0   8 397.231  13.125   1
   6   0  -8 390.270  12.539   1
  -6   0  -8 391.721  12.656   4
   6   0  -8 384.402  11.487   2
   7   0  -8 0.89087 0.49099   1
   7   0  -8 0.07344 0.33184   2
  -7   0  -8 2.02671 0.62043   3
  -7   0  -8 1.93123 0.65577   4
   7   0   8 1.14583 0.85814   1
  -7   0   8 0.98077 0.70735   3
  -8   0  -8 114.718   5.947   4
   8   0   8 113.091  12.133   1
  -8   0   8 117.146   5.898   3
  -8   0  -8 119.064   5.558   3
   8   0  -8 106.628   5.989   1
   9   0  -8 51.0358  4.6168   1
   9   0   8 56.2206 14.4876   1
  -9   0   8 49.4488  3.7261   3
  -9   0  -8 54.5585  3.7769   4
 -10   0   8 36.6364  3.0573   3
  10   0  -8 42.8951  3.5460   1
  10   0   8 36.1547  3.5027   1
   0  -1  -8 1.60010 0.31496   4
   0   1   8 1.62603 0.28809   3
   0   1   8 1.51955 0.38518   2
   0  -1   8 1.19442 0.33290   3
   0   1   8 1.35678 0.39504   1
   0  -1   8 1.31763 0.30933   1
   0   1  -8 2.36228 0.41382   2
   0  -1   8 1.65252 0.40956   4
   1  -1   8 16.6332  1.2580   4
  -1   1   8 16.1478  0.9901   3
   1   1  -8 16.9803  0.8687   1
   1  -1   8 17.9791  0.8306   2
   1   1  -8 16.7225  1.0763   2
   1  -1   8 16.3342  1.0739   1
  -1  -1  -8 16.7585  1.0763   4
  -1  -1  -8 16.3231  0.7312   3
  -1   1   8 16.7128  1.1489   2
   1  -1  -8 16.5413  1.0996   1
   1   1   8 16.0858  1.2326   1
   1   1   8 17.3021  1.0430   2
  -1   1  -8 15.4826  0.9867   3
  -1  -1   8 15.2770  1.0524   3
  -1  -1   8 16.0790  0.9860   4
  -2   1   8 62.3588  2.6867   2
  -2   1   8 66.1737  2.6320   3
   2   1  -8 66.0164  2.4203   1
  -2  -1  -8 65.8786  2.0889   3
   2  -1   8 63.0590  3.0860   4
   2  -1   8 65.3982  2.8438   1
  -2  -1  -8 63.5391  2.7866   4
   2   1  -8 64.0699  2.6744   2
  -2   1  -8 62.6299  2.4999   3
   2   1   8 66.6700  2.3956   2
  -2  -1   8 70.5937  2.5075   4
   2  -1  -8 66.4461  2.8401   1
  -2  -1   8 63.6858  2.6588   3
   2   1   8 63.2148  2.9695   1
  -3   1   8 363.631  10.173   2
  -3  -1  -8 381.085  10.996   3
   3   1  -8 369.363  10.350   2
  -3  -1  -8 384.032  11.203   4
   3   1  -8 368.966  10.258   1
  -3   1   8 380.818  10.200   3
   3  -1   8 395.147  11.879   4
   3  -1   8 395.956  11.058   1
   3  -1  -8 396.990  10.971   1
   3   1   8 372.519  11.099   1
   3   1   8 375.406   9.689   2
  -3  -1   8 390.879  10.244   3
  -3   1  -8 382.994   9.998   3
  -3  -1   8 388.523  10.484   4
  -4  -1  -8 26.1299  2.0001   4
   4   1  -8 28.8315  1.9290   2
  -4  -1  -8 29.0175  1.6459   3
  -4   1   8 26.9108  1.9766   3
   4   1  -8 28.9683  1.8996   1
   4  -1   8 30.9666  2.3076   1
   4  -1   8 26.8811  6.6556   4
   4  -1  -8 29.4453  6.1202   1
   4   1   8 30.8102  1.5907   2
   4  -1  -8 28.4390  1.8093   2
   4   1   8 28.7268  2.2381   1
  -4   1  -8 29.7586  6.4474   3
  -4  -1   8 29.4721  1.6949   4
  -4  -1   8 30.0200  2.0134   3
   5   1  -8 14.1930  1.3881   2
   5   1  -8 19.1017  5.6670   1
  -5  -1  -8 12.1017  1.4479   4
  -5   1   8 14.9835  1.6377   3
  -5  -1  -8 11.8877  1.5843   3
   5  -1   8 8.08045 1.55976   1
   5   1   8 15.9396  6.5209   1
   5  -1  -8 12.4137  1.2633   2
   5  -1  -8 11.5590  3.5494   1
  -5  -1   8 14.2112  1.1996   4
   5   1   8 12.6194  1.0846   2
  -5  -1   8 11.3246  1.3829   3
  -5   1  -8 13.2790  1.7779   3
  -5   1  -8 14.0867  1.4838   4
   6  -1   8 4.61296 1.23270   1
  -6   1   8 7.26807 1.58178   3
   6   1  -8 7.20779 1.46614   2
  -6  -1  -8 6.32666 1.01287   3
  -6  -1  -8 5.22282 1.25770   4
   6   1  -8 9.05558 1.67467   1
   6  -1  -8 3.72050 0.79520   2
  -6   1  -8 8.51137 1.60970   3
  -6  -1   8 6.07674 0.79002   4
  -6   1  -8 7.10504 1.53553   4
  -6  -1   8 6.20871 1.30298   3
   6   1   8 7.42134 4.97516   1
   7   1  -8 3.91119 0.81057   1
  -7   1   8 3.07917 0.97479   3
   7  -1   8 3.55995 1.13633   1
  -7  -1  -8 4.48723 1.16144   4
  -7  -1  -8 6.34623 1.12570   3
   7  -1  -8 5.55978 4.23532   1
  -7   1  -8 4.61992 3.41683   3
   7   1   8 8.08467 5.48616   1
   7  -1  -8 3.49546 0.74760   2
  -7   1  -8 2.77254 0.89001   4
  -7  -1   8 5.14562 1.17741   3
  -8   1   8 6.60582 1.42730   3
   8   1  -8 6.24380 2.25375   1
  -8  -1  -8 5.14959 1.51213   4
   8  -1   8 4.19981 1.35400   1
  -8   1  -8 5.19719 1.22423   4
  -8  -1   8 4.63928 1.13008   3
   8  -1  -8 4.77235 1.26604   1
   8   1   8 3.81135 2.12530   1
   9  -1   8 27.3428  3.6490   1
  -9  -1  -8 31.6855  2.9564   4
   9   1  -8 34.9849  3.0640   1
  -9   1   8 29.5633  2.9837   3
  -9  -1   8 26.6747  2.6194   3
  -9   1  -8 28.0408  2.6930   3
   9   1   8 29.3433  3.2252   1
  -9   1  -8 32.4749  2.7118   4
 -10   1   8 1.81637 1.10465   3
  10  -1   8 3.04283 1.50823   1
 -10  -1   8 -0.2937  0.7922   3
  10  -1  -8 -0.1037  5.7468   1
  10   1   8 2.73687 1.10200   1
   0   2   8 5648.78  115.98   3
   0  -2   8 5719.64  127.63   1
   0  -2   8 5357.33  132.24   4
   0   2   8 5345.86  131.63   2
   0  -2  -8 5283.17  131.73   4
   0   2  -8 5314.17  120.30   2
   0   2   8 5439.09  124.05   1
   0  -2   8 5304.66  116.91   3
  -1   2   8 17.1818  1.0560   3
   1   2  -8 18.2099  1.2325   2
   1  -2   8 21.1383  1.1945   1
  -1   2   8 18.0013  1.2909   2
   1  -2   8 23.4945  1.5778   4
  -1  -2  -8 18.9683  1.2512   4
   1   2   8 15.8852  1.1886   2
   1  -2  -8 19.8247  1.3764   1
  -1  -2   8 18.2159  1.2468   3
  -1  -2   8 17.7345  1.2521   4
  -1   2  -8 19.1806  0.9391   2
   1   2   8 19.3468  1.4589   1
  -1   2  -8 15.9771  1.1559   3
   2  -2   8 126.376   4.474   1
  -2   2   8 137.770   4.294   3
  -2   2   8 132.223   4.545   2
   2   2  -8 131.191   4.516   2
   2   2  -8 139.330   3.871   1
   2  -2   8 116.834   4.922   4
  -2  -2  -8 129.089   4.742   4
   2   2   8 143.553   4.435   2
   2   2   8 130.857   4.949   1
  -2  -2   8 135.566   4.548   4
  -2  -2   8 127.571   4.378   3
  -2   2  -8 135.093   4.410   3
   2  -2  -8 126.600   4.733   1
   3  -2   8 102.506  10.300   1
  -3   2   8 104.533   3.951   3
   3   2  -8 118.041   3.766   1
  -3  -2  -8 101.643   4.318   4
   3   2  -8 109.546   4.196   2
  -3  -2  -8 104.271   3.114   3
  -3   2   8 100.309   3.942   2
   3  -2   8 92.0173  4.5125   4
  -3  -2   8 105.667   3.986   4
   3   2   8 113.608   3.868   2
  -3  -2   8 104.132   4.022   3
   3  -2  -8 99.7065  4.3402   1
  -3   2  -8 104.727   3.999   3
   3   2   8 108.761   4.612   1
   4  -2   8 156.393   6.147   4
   4  -2   8 143.594  13.793   1
  -4  -2  -8 127.369   5.350   4
  -4   2  -8 116.256   4.787   3
   4  -2  -8 144.544   5.678   1
  -4  -2   8 127.840   4.935   3
   4   2   8 115.637   9.591   2
   5   2  -8 58.8046  3.2787   2
  -5   2   8 57.2698  3.3429   3
   5  -2   8 44.5639  5.5406   1
   5   2  -8 63.9554  3.2563   1
   5   2   8 57.8170  2.8113   2
   5  -2  -8 48.1332  3.3189   1
   5   2   8 55.7519  3.6189   1
  -5  -2   8 55.6011  2.9864   4
  -5   2  -8 65.4279 11.7260   3
   6   2  -8 60.1529  3.5778   1
   6   2  -8 64.3909  3.6747   2
  -6  -2  -8 68.9267  4.1631   4
  -6   2   8 58.2148  3.6945   3
   6  -2   8 63.0915  4.0878   1
  -6  -2  -8 61.8605  3.0800   3
   6   2   8 63.4871  4.1648   1
   6  -2  -8 66.6776  3.3233   2
  -6  -2   8 61.6575  3.6194   3
  -6   2  -8 60.2161  3.6443   4
  -6   2  -8 67.6734  3.8020   3
   6  -2  -8 72.5480  4.3219   1
   6   2   8 56.2440  3.0518   2
  -6  -2   8 63.4752  3.3706   4
  -7  -2  -8 10.8424  1.9869   4
   7   2  -8 5.28141 3.88804   1
   7   2  -8 7.57665 1.45336   2
   7  -2   8 9.10636 2.05390   1
  -7   2   8 8.07934 1.55082   3
  -7   2  -8 6.32039 1.34844   4
   7  -2  -8 12.4554  1.6409   1
   7   2   8 7.81270 1.56743   1
   7  -2  -8 8.49583 1.05167   2
  -7   2  -8 5.53463 1.29721   3
   8   2  -8 30.3246  2.5477   1
  -8   2   8 28.7732  2.7392   3
   8   2  -8 30.4497  2.5708   2
  -8  -2  -8 28.7795  2.9486   4
   8  -2   8 25.0196  2.8151   1
  -8  -2   8 29.5390  2.4586   3
  -8   2  -8 32.2720  2.5723   4
  -8   2  -8 28.3302  2.6535   3
   8  -2  -8 30.2002  3.0212   1
   8   2   8 29.7123  3.0004   1
  -9   2   8 17.0899  2.2038   3
   9  -2   8 21.7576  2.7199   1
  -9  -2  -8 21.6179  2.5093   4
  -9   2  -8 23.2485  2.4202   3
  -9  -2   8 21.5307  2.0594   3
   9  -2  -8 18.8723  2.2742   1
   9   2   8 21.4651  2.5200   1
 -10  -2  -8 18.7332  2.4504   4
 -10   2   8 23.8947  2.8704   3
  10  -2  -8 22.1385  2.7226   1
 -10  -2   8 25.3776  2.1849   3
 -10   2  -8 28.4321  2.5738   3
  10   2   8 23.4436  2.8081   1
   0   3   8 1.50538 1.26242   2
   0   3  -8 1.23067 0.37722   2
   0  -3   8 1.05717 0.38587   4
   0  -3  -8 0.60227 0.32048   4
   0  -3   8 1.28498 0.43120   3
   0   3   8 1.41266 0.28577   3
   0  -3  -8 1.13169 0.37686   1
  -1   3   8 224.227   5.873   3
   1  -3   8 221.974   7.173   1
  -1   3   8 212.858   6.637   2
   1  -3   8 214.555   7.173   4
  -1  -3  -8 215.314   6.941   4
   1   3  -8 219.068   6.551   2
   1  -3  -8 219.727   6.297   4
  -1   3  -8 208.268   5.840   2
  -1  -3   8 218.343   6.431   3
  -1   3  -8 219.219   6.372   3
   1   3   8 226.827   8.012   2
   1  -3  -8 212.991   6.798   1
   1   3   8 215.867   7.057   1
  -1  -3   8 224.698   7.077   4
  -2   3   8 5.45025 0.73453   2
   2  -3   8 5.06726 0.86168   1
   2   3  -8 5.46986 0.76075   2
  -2  -3  -8 5.72212 0.82268   4
  -2   3   8 5.99657 0.71555   3
   2  -3   8 5.29809 1.04783   4
   2  -3  -8 5.31478 1.02509   1
  -2  -3   8 7.01292 0.82143   3
  -2   3  -8 5.99528 0.99696   3
   2   3   8 7.20414 0.84705   2
  -2  -3   8 5.17799 0.73578   4
   2   3   8 5.54366 2.92582   1
  -3   3   8 229.617   7.132   2
   3   3  -8 230.330   7.392   2
   3  -3   8 219.730   8.040   4
  -3  -3  -8 217.762   7.758   4
  -3   3   8 225.798   6.930   3
   3  -3   8 218.135   7.298   1
   3   3  -8 240.799   6.442   1
  -3  -3   8 219.468   6.943   3
   3   3   8 228.223   7.021   2
   3   3   8 226.599  10.097   1
  -3   3  -8 236.646   7.239   3
  -3  -3   8 227.258   7.493   4
   3  -3  -8 223.952   7.668   1
  -4   3   8 4.10425 0.83956   2
   4   3  -8 4.61363 1.18158   1
  -4  -3  -8 5.16137 0.53391   3
   4  -3   8 6.83322 1.47523   4
   4  -3   8 6.04257 1.31802   1
  -4   3   8 4.63182 1.06297   3
   4   3  -8 4.20106 0.99212   2
  -4  -3  -8 3.96720 1.06832   4
  -4  -3   8 5.79920 1.06751   3
  -4  -3   8 3.93681 0.86447   4
   4   3   8 4.49171 1.04784   1
   4   3   8 4.95178 2.80126   2
   4  -3  -8 4.86094 3.08162   1
  -4   3  -8 3.27009 0.83149   3
  -5   3   8 9.60932 1.12512   2
  -5  -3  -8 10.2656  1.5260   4
   5  -3   8 12.9907  2.1294   1
   5   3  -8 9.64531 1.30746   2
   5  -3   8 11.1283  1.5680   4
  -5   3   8 10.1125  1.6817   3
   5   3  -8 8.40196 0.98176   1
  -5  -3   8 10.9088  1.3493   4
   5   3   8 9.90835 1.78574   1
   5  -3  -8 11.0622  1.5111   1
  -5  -3   8 10.2772  1.6376   3
  -5   3  -8 7.67337 4.16479   3
   5   3   8 7.24643 1.24227   2
   6  -3   8 22.1797  8.6128   4
  -6   3   8 14.8556  1.7772   3
  -6  -3  -8 15.0638  2.1054   4
   6   3  -8 13.6134  1.5032   1
   6  -3   8 17.5826  7.7965   1
   6   3  -8 11.8473  1.9339   2
   6  -3  -8 17.6598  1.5200   2
  -6  -3   8 14.1842  1.5857   4
  -6  -3   8 14.4594  1.6677   3
   6  -3  -8 16.1540  7.2504   1
   6   3   8 14.9114  1.5045   2
   6   3   8 16.5772  2.3293   1
  -6   3  -8 11.9581  1.9572   3
  -7  -3  -8 39.5084  3.3990   4
   7  -3   8 40.1642  3.3533   1
   7   3  -8 41.3426  3.1912   2
  -7   3   8 41.5393  3.2021   3
  -7   3  -8 43.4293  3.3119   3
  -7  -3   8 42.8495  3.0404   3
  -7  -3   8 39.4789  2.7722   4
  -7   3  -8 44.9009  3.1515   4
   7  -3  -8 42.8592  3.5544   1
   7   3   8 40.2275  3.4453   1
   8  -3   8 1.62302 0.97302   1
  -8   3   8 5.33451 1.43033   3
   8   3  -8 2.79189 0.95829   2
  -8  -3   8 3.32893 0.92124   3
  -8   3  -8 3.86746 1.02935   3
  -8   3  -8 3.76060 0.82504   4
   8   3   8 3.61441 1.00611   1
   8  -3  -8 1.61619 1.77848   1
  -9  -3  -8 3.92083 1.64336   4
   9  -3   8 11.1082  2.4685   1
  -9   3   8 6.83072 1.80609   3
  -9  -3   8 6.74803 1.22413   3
   9   3   8 9.16980 4.50842   1
   9  -3  -8 6.08808 1.51248   1
  -9   3  -8 7.46949 1.45381   3
 -10  -3  -8 -0.3071  1.0086   4
 -10   3  -8 -0.0509  0.9335   3
  10   3   8 -0.0790  0.9162   1
   0  -4   8 512.296  14.748   4
   0   4   8 539.833  13.991   3
   0   4  -8 507.027  13.204   2
   0  -4  -8 512.914  13.752   1
   0   4   8 516.085  17.132   2
   0  -4   8 503.104  13.127   3
   0  -4  -8 504.976  14.243   4
  -1   4   8 1195.15   37.70   2
  -1   4   8 1218.46   26.86   3
   1  -4   8 1146.06   31.26   4
   1  -4   8 1242.96   28.32   1
  -1  -4  -8 1169.33   31.06   4
   1   4  -8 1222.39   28.78   2
   1   4   8 1186.21   29.63   1
   1  -4  -8 1177.49   29.43   1
  -1   4  -8 1160.26   27.63   3
   1  -4  -8 1202.52   30.43   4
  -1  -4   8 1176.01   27.72   3
  -1   4  -8 1191.35   27.82   2
  -1  -4   8 1196.93   31.23   4
   1   4   8 1228.32   28.91   2
   2  -4   8 476.196  12.476   1
   2   4  -8 448.272  12.770   2
  -2   4   8 457.236  20.395   3
   2  -4   8 467.194  13.950   4
  -2   4   8 459.883  12.607   2
  -2  -4  -8 451.609  13.701   4
  -2   4  -8 470.993  12.282   2
   2   4   8 471.852  13.409   1
  -2  -4   8 455.735  12.207   3
  -2   4  -8 462.073  13.358   3
   2  -4  -8 457.002  13.197   1
   2   4   8 472.783  12.768   2
  -2  -4   8 475.301  13.677   4
   3  -4   8 127.130   4.983   1
  -3   4   8 131.537   4.769   3
   3  -4   8 122.276   5.496   4
  -3  -4  -8 119.028   5.322   4
   3   4  -8 119.446   5.082   2
  -3   4   8 124.204   4.852   2
   3  -4  -8 120.055   5.252   1
  -3  -4   8 129.711   4.819   3
   3   4   8 123.167   4.873   2
  -3  -4   8 127.111   5.209   4
  -3   4  -8 128.956   5.031   3
   3   4   8 125.895   5.573   1
   4  -4   8 649.662  19.808   4
   4   4  -8 698.430  19.718   1
   4  -4   8 660.759  18.445   1
   4   4  -8 661.940  18.284   2
  -4  -4  -8 673.231  19.791   4
  -4   4   8 667.851  17.415   3
  -4   4   8 668.120  17.591   2
   4   4   8 687.997  19.173   1
   4   4   8 684.760  17.984   2
  -4  -4   8 658.330  19.115   4
  -4   4  -8 687.107  17.834   3
  -4  -4   8 672.439  17.418   3
   4  -4  -8 670.123  19.051   1
  -5   4   8 321.749  10.379   3
   5  -4   8 359.590  12.115   4
  -5   4   8 323.356   9.998   2
  -5  -4  -8 336.300  11.806   4
   5   4  -8 315.160  10.868   2
   5  -4   8 349.777  11.325   1
  -5  -4   8 323.056  11.007   4
   5   4   8 320.237  10.362   2
   5   4   8 319.015  24.461   1
   5  -4  -8 348.964  11.876   1
  -5   4  -8 325.095  23.424   3
  -5  -4   8 340.283  10.391   3
  -6   4   8 207.950   8.085   3
   6  -4   8 204.289   8.660   1
   6  -4   8 212.590  60.320   4
   6   4  -8 215.126   8.441   2
  -6  -4  -8 212.304   8.976   4
  -6   4  -8 208.123   8.234   3
  -6  -4   8 203.625   7.745   3
   6   4   8 219.548   9.087   1
  -6  -4   8 212.453   8.215   4
   6  -4  -8 192.966   8.694   1
   6   4   8 226.526   7.901   2
  -7   4   8 56.9716  3.9086   3
   7  -4   8 63.2594 15.9891   1
  -7  -4  -8 57.3713  4.2734   4
   7   4  -8 55.5064  3.8965   2
   7  -4  -8 64.1399  4.5802   1
  -7   4  -8 60.3718  5.9000   3
   7   4   8 53.8534  4.8026   2
  -7  -4   8 63.3784  3.8716   4
  -7  -4   8 60.8004  3.7417   3
   7   4   8 58.7313  4.2827   1
  -8  -4  -8 41.7044  3.7627   4
   8   4  -8 45.9603  3.5500   2
  -8   4   8 45.4035  3.6351   3
   8  -4   8 37.3656  3.5465   1
  -8   4  -8 47.1477  3.8058   3
  -8   4  -8 47.5448  3.1534   4
  -8  -4   8 41.6500  3.0232   3
   8  -4  -8 41.3055  3.8492   1
   8   4   8 44.7971  3.7366   1
   9   4  -8 23.3159  2.2688   2
  -9  -4  -8 21.9257  2.7062   4
   9  -4   8 21.7626  2.9055   1
  -9   4   8 27.2084  2.8992   3
  -9   4  -8 24.1972  2.5712   3
   9  -4  -8 26.8513  3.1558   1
   9   4   8 23.1036  2.6390   1
   0   5  -8 0.23846 0.30389   2
   0   5  -8 0.28850 0.28154   3
   0   5   8 0.56947 0.27702   3
   0  -5   8 0.00178 0.33708   4
   0  -5  -8 0.51455 0.38682   1
   0  -5  -8 0.63591 0.48768   4
   0   5   8 0.25684 0.29845   2
  -1   5   8 56.6114  2.3603   3
   1  -5   8 47.5177  2.5793   1
   1   5  -8 56.4484  2.9669   2
   1  -5   8 52.9699  3.1536   4
  -1  -5  -8 53.2591  3.0247   4
  -1   5   8 52.7730  2.9490   2
  -1   5  -8 53.0438  2.7649   3
   1  -5  -8 50.6768  2.9186   1
  -1  -5   8 51.4177  3.0711   4
  -1   5  -8 46.5296  2.4089   2
  -1  -5   8 56.0389  2.8247   3
   1   5   8 62.7798  3.2036   2
   1  -5  -8 52.7353  2.6956   4
   2  -5   8 6.23503 1.28431   4
  -2   5   8 6.36056 1.24506   2
   2  -5   8 8.02545 3.33785   1
  -2   5   8 6.26005 0.80551   3
  -2  -5  -8 7.49935 1.40486   4
   2   5  -8 5.90644 1.19538   2
  -2  -5   8 7.14749 0.90676   3
   2   5   8 7.41335 1.03309   1
  -2   5  -8 6.39944 1.92671   3
  -2   5  -8 6.33547 1.69037   2
  -2  -5   8 7.69593 1.43187   4
   2  -5  -8 6.01231 0.72256   4
   2   5   8 7.38997 1.34994   2
   2  -5  -8 6.21132 1.24170   1
   3  -5   8 7.55600 1.31923   1
   3   5  -8 5.82584 1.25311   2
  -3   5   8 6.68310 1.21639   2
  -3   5   8 5.90489 1.12434   3
  -3  -5  -8 7.57465 1.45786   4
   3  -5   8 7.76242 1.47308   4
  -3  -5   8 6.71646 1.16673   3
   3   5   8 5.99641 1.21948   2
   3  -5  -8 7.88207 1.44327   1
   3   5   8 5.05519 1.18295   1
  -3   5  -8 4.97034 1.12144   3
  -4  -5  -8 24.3023  2.4825   4
   4   5  -8 26.9248  2.3941   2
   4  -5   8 27.2543  2.4723   4
   4  -5   8 29.0949  2.2890   1
  -4   5   8 26.3807  2.2572   2
  -4   5   8 26.2524  2.1430   3
  -4  -5   8 27.2631  2.3288   4
   4   5   8 27.0066  2.2070   2
   4  -5  -8 27.8042  2.5109   1
  -4  -5   8 27.4639  2.0613   3
   4   5   8 23.3334  2.5987   1
  -4   5  -8 26.0964  2.2759   3
   5   5  -8 17.7947  2.0930   2
  -5   5   8 16.2387  1.8553   3
   5  -5   8 16.7630  1.9009   1
  -5   5   8 16.9088  1.5258   2
   5  -5   8 18.0449  2.0637   4
  -5  -5  -8 19.6732  2.3291   4
  -5   5  -8 13.8582  6.3624   3
   5   5   8 14.2971  2.9742   2
  -5  -5   8 14.4560  1.5249   3
   5   5   8 16.4018  1.8966   1
   5  -5  -8 16.2055  2.0003   1
  -5  -5   8 16.3839  1.8536   4
  -6   5   8 18.1880  2.0850   3
   6  -5   8 19.8972  2.2146   4
   6  -5   8 18.1060  2.1431   1
  -6  -5  -8 16.6374  2.8467   4
  -6  -5   8 20.0711  2.0571   4
   6   5   8 15.6415  1.9127   1
   6  -5  -8 17.7913  2.2010   1
  -6   5  -8 12.7143  4.5680   3
   6   5   8 15.7669  6.1079   2
  -6  -5   8 16.9779  1.6502   3
  -7   5   8 6.36749 1.69583   3
   7   5  -8 5.80449 1.44998   2
   7  -5   8 10.7360  2.0588   4
   7  -5   8 4.40882 1.47169   1
  -7  -5  -8 5.87901 1.68829   4
  -7   5  -8 7.82904 1.79350   3
   7   5   8 7.16021 1.50486   2
  -7  -5   8 7.57454 1.00057   3
   7  -5  -8 7.42324 1.79676   1
  -7  -5   8 8.43929 1.51162   4
   7   5   8 5.79228 4.68128   1
   8   5  -8 16.2010  2.5640   2
   8  -5   8 16.6820  5.6120   1
  -8   5   8 18.4169  2.8946   3
  -8  -5  -8 17.6709  2.3414   4
   8   5   8 13.2681  7.3802   1
   8  -5  -8 16.6121  2.9757   1
  -8   5  -8 16.0228  2.8590   3
  -9  -5  -8 1.27078 1.10976   4
   9  -5   8 -1.2030  0.9447   1
  -9   5   8 0.59715 1.06925   3
   9   5  -8 0.74075 0.81692   2
  -9   5  -8 1.79060 5.13685   3
   9  -5  -8 0.49745 2.65010   1
   0   6   8 267.770   8.998   2
   0  -6  -8 269.397   9.172   4
   0   6  -8 277.409   8.404   3
   0  -6  -8 276.325   8.846   1
   0   6   8 284.231   8.330   3
   0  -6   8 268.495   9.601   4
   0   6  -8 270.619   8.560   2
   1   6  -8 6.10711 1.21957   2
  -1   6   8 4.69868 1.07853   2
   1  -6   8 4.00526 1.06626   4
   1  -6   8 5.57663 0.58657   1
  -1  -6  -8 5.09305 1.13862   4
  -1   6   8 4.04220 0.80803   3
  -1  -6  -8 6.13538 1.12709   1
  -1  -6   8 5.02743 1.21243   4
   1  -6  -8 3.86210 0.96456   1
  -1   6  -8 3.48746 0.88312   3
  -1  -6   8 3.58213 0.78672   3
   1  -6  -8 5.87224 1.08920   4
  -1   6  -8 3.81709 0.79881   2
   1   6   8 3.94706 1.07078   2
  -2   6   8 38.2189  2.2221   3
  -2   6   8 35.8331  2.5366   2
   2  -6   8 34.3442  2.7285   4
   2  -6   8 30.3855  1.9493   1
  -2  -6  -8 34.2367  2.7227   4
   2   6  -8 40.3846  2.7679   2
  -2  -6   8 35.4389  2.7435   4
  -2   6  -8 37.5746  2.5699   3
  -2   6  -8 29.7190  1.8798   2
   2   6   8 32.1924  2.4530   1
  -2  -6   8 33.1576  2.2356   3
   2  -6  -8 35.7183  2.2461   4
   2  -6  -8 29.2101  2.4733   1
   2   6   8 38.8501  2.7198   2
  -3   6   8 201.635   7.054   3
  -3  -6  -8 214.036   8.572   4
   3  -6   8 230.135   8.776   4
   3  -6   8 223.904  16.824   1
   3   6  -8 199.565   7.873   2
  -3   6   8 214.657   7.591   2
   3   6   8 195.422   7.665   2
  -3  -6   8 215.755   8.294   4
  -3  -6   8 199.398   7.142   3
   3  -6  -8 218.656   8.220   1
   3   6   8 213.215   8.118   1
   3  -6  -8 224.374   7.445   4
  -3   6  -8 210.464   7.675   3
  -4   6   8 84.3723  6.3466   3
  -4   6   8 73.4966  3.9008   2
  -4  -6  -8 78.0139  4.7925   4
   4  -6   8 74.5833  4.5995   4
   4  -6   8 70.3374  3.9909   1
   4   6  -8 77.6409  4.4718   2
  -4  -6   8 75.9589  4.4300   4
  -4   6  -8 82.3126  4.4381   3
   4  -6  -8 75.7377  4.6397   1
   4   6   8 80.1395  4.3483   2
  -4  -6   8 76.4875  3.8913   3
   4   6   8 74.4689  7.9044   1
   5  -6   8 14.5672  1.7410   1
   5  -6   8 19.9185  2.1365   4
  -5  -6  -8 13.4946  2.0375   4
  -5   6   8 18.2415  1.9789   3
  -5   6   8 12.7668  1.3792   2
   5   6  -8 16.4323  2.0054   2
  -5  -6   8 16.5880  1.9467   4
   5  -6  -8 12.2375  2.2342   1
   5   6   8 17.2498  1.9004   2
  -5   6  -8 16.6968  7.1077   3
   5   6   8 13.4286  2.5068   1
  -5  -6   8 16.9572  1.5770   3
   6  -6   8 23.4790  2.4584   1
   6   6  -8 24.8601  2.6507   2
  -6  -6  -8 28.6826  3.0205   4
  -6   6   8 26.1213  2.5781   3
   6  -6   8 17.9624  2.1508   4
   6  -6  -8 22.8575  2.6851   1
   6   6   8 25.5653  3.9996   1
   6   6   8 24.4709  2.3801   2
  -6   6  -8 27.1583  9.5573   3
  -6  -6   8 23.0691  2.0607   3
  -6  -6   8 22.0172  2.4482   4
   7  -6   8 18.5324  2.4516   1
  -7  -6  -8 20.7113  2.6956   4
   7   6  -8 19.4583  2.4375   2
  -7   6   8 21.1941  2.4581   3
   7   6   8 22.6116  2.4163   1
  -7  -6   8 19.2267  2.1950   4
   7   6   8 17.5865  1.9733   2
   7  -6  -8 18.7068  3.3743   1
  -7   6  -8 16.4932  6.5284   3
  -8   6   8 11.1524  2.2282   3
   8   6  -8 10.2697  1.9608   2
  -8  -6  -8 14.4456  2.9444   4
   8  -6   8 16.0929  9.2731   1
   8  -6  -8 14.4518  2.8530   1
  -8  -6   8 14.2152  1.8011   4
  -8   6  -8 10.9775  2.0713   3
  -9  -6  -8 10.4693  1.9961   4
   9   6  -8 14.4091  1.7335   2
   0   7   8 1.63052 0.48720   3
   0  -7  -8 2.02007 0.56428   1
   0  -7   8 1.15825 0.64095   4
   0   7  -8 1.69634 0.68511   2
   0   7  -8 1.15294 0.49698   3
   0  -7  -8 0.84883 0.57741   4
   0   7   8 2.10050 0.78427   2
   1  -7   8 24.7709  2.3560   4
  -1  -7  -8 27.5994  2.1895   1
   1  -7   8 28.9866  1.6203   1
  -1  -7  -8 22.5860  2.2126   4
   1   7  -8 27.7165  2.0407   3
  -1   7   8 24.6500  1.7208   3
   1   7  -8 20.4948  2.0048   2
  -1   7   8 26.7168  3.0753   2
  -1  -7   8 22.9565  2.2948   4
  -1   7  -8 27.0952  2.2022   2
   1  -7  -8 25.2081  2.1716   1
  -1   7  -8 23.1208  2.0016   3
   1  -7  -8 26.4006  2.1292   4
   1   7   8 22.6885  2.2093   2
  -2  -7  -8 1.02033 0.57247   1
  -2   7   8 0.58752 1.10934   2
   2  -7   8 1.16869 0.67925   4
   2  -7   8 1.25169 0.35243   1
  -2   7   8 1.65998 0.62325   3
  -2  -7  -8 1.18144 0.71400   4
   2   7  -8 1.12578 0.55982   2
  -2  -7   8 0.68653 0.50466   3
  -2   7  -8 0.71738 0.32749   2
  -2   7  -8 1.63941 0.71152   3
   2  -7  -8 0.80464 0.40625   4
  -2  -7   8 1.81979 0.85606   4
   2   7   8 1.17484 0.53663   2
   2  -7  -8 1.14215 0.61254   1
  -3   7   8 7.54540 1.38445   2
   3  -7   8 7.89160 1.69992   4
   3  -7   8 7.90747 1.42057   1
  -3  -7  -8 5.86714 1.65573   4
  -3   7   8 8.00617 1.42519   3
   3   7  -8 7.96875 1.68726   2
   3   7   8 7.10431 1.57617   2
  -3   7  -8 7.65943 1.65925   3
  -3  -7   8 5.95299 1.08327   3
  -3  -7   8 6.94076 1.62695   4
   3   7   8 6.63404 1.37453   1
   3  -7  -8 8.46882 1.65677   1
  -4   7   8 8.51296 1.66391   3
   4  -7   8 9.59919 1.72949   1
   4  -7   8 9.88303 1.98560   4
  -4   7   8 7.46333 1.36371   2
   4   7  -8 8.55335 1.82202   2
  -4  -7  -8 9.49727 1.95541   4
   4  -7  -8 8.50569 1.80648   1
  -4  -7   8 8.94169 1.05554   3
  -4   7  -8 10.2099  1.9315   3
  -4  -7   8 10.6738  2.0682   4
   4   7   8 9.80282 1.91451   2
   4   7   8 7.51429 1.52346   1
  -5  -7  -8 5.13748 1.47646   4
   5  -7   8 3.94332 1.05648   1
   5   7  -8 7.04294 1.72447   2
  -5   7   8 6.52762 1.43274   3
   5   7   8 5.28432 1.28821   1
  -5  -7   8 5.46449 1.02114   3
  -5   7  -8 4.43371 3.99385   3
  -5  -7   8 5.10139 1.37546   4
   5  -7  -8 3.94678 1.23978   1
   5   7   8 4.47377 1.33011   2
   6   7  -8 17.4975  2.9304   2
  -6  -7  -8 17.2518  2.9381   4
   6  -7   8 10.1180  1.8972   1
  -6   7   8 17.9222  2.0905   3
   6  -7   8 13.1456  1.7378   4
  -6   7  -8 14.7943  7.2354   3
  -6  -7   8 15.7572  2.1678   4
   6   7   8 14.0835  1.8554   2
   6  -7  -8 15.6098  2.1660   1
   7  -7   8 6.87848 1.83098   1
   7   7  -8 5.28134 1.58071   2
  -7   7   8 4.23498 1.37783   3
  -7  -7  -8 5.02809 1.54094   4
  -7   7  -8 6.11755 2.77515   3
   7   7   8 5.02232 1.16805   2
  -7  -7   8 10.4771  2.0090   4
   7  -7  -8 10.4188  2.2165   1
  -8   7   8 2.89966 1.27549   3
   8  -7   8 -0.3972  4.0430   1
  -8  -7  -8 2.06312 1.20812   4
   8   7  -8 0.60787 0.79907   2
   8  -7  -8 -0.6075  0.9685   1
  -8   7  -8 -0.5972  0.7495   3
  -8  -7   8 1.95543 0.98284   4
   0   8  -8 587.029  44.051   2
   0  -8  -8 593.812  16.957   1
   0  -8   8 554.704  18.200   4
   0   8  -8 608.991  16.047   3
   0   8   8 573.916  17.113   2
   0  -8  -8 573.182  17.863   4
  -1   8   8 23.8300  2.5367   2
  -1  -8  -8 19.9505  2.1767   4
  -1  -8  -8 23.8739  2.0990   1
   1  -8   8 21.6457  2.3234   4
   1   8  -8 24.1360  2.0198   3
  -1   8   8 21.7617  1.8147   3
   1   8  -8 18.5050  2.0142   2
   1   8   8 24.6593  8.6380   2
   1  -8  -8 19.9533  1.9763   4
  -1  -8   8 18.1618  2.2321   4
  -1   8  -8 21.1002  5.1428   2
  -1   8  -8 24.0718  3.4026   3
   1  -8  -8 21.4698  2.1525   1
   2   8  -8 560.882  14.819   3
  -2   8   8 532.919  14.967   3
  -2   8   8 520.288  25.988   2
   2  -8   8 533.425  17.376   4
  -2  -8  -8 521.377  17.253   4
   2  -8   8 522.840  14.773   1
   2   8  -8 534.002  16.290   2
  -2  -8  -8 541.622  15.547   1
   2   8   8 514.396  16.082   2
  -2  -8   8 514.365  17.091   4
   2  -8  -8 522.776  16.184   4
   2  -8  -8 532.149  16.199   1
  -2   8  -8 531.913  15.264   3
  -3   8   8 88.5983  4.7388   2
  -3  -8  -8 88.0552  5.4315   4
  -3   8   8 87.2805  4.3122   3
   3   8  -8 84.2689  5.0225   2
   3  -8   8 96.1753  5.5218   4
   3  -8   8 90.8307  4.3853   1
  -3  -8  -8 88.4606  4.4839   1
  -3  -8   8 89.0733  5.3461   4
   3   8   8 82.9330  4.9765   2
   3  -8  -8 92.7661  5.1425   1
  -3  -8   8 84.6488  4.2606   3
  -3   8  -8 84.0121  4.7301   3
  -4   8   8 127.461   5.778   3
   4   8  -8 135.378   6.816   2
   4  -8   8 123.091   5.845   1
  -4  -8  -8 134.342   7.242   4
   4  -8   8 123.723   6.724   4
  -4   8   8 129.032   5.957   2
   4   8   8 127.189   6.468   2
  -4   8  -8 125.872   6.228   3
   4  -8  -8 128.306   6.661   1
  -4  -8   8 132.695   6.919   4
   5  -8   8 23.1269  2.2362   1
  -5   8   8 24.2914  4.2998   3
  -5  -8  -8 25.4723  2.9827   4
   5  -8   8 26.2975  2.7611   4
   5   8  -8 17.6752  2.3819   2
  -5   8  -8 20.8191  8.5620   3
   5   8   8 23.0525  2.4849   2
   5  -8  -8 25.3425  2.7663   1
  -5  -8   8 21.1802  2.6191   4
   6   8  -8 29.3473  3.1470   2
  -6   8   8 32.4278  2.9683   3
   6  -8   8 33.5502  3.0502   1
  -6  -8  -8 36.2526  3.7945   4
  -6  -8   8 36.5967  3.5086   4
  -6   8  -8 24.9922  9.8383   3
   6  -8  -8 32.9244  3.3470   1
   6   8   8 33.7937  3.1733   2
   7   8  -8 19.9116  2.5790   2
   7  -8   8 18.3398  2.2977   1
  -7  -8  -8 15.7927  2.8079   4
  -7   8   8 14.7423  2.6935   3
  -7   8  -8 16.0100  4.8935   3
  -7  -8   8 14.1535  2.5950   4
   7  -8  -8 17.0470  2.9262   1
   7   8   8 13.7526  2.4433   2
   8   8  -8 45.1358  4.3272   2
   8  -8   8 41.8022  5.9258   1
  -8  -8   8 45.1110  3.8547   4
   8   8   8 42.6057  3.5099   2
   0   9  -8 1.92292 0.65594   3
   0   9  -8 1.58732 0.97056   2
   0  -9   8 1.99661 0.87536   4
   0   9   8 1.55833 0.86074   2
   0  -9  -8 1.37084 0.58655   1
   0  -9  -8 2.22155 0.82658   4
  -1  -9  -8 9.79874 1.32042   1
  -1  -9  -8 12.2108  1.7619   4
   1   9  -8 13.3124  1.5128   3
  -1   9   8 17.4901  6.1414   2
   1   9  -8 11.2887  2.3475   2
   1  -9   8 14.7014  1.9784   4
  -1   9  -8 14.2737  1.5462   2
   1  -9  -8 12.2052  1.5708   4
   1  -9  -8 13.5051  1.5870   1
  -1   9  -8 11.0459  1.8758   3
  -1  -9   8 12.7677  2.3856   4
   1   9   8 12.4350  3.8183   2
  -2   9   8 5.63979 1.19433   3
   2   9  -8 4.79828 1.06421   3
  -2   9   8 5.06847 2.19177   2
   2   9  -8 4.11524 1.19926   2
   2  -9   8 5.12276 1.50269   4
  -2  -9  -8 5.24662 1.44982   4
  -2  -9  -8 6.65989 1.21566   1
   2  -9  -8 4.22748 1.04170   1
   2   9   8 4.63568 1.37705   2
  -2  -9   8 6.01172 1.61919   4
  -2   9  -8 5.64478 1.33850   3
   3  -9   8 29.1933  2.9194   4
   3   9  -8 21.8540  2.5133   2
   3   9  -8 25.1147  2.0101   3
  -3  -9  -8 26.2204  2.1656   1
  -3   9   8 19.6846  1.8760   3
  -3   9   8 25.8157  2.5013   2
  -3  -9  -8 22.8542  2.6745   4
  -3  -9   8 27.6839  2.9440   4
  -3   9  -8 21.3282  7.8583   3
   3  -9  -8 27.2361  2.7064   1
   3   9   8 19.7314  2.5258   2
  -4   9   8 5.36737 1.35077   3
   4   9  -8 6.23722 1.68971   2
   4  -9   8 3.68083 0.99820   1
  -4  -9  -8 2.77950 1.11511   4
   4  -9   8 3.13550 0.98742   4
   4   9   8 4.82463 1.44526   2
   4  -9  -8 3.75041 4.21415   1
  -4   9  -8 2.73571 1.06018   3
  -4  -9   8 5.07646 1.78206   4
   5   9  -8 2.83607 1.14753   2
  -5  -9  -8 3.36674 1.27276   4
  -5   9   8 1.94808 2.19025   3
   5  -9   8 1.63127 0.73817   1
   5  -9   8 2.10348 1.05674   4
  -5   9  -8 4.00611 4.03487   3
   5   9   8 3.61625 1.39210   2
   5  -9  -8 5.06767 1.40965   1
  -5  -9   8 2.19972 1.17551   4
   6   9  -8 0.08009 0.73500   2
  -6  -9  -8 0.51819 1.07919   4
   6  -9   8 1.65903 0.91115   1
  -6   9   8 0.63936 0.85087   3
  -6  -9   8 0.99340 0.97921   4
   6  -9  -8 -1.1466  0.7414   1
  -6   9  -8 -0.5751  3.3632   3
   6   9   8 0.63074 0.73981   2
  -7   9   8 -0.4129  0.7622   3
  -7  -9  -8 1.15963 1.28471   4
   7  -9   8 1.83098 0.99010   1
   7   9  -8 0.16936 0.78356   2
  -7  -9   8 1.36427 1.06069   4
   7   9   8 -0.1661  0.6238   2
   7  -9  -8 -1.1016  0.8116   1
  -7   9  -8 -0.1446  1.9758   3
   0 -10  -8 33.0199  2.6910   1
   0 -10   8 28.6332  2.9920   4
   0 -10  -8 27.7817  2.7367   4
   0  10   8 28.3446  9.7759   2
   0  10  -8 29.0815  2.7413   2
   0  10  -8 32.1749 30.5678   3
  -1  10   8 41.1029  3.5095   2
   1  10  -8 42.5196 11.1835   2
   1  10  -8 42.3534  3.0087   3
  -1 -10  -8 46.4039  3.7096   4
   1 -10   8 38.7737  3.6358   4
  -1 -10  -8 41.0638  2.9928   1
   1  10   8 44.1522  3.6851   2
  -1  10  -8 40.6166  3.1133   3
   1 -10  -8 42.9737  3.3366   4
  -1  10  -8 41.1428  3.1130   2
  -1 -10   8 42.9759  3.7879   4
   1 -10  -8 48.2962  3.3360   1
  -2  10   8 13.4046  6.5163   2
   2 -10   8 19.3561  2.3463   4
  -2 -10  -8 17.9289  2.2641   4
   2  10  -8 18.0750 19.9817   2
   2  10  -8 16.3732  1.5576   3
   2 -10  -8 15.9433  1.7840   1
   2  10   8 17.2425  5.1509   2
  -2 -10   8 19.0074  2.5565   4
  -2  10  -8 16.8045  2.0021   3
   3 -10   8 24.1120  2.6643   4
   3  10  -8 29.9932  2.9825   2
  -3 -10  -8 22.5931  2.7540   4
  -3  10   8 24.2973  2.6871   2
  -3 -10   8 29.2827  3.2584   4
   3 -10  -8 23.7538  6.2456   1
   3  10   8 21.7678  5.2243   2
  -3  10  -8 23.2630  2.4846   3
  -4  10   8 14.9416  1.6670   3
   4  10  -8 16.4727  2.2134   2
  -4 -10  -8 18.2159  2.5315   4
   4 -10   8 13.0123  2.4618   4
  -4  10  -8 14.0817  2.5370   3
   4 -10  -8 12.8031  1.7671   1
   4  10   8 15.9208  2.9046   2
  -4 -10   8 16.2720  2.4232   4
   5  10  -8 27.0290  3.1061   2
   5 -10   8 20.3330  2.5541   4
  -5 -10  -8 32.4490  3.4934   4
  -5  10   8 23.8346  3.0411   3
   5 -10  -8 26.0447  4.2201   1
   5  10   8 21.7680  2.7887   2
  -5  10  -8 28.9698 11.1373   3
  -5 -10   8 22.0320  2.9917   4
  -6 -10  -8 16.3377  2.4432   4
   6  10  -8 11.4196  2.5638   2
  -6  10   8 14.3084  2.4404   3
   6  10   8 17.2323  3.1918   2
   6 -10  -8 10.4505  2.2102   1
  -6  10  -8 9.06073 1.99940   3
  -6 -10   8 8.82448 2.07525   4
   0 -11  -8 -0.4141  0.6605   4
   0  11  -8 0.30217 0.38048   3
   0 -11   8 1.64554 0.84546   4
   0  11   8 -0.6928  2.9698   2
   0  11  -8 -0.0280  0.4655   2
  -1 -11  -8 1.03697 0.68908   4
   1 -11   8 0.27543 0.75640   4
   1  11  -8 1.25104 0.83546   2
  -1  11   8 1.18508 0.77290   2
   1 -11  -8 1.07019 0.53548   1
  -1 -11   8 1.79049 1.05280   4
  -1  11  -8 0.01858 0.42752   3
   1  11   8 0.11009 0.60921   2
   2  11  -8 0.95813 0.68720   2
  -2  11   8 0.26932 1.79740   2
   2 -11   8 0.94721 0.63371   4
  -2 -11  -8 0.39668 0.83299   4
   2 -11  -8 1.00927 0.58712   1
  -2 -11   8 -0.5436  0.9477   4
   2  11   8 0.80592 1.48745   2
  -2  11  -8 1.96653 1.36954   3
   3 -11   8 0.14864 0.62322   4
  -3 -11  -8 0.87917 0.83922   4
   3  11  -8 1.20382 1.03412   2
  -3 -11   8 1.58188 1.18543   4
   3  11   8 0.69220 0.71991   2
   3 -11  -8 1.09822 0.73947   1
  -3  11  -8 0.12171 0.54582   3
   4 -11   8 3.17953 1.00252   4
   4  11  -8 5.10768 4.54096   2
  -4 -11  -8 3.87417 1.28503   4
   4  11   8 2.06296 2.80725   2
  -4 -11   8 5.46094 1.74785   4
   4 -11  -8 2.90562 0.84870   1
  -4  11  -8 4.63061 3.74995   3
   5  11  -8  1.2274 33.3399   2
  -5 -11  -8 3.85161 1.33830   4
  -5 -11   8 1.38447 1.09725   4
   5  11   8 0.03925 0.86038   2
   5 -11  -8 0.58291 1.07526   1
  -5  11  -8 1.50363 4.10616   3
  -6  11   8 2.25906 1.00229   3
   0 -12   8 25.5040  2.9616   4
   0 -12  -8 22.8703  2.6041   4
   0  12   8 21.0407  3.5853   2
   1  12  -8 48.7971  3.9809   2
  -1 -12  -8 42.9387  3.6940   4
  -1  12   8 37.4751  3.3740   2
   1 -12   8 40.6949  3.8782   4
  -1 -12   8 36.3231  3.7692   4
  -1  12  -8 36.5190  3.0125   3
   1  12   8 38.7607  4.4256   2
  -2 -12  -8 48.9109  4.2090   4
  -2  12   8 55.4178  4.2389   2
   2  12  -8 44.8487  3.9422   2
   2 -12   8 49.8266  4.3845   4
  -2  12  -8 51.6025  3.9006   3
  -2 -12   8 49.7750  4.4875   4
   2  12   8 50.2034  4.4178   2
   3 -12   8 47.3099  4.0572   4
   3  12  -8 48.2744  4.8210   2
  -3 -12  -8 47.2608  4.3720   4
  -3 -12   8 46.5251  4.4842   4
  -3  12  -8 49.6724 11.2883   3
   3  12   8 47.5720 13.1410   2
  -4  12  -8 47.8788 14.7987   3
   0  13   8 1.54746 0.85013   2
   1  13  -8 2.31435 0.74203   2
  -1  13   8 2.26063 1.01215   2
  -1 -13  -8 1.42879 1.03164   4
   1   0   9 8.18626 3.05385   1
   2   0   9 7.62509 0.74807   2
  -2   0  -9 6.44139 0.59985   3
   2   0   9 5.94951 0.76362   1
   2   0  -9 7.17491 0.73651   1
  -2   0   9 5.87675 0.73153   3
  -2   0   9 6.85017 0.74155   2
   2   0   9 6.06214 0.84061   4
   3   0  -9 3.40364 1.65528   1
  -3   0  -9 2.15156 0.64687   4
  -3   0   9 2.51589 0.70531   3
   3   0   9 4.96335 2.81124   1
   3   0  -9 2.69933 0.59670   2
  -3   0  -9 2.93032 0.55988   3
  -4   0  -9 27.2381  5.7056   3
   4   0  -9 27.7338  2.0188   1
  -4   0  -9 33.1641  2.2283   4
   4   0   9 30.5923  4.3032   1
   4   0  -9 32.5919  2.0816   2
  -4   0   9 34.3351  2.2034   3
  -5   0   9 11.6991  1.4147   3
   5   0   9 12.7332  1.9921   1
   5   0  -9 11.4847  1.2577   2
  -5   0  -9 10.7605  2.0898   3
   5   0  -9 10.8246  1.2526   1
  -5   0  -9 11.5625  1.3532   4
  -6   0  -9 100.167   4.929   4
   6   0  -9 91.7853  4.7711   1
   6   0  -9 98.3385  4.4704   2
  -6   0   9 96.2461  4.7540   3
  -6   0  -9 89.9454  4.1743   3
   6   0   9 91.7023  6.4589   1
   7   0  -9 0.15209 0.45265   2
   7   0  -9 2.21940 0.72317   1
  -7   0  -9 1.03377 0.59099   4
  -7   0  -9 0.89202 0.51806   3
   7   0   9 0.86661 2.09462   1
  -7   0   9 0.31133 0.55948   3
   8   0   9 51.1092  4.1567   1
  -8   0  -9 57.7429  3.4800   3
   8   0  -9 53.9689  3.4126   2
  -8   0   9 57.2699  3.8907   3
  -8   0  -9 56.0717  3.9505   4
   8   0  -9 55.3760  3.9656   1
  -9   0   9 7.54501 1.69494   3
  -9   0  -9 6.43611 1.43155   4
   9   0   9 6.04390 5.48612   1
   9   0  -9 5.67687 1.53787   1
  10   0   9 37.0275  3.5605   1
 -10   0   9 36.7765  2.9793   3
   0  -1  -9 10.4492  0.7360   4
   0   1   9 11.5239  0.7198   3
   0  -1   9 12.3278  0.8455   1
   0  -1   9 11.2993  0.8138   2
   0  -1   9 10.5647  0.9104   4
   0   1   9 11.1832  0.9161   2
   0   1   9 10.4462  0.9742   1
   0  -1   9 12.5305  0.9272   3
   1  -1   9 289.539   6.912   2
   1  -1   9 264.641   7.543   1
  -1   1   9 269.506   7.067   3
  -1  -1  -9 267.426   7.876   4
   1   1  -9 269.420   7.404   2
   1   1  -9 274.251   7.082   1
  -1   1   9 283.460  11.474   2
   1  -1   9 280.862   8.419   4
   1   1   9 287.365   6.638   3
   1   1   9 273.146   8.107   1
  -1  -1   9 279.219   7.727   4
  -1   1  -9 275.207   7.145   3
   1  -1  -9 277.315   7.707   1
  -1  -1   9 278.559   7.396   3
   1   1   9 275.231   7.316   2
  -2   1   9 14.9801  1.1376   3
   2  -1   9 13.8175  1.1828   1
  -2  -1  -9 14.0090  0.8041   3
   2  -1   9 12.0864  1.2261   4
   2   1  -9 16.3894  1.2197   2
   2   1  -9 16.1674  1.0117   1
  -2  -1  -9 14.2068  1.1581   4
  -2   1   9 14.3997  1.1723   2
  -2   1  -9 14.7561  1.0708   3
   2  -1  -9 15.6229  1.2229   1
   2   1   9 17.1176  2.3043   2
   2   1   9 16.1721  1.3730   1
  -2  -1   9 15.1895  1.1718   3
  -2  -1   9 15.2445  0.9854   4
   3   1  -9 88.0981  3.3385   1
  -3   1   9 84.3888  3.4908   3
  -3   1   9 83.5167  3.4197   2
  -3  -1  -9 80.7344  6.4079   3
   3  -1   9 74.5657  3.8989   4
   3   1  -9 86.0196  3.5126   2
   3  -1   9 80.5796  3.7252   1
  -3  -1  -9 83.7691  3.6745   4
   3   1   9 89.0811  3.1141   2
   3   1   9 86.2290  3.9209   1
  -3  -1   9 89.8801  3.1775   4
  -3   1  -9 89.9662  3.3864   3
   3  -1  -9 77.4764  3.5813   1
  -3  -1   9 79.9749  3.4030   3
  -4  -1  -9 43.6325  3.6565   3
   4  -1   9 43.4587  2.8091   1
  -4  -1  -9 42.3897  2.6338   4
   4   1  -9 40.4086  2.4208   2
   4   1  -9 38.2006  2.2868   1
   4  -1   9 46.9837  6.0483   4
  -4   1   9 44.8684  2.6222   3
   4   1   9 40.3910  2.7444   1
  -4   1  -9 45.9973  8.1654   3
  -4  -1   9 44.7457  2.5673   3
  -4  -1   9 43.5449  2.1042   4
   4   1   9 40.1685  1.9183   2
   4  -1  -9 43.3490  2.3235   2
   4  -1  -9 41.3866  2.6493   1
  -5  -1  -9 20.7087  2.5375   3
  -5   1   9 21.8923  1.9781   3
   5  -1   9 21.0335  2.1631   1
   5   1  -9 22.4275  1.7992   2
   5   1  -9 23.4104  1.8360   1
  -5  -1  -9 21.9410  1.9862   4
   5   1   9 20.5128  1.3299   2
  -5   1  -9 22.1048  1.9122   4
   5   1   9 23.6388  2.2044   1
   5  -1  -9 19.7762  1.8873   1
  -5  -1   9 22.7742  1.5585   4
   5  -1  -9 22.8524  1.7836   2
  -5   1  -9 23.4595  4.7532   3
  -5  -1   9 20.8518  1.8357   3
   6   1  -9 23.4081  2.0715   1
  -6  -1  -9 21.0421  2.2291   4
  -6  -1  -9 21.6986  1.7516   3
   6   1  -9 21.3379  1.9519   2
  -6   1   9 19.7706  2.0568   3
   6  -1   9 23.7562  2.4706   1
   6  -1  -9 25.7058  1.9894   2
  -6   1  -9 22.1668  2.1808   4
  -6  -1   9 22.0595  2.0534   3
   6  -1  -9 29.3606  2.5667   1
  -6  -1   9 23.9034  1.6856   4
   6   1   9 21.4965  3.9743   1
  -6   1  -9 23.6163  2.0033   3
  -7  -1  -9 0.39453 0.59396   4
   7  -1   9 0.32298 0.65284   1
   7   1  -9 0.85534 0.62981   1
  -7  -1  -9 0.42649 0.40955   3
   7   1  -9 0.98745 0.51259   2
  -7   1   9 0.71141 0.60009   3
  -7  -1   9 0.91320 0.61177   3
  -7   1  -9 1.05237 0.81053   4
   7   1   9 1.44738 0.68885   1
   7  -1  -9 -0.1977  0.3835   2
  -7   1  -9 0.74539 0.76774   3
   7  -1  -9 1.59382 0.69662   1
   8  -1   9 0.71556 1.00424   1
  -8  -1  -9 2.37207 1.07606   4
   8   1  -9 2.60751 1.00893   1
   8   1  -9 0.65389 0.72602   2
  -8   1   9 4.23727 1.19553   3
  -8  -1   9 3.19039 0.93511   3
   8  -1  -9 3.73580 0.93231   1
  -8   1  -9 1.86509 0.82844   4
   8   1   9 4.17073 1.39526   1
  -8   1  -9 1.88451 0.88230   3
   9   1  -9 10.8962  2.0588   1
   9  -1   9 14.6865  4.3273   1
  -9   1   9 11.4325  2.0729   3
  -9  -1  -9 14.0625  2.0598   4
   9  -1  -9 16.4987  2.1494   1
  -9   1  -9 14.5329  1.7157   3
  -9  -1   9 10.6531  1.9525   3
  -9   1  -9 14.9336  1.5941   4
   9   1   9 10.3421  2.1910   1
 -10   1   9 2.54656 0.95493   3
 -10  -1   9 3.35242 1.33898   3
  10  -1  -9 2.59367 2.94278   1
  10   1   9 1.22992 1.01427   1
   0   2   9 78.5713  3.1245   2
   0  -2   9 82.8698  2.5847   1
   0   2  -9 81.4253  2.8330   2
   0   2   9 81.3376  2.4030   3
   0  -2   9 75.5047  3.0001   3
   0   2   9 78.0294  3.3644   1
   0  -2   9 78.0126  3.2499   4
   0  -2  -9 81.4556  2.8853   4
  -1   2   9 525.928  12.040   3
   1  -2   9 505.002  12.948   1
  -1   2   9 503.546  12.948   2
  -1  -2  -9 506.571  13.655   4
   1   2  -9 482.744  12.632   2
   1  -2   9 495.839  14.053   4
   1   2   9 507.249  14.732   2
  -1  -2   9 517.077  13.711   4
  -1   2  -9 497.010  11.977   2
  -1   2  -9 505.781  12.369   3
   1   2   9 506.165  15.324   1
   1  -2  -9 483.260  13.096   1
  -1  -2   9 501.780  12.533   3
   2   2  -9 15.9314  0.9324   1
  -2   2   9 18.9349  1.3295   3
  -2   2   9 17.7931  3.6411   2
   2  -2   9 22.4438  1.7776   4
  -2  -2  -9 20.3889  1.5207   4
   2   2  -9 14.4813  1.2585   2
   2  -2   9 21.0468  1.4784   1
  -2   2  -9 18.7063  1.3692   3
   2  -2  -9 17.8948  1.4787   1
   2   2   9 20.3669  4.6708   2
   2   2   9 15.8395  1.4721   1
  -2  -2   9 18.5163  1.3307   4
  -2  -2   9 17.2227  1.3411   3
   3   2  -9 54.0858  2.2791   1
  -3   2   9 52.8521  2.6596   2
   3   2  -9 55.6422  2.7943   2
  -3  -2  -9 53.4672  2.8715   4
  -3  -2  -9 54.7687  2.7365   3
   3  -2   9 51.5045  3.1324   4
   3  -2   9 49.6900  2.7511   1
  -3   2   9 51.3308  2.6126   3
  -3   2  -9 52.9628  2.6540   3
   3  -2  -9 51.6670  2.8810   1
  -3  -2   9 53.4572  2.5477   4
   3   2   9 55.7296  2.4964   2
   3   2   9 47.6224  2.9179   1
  -3  -2   9 53.7924  2.7086   3
  -4  -2  -9 456.840  11.204   3
   4   2  -9 468.236  16.995   1
  -4   2   9 467.386  12.491   3
   4  -2   9 439.487  14.201   4
  -4   2   9 449.186  12.348   2
   4   2  -9 456.721  12.780   2
  -4  -2  -9 446.688  13.694   4
   4  -2   9 447.165  13.263   1
  -4  -2   9 458.662  12.941   4
  -4   2  -9 449.708  19.664   3
   4   2   9 451.063  13.626   1
   4   2   9 470.453  12.024   2
   4  -2  -9 446.114  17.769   1
  -4  -2   9 449.533  12.442   3
  -5  -2  -9 127.352   4.328   3
   5   2  -9 109.226   4.945   2
   5  -2   9 123.704   5.617   1
   5   2  -9 115.717   4.862   1
  -5  -2  -9 119.055   5.396   4
  -5   2   9 111.997   5.038   3
   5  -2   9 127.678   5.963   4
  -5  -2   9 125.044   4.853   4
   5  -2  -9 126.082   4.713   2
   5  -2  -9 120.697   5.582   1
   5   2   9 113.644   4.346   2
  -5  -2   9 122.102   5.073   3
   5   2   9 116.628   5.651   1
  -5   2  -9 116.004  12.365   3
   6   2  -9 189.866   7.355   1
  -6   2   9 199.091   7.575   3
  -6  -2  -9 204.612   8.194   4
   6   2  -9 206.793   7.602   2
   6  -2   9 182.939   8.025   1
   6   2   9 190.017   6.473   2
  -6  -2   9 200.133   7.146   4
   6   2   9 200.381   8.450   1
   6  -2  -9 197.210   8.285   1
  -6   2  -9 211.255  13.170   3
  -6   2  -9 204.318   7.810   4
  -6  -2   9 193.097   7.343   3
   6  -2  -9 205.316   7.042   2
  -7  -2  -9 3.12540 0.99025   4
   7   2  -9 5.60345 1.16488   2
   7  -2   9 5.61986 1.53103   1
   7   2  -9 4.65902 3.62560   1
  -7   2   9 5.43660 1.44209   3
   7  -2  -9 3.73014 0.74799   2
   7  -2  -9 4.71596 1.15701   1
  -7   2  -9 4.70189 1.25598   3
  -7  -2   9 3.85461 0.91703   3
  -7   2  -9 5.52470 1.40578   4
   7   2   9 4.91519 1.22252   1
   8  -2   9 77.5402  5.3829   1
   8   2  -9 87.3671  4.7548   2
  -8  -2  -9 83.6367  5.2953   4
  -8   2   9 79.9085  4.9167   3
  -8  -2   9 85.4132  4.7643   3
  -8   2  -9 84.1887  4.8572   4
   8  -2  -9 80.4509 10.8687   1
   8   2   9 86.9185  5.5961   1
  -8   2  -9 85.1025  9.4843   3
  -9   2   9 11.5794  2.0332   3
  -9  -2  -9 13.2230  2.2927   4
   9  -2   9 10.4968  2.1782   1
  -9  -2   9 11.8307  1.5489   3
   9  -2  -9 16.5221  2.1705   1
  -9   2  -9 14.5240  1.6691   4
   9   2   9 13.1508  2.4585   1
  -9   2  -9 15.9559  1.9623   3
 -10  -2  -9 43.2021  3.6324   4
  10  -2  -9 44.5043  3.7464   1
 -10  -2   9 44.1358  3.2269   3
   0   3   9 0.23700 0.18715   3
   0   3   9 -0.0223  0.1886   2
   0   3  -9 -0.3061  0.1803   2
   0  -3  -9 0.36838 0.32011   4
   0  -3   9 0.16656 0.22025   4
   0  -3  -9 0.39564 0.27413   1
   0  -3   9 0.14660 0.22197   3
   1  -3   9 126.328   3.945   1
  -1   3   9 127.222   3.792   3
  -1   3   9 120.791   4.455   2
   1  -3   9 118.391   4.771   4
   1   3  -9 117.558   4.302   2
  -1  -3  -9 122.262   4.562   4
   1   3   9 123.378   4.460   2
   1   3   9 123.721   4.836   1
  -1  -3   9 120.575   4.305   3
   1  -3  -9 120.201   4.549   1
  -1   3  -9 123.871   4.278   3
  -1   3  -9 123.643   3.796   2
  -1  -3   9 125.910   4.669   4
   1  -3  -9 123.681   3.962   4
   2  -3   9 38.4071  2.4422   4
  -2   3   9 36.3078  1.9309   3
   2   3  -9 34.7167  2.1354   2
  -2   3   9 37.6152  4.1580   2
  -2  -3  -9 36.4720  2.2672   4
   2  -3   9 37.1026  5.2568   1
   2   3   9 36.0409  4.5168   2
   2  -3  -9 39.8121  2.4029   1
  -2   3  -9 36.5105  2.1152   3
   2   3   9 34.5985  4.3013   1
  -2  -3   9 37.8649  2.1306   3
  -2  -3   9 38.3987  2.2187   4
   3  -3   9 18.9484  1.7967   4
   3   3  -9 11.5486  1.3004   2
  -3   3   9 12.2089  1.2332   3
   3  -3   9 15.9796  1.4658   1
  -3  -3  -9 14.6763  1.4592   4
  -3   3   9 14.2378  1.2991   2
  -3  -3   9 14.4407  1.3257   3
  -3   3  -9 12.9795  1.2951   3
   3  -3  -9 15.2186  1.5163   1
   3   3   9 12.3571  1.1965   2
   3   3   9 13.7119  1.4909   1
  -3  -3   9 15.0478  1.3522   4
   4   3  -9 31.2337  2.3011   2
  -4  -3  -9 34.0151  1.4934   3
  -4   3   9 30.2288  2.1926   3
  -4   3   9 32.9777  2.1697   2
   4   3  -9 32.7470  4.1002   1
   4  -3   9 34.3066  2.6577   4
  -4  -3  -9 29.2303  2.3771   4
   4  -3   9 32.4570  2.6363   1
  -4  -3   9 27.3408  2.0414   4
   4  -3  -9 35.7853  2.6347   1
  -4  -3   9 32.2956  2.2128   3
  -4   3  -9 30.5913  2.2107   3
   4   3   9 29.2303  1.9913   2
   4   3   9 28.3587  2.3617   1
   5  -3   9 -0.4438  2.0026   1
  -5  -3  -9 0.84195 0.59341   4
   5   3  -9 -0.1282  1.1208   1
   5   3  -9 -0.1251  0.3909   2
   5  -3   9 1.45975 0.75840   4
  -5   3   9 0.37106 0.62870   3
  -5   3   9 0.40169 0.36776   2
   5   3   9 0.27151 0.26129   2
  -5   3  -9 0.75457 1.89668   3
   5  -3  -9 0.29886 0.94973   1
  -5  -3   9 0.58000 0.54078   3
  -5  -3   9 0.41330 0.40705   4
   5   3   9 0.99323 0.58740   1
   6   3  -9 48.9466  2.9925   1
   6  -3   9 43.7778  3.7583   1
   6  -3   9 40.6771  4.8565   4
  -6  -3  -9 48.5636  3.6550   4
   6   3  -9 50.9109  3.4120   2
  -6   3   9 48.5075  3.3206   3
  -6  -3   9 46.0060  3.0944   3
   6   3   9 44.9380  5.1316   1
  -6   3  -9 57.1887 12.1728   3
   6   3   9 45.9910  2.8616   2
   6  -3  -9 47.2553  2.7084   2
  -6  -3   9 49.1446  3.0596   4
   6  -3  -9 43.4364  3.4625   1
   7  -3   9 6.10919 1.40090   1
  -7   3   9 5.89206 1.48737   3
  -7  -3  -9 3.88699 1.30010   4
   7   3  -9 7.30454 1.52247   2
   7  -3  -9 8.05653 1.90112   1
   7   3   9 6.03379 3.09013   1
  -7  -3   9 6.83136 1.24383   3
  -7  -3   9 5.64264 0.94863   4
  -7   3  -9 5.25492 1.44388   3
  -7   3  -9 5.71373 1.25746   4
  -8   3   9 9.34837 1.69070   3
  -8  -3  -9 10.0446  2.1189   4
   8   3  -9 9.70698 1.65112   2
   8  -3   9 12.6239  2.6432   1
   8   3   9 11.5385  3.4120   1
  -8   3  -9 10.4851  1.5541   4
   8  -3  -9 11.6611  2.4848   1
  -8   3  -9 10.6696  1.9911   3
  -8  -3   9 12.7060  1.9520   3
  -9  -3  -9 1.48397 1.13368   4
  -9   3   9 6.01652 1.69380   3
   9  -3   9 4.77217 1.71248   1
  -9   3  -9 2.47373 1.00629   3
   9  -3  -9 5.32529 1.56872   1
   9   3   9 3.18885 2.18142   1
  -9  -3   9 3.19715 1.17394   3
 -10   3  -9 0.01837 0.88400   3
  10   3   9 1.12165 0.98741   1
   0  -4   9 87.9974  3.6843   3
   0  -4  -9 88.5339  3.6742   4
   0   4   9 94.9239  2.7620   3
   0   4   9 91.9983  5.3010   2
   0  -4  -9 89.6903  3.8556   1
   0   4  -9 92.3090  3.6172   2
   0  -4   9 87.9812  4.0331   4
  -1   4   9 966.372  23.614   2
   1  -4   9 990.198  23.000   1
   1   4  -9 973.971  23.505   2
  -1  -4  -9 929.484  25.331   4
   1  -4   9 944.989  25.696   4
  -1   4   9 995.111  21.879   3
  -1  -4   9 971.258  25.585   4
  -1   4  -9 951.153  22.636   2
  -1   4  -9 939.488  22.655   3
   1   4   9 936.633  24.358   1
  -1  -4   9 934.472  22.733   3
   1  -4  -9 947.438  24.153   1
   1   4   9 946.886  23.518   2
   1  -4  -9 942.404  24.606   4
   2  -4   9 26.7332  1.7204   1
  -2  -4  -9 25.0294  1.9847   4
  -2   4   9 22.3641  1.5360   3
  -2   4   9 24.3555  1.8203   2
   2  -4   9 28.8061  2.1997   4
   2   4  -9 21.4288  1.7725   2
  -2   4  -9 26.9519  1.3114   2
  -2  -4   9 25.1950  1.7946   3
   2   4   9 20.6529  1.7079   2
   2   4   9 25.7683  2.0786   1
   2  -4  -9 26.7101  2.1147   1
  -2  -4   9 21.8734  1.8556   4
  -2   4  -9 21.6448  1.7611   3
  -3   4   9 2.71500 0.83278   3
   3  -4   9 1.78603 0.49123   1
   3  -4   9 1.76419 0.70979   4
   3   4  -9 1.50523 0.59810   2
  -3   4   9 2.60405 0.69380   2
  -3  -4  -9 2.02149 0.73872   4
  -3   4  -9 2.03435 0.70590   3
   3   4   9 1.30429 0.56819   2
  -3  -4   9 3.44556 0.87935   4
   3  -4  -9 0.49525 0.47430   1
  -3  -4   9 1.61602 0.56866   3
   3   4   9 3.30044 1.06867   1
  -4  -4  -9 62.6406  3.8536   4
   4  -4   9 58.3945  3.7863   4
  -4   4   9 59.8702  3.3044   3
  -4   4   9 61.2884  3.2121   2
   4   4  -9 63.3414  3.5983   2
   4  -4   9 55.7018  3.3365   1
  -4   4  -9 56.8374  3.3626   3
  -4  -4   9 54.7490  3.3120   4
   4  -4  -9 58.2428  3.7287   1
   4   4   9 56.0484  3.1633   2
  -4  -4   9 60.7012  3.2984   3
   4   4   9 66.6452  3.9549   1
  -5   4   9 190.547   6.774   2
  -5   4   9 190.128   7.080   3
  -5  -4  -9 183.494   7.881   4
   5  -4   9 182.335   7.556   1
   5   4  -9 195.999   7.568   2
   5  -4   9 167.900   7.765   4
   5  -4  -9 181.796   7.861   1
  -5   4  -9 196.878  17.901   3
   5   4   9 189.845  19.601   1
  -5  -4   9 190.204   7.306   4
  -5  -4   9 190.163   7.005   3
   5   4   9 192.507   6.884   2
   6  -4   9 165.391  74.848   4
   6  -4   9 118.345  14.759   1
  -6  -4  -9 107.793   6.044   4
  -6   4  -9 96.0010  6.3132   3
   6  -4  -9 122.224   6.365   1
  -7   4   9 12.3258  2.3035   3
  -7  -4  -9 17.2149  2.2373   4
   7   4  -9 18.1541  2.1219   2
   7  -4   9 8.31116 1.81275   1
   7   4   9 14.7090  1.4948   2
   7  -4  -9 11.9307  2.1701   1
   7   4   9 16.4306  2.0965   1
  -7  -4   9 13.0217  1.5406   4
  -7  -4   9 14.4559  1.5954   3
  -7   4  -9 13.7043  2.3222   3
  -8   4   9 29.4930  2.9036   3
   8  -4   9 38.3930  3.6705   1
  -8  -4  -9 32.6135  3.2835   4
   8   4  -9 29.1766  2.8984   2
   8  -4  -9 38.2814  3.6745   1
  -8  -4   9 36.7850  2.8524   3
  -8   4  -9 36.4142  2.8018   4
  -8   4  -9 29.6891  3.0101   3
   8   4   9 34.3979  3.1701   1
  -9  -4  -9 14.3681  2.1442   4
   9   4  -9 14.1387  2.4361   2
   9  -4   9 7.95892 2.03777   1
  -9   4   9 14.3837  2.5287   3
   9  -4  -9 13.0654  2.2239   1
   9   4   9 16.0334  2.9427   1
  -9   4  -9 14.5338  2.9098   3
   0   5   9 3.03529 0.50171   3
   0   5  -9 2.61626 0.68200   3
   0  -5  -9 2.01018 0.62868   1
   0   5   9 2.20078 0.92548   2
   0  -5  -9 1.91943 0.65670   4
   0  -5   9 2.84821 0.85208   4
   0   5  -9 2.18057 0.70287   2
   1   5  -9 5.98481 1.18960   2
   1  -5   9 7.97218 1.12997   4
  -1  -5  -9 7.00842 1.03363   4
  -1   5   9 6.45933 0.71007   3
  -1   5   9 6.90108 1.24433   2
   1  -5   9 7.57778 0.70788   1
   1  -5  -9 5.35154 0.81375   4
  -1   5  -9 6.74398 0.80531   2
  -1  -5   9 7.81701 0.98474   3
   1   5   9 6.56209 3.63065   2
   1  -5  -9 7.75676 1.34643   1
   1   5   9 6.37357 1.24690   1
  -1   5  -9 5.82916 1.11823   3
  -1  -5   9 7.02471 1.36460   4
  -2   5   9 7.15138 1.34442   3
  -2   5   9 5.30190 1.12566   2
   2  -5   9 5.18955 1.22511   4
  -2  -5  -9 4.79645 1.09564   4
   2  -5   9 4.46801 0.84175   1
   2   5  -9 6.67441 1.29704   2
   2  -5  -9 5.64644 0.69310   4
   2   5   9 5.91373 1.22113   2
  -2  -5   9 5.75689 1.23177   4
  -2   5  -9 4.79675 2.04785   2
  -2   5  -9 6.37010 1.17293   3
   2   5   9 5.44403 1.18592   1
  -2  -5   9 5.33521 1.02728   3
   2  -5  -9 2.92656 0.85915   1
  -3   5   9 3.80053 0.90751   2
  -3   5   9 3.74538 0.93973   3
   3  -5   9 3.28926 0.79981   1
   3   5  -9 3.48701 0.97448   2
  -3  -5  -9 3.61715 0.97179   4
   3  -5   9 2.39044 0.93208   4
  -3   5  -9 3.27617 0.96327   3
  -3  -5   9 2.99781 0.92397   4
   3   5   9 3.53904 0.92894   2
   3   5   9 2.78594 2.28528   1
  -3  -5   9 3.24207 0.81672   3
   3  -5  -9 3.20959 0.89579   1
  -4   5   9 4.27827 0.93531   3
   4  -5   9 1.55323 0.74589   1
  -4   5   9 1.86647 1.32379   2
   4  -5   9 2.93654 0.90768   4
  -4  -5  -9 0.43962 0.64171   4
   4   5  -9 1.98949 0.77740   2
  -4  -5   9 1.90296 0.74862   4
   4   5   9 0.59482 0.34960   2
  -4  -5   9 0.88639 0.50133   3
  -4   5  -9 1.23578 0.67209   3
   4   5   9 2.49782 2.72234   1
   4  -5  -9 2.10521 0.95775   1
  -5   5   9 19.8811  2.0770   3
   5  -5   9 16.0910  1.8753   1
  -5  -5  -9 15.9378  2.1328   4
   5   5  -9 17.6317  2.0994   2
  -5   5   9 17.5598  1.6853   2
   5  -5   9 14.6673  1.9276   4
  -5  -5   9 23.2960  2.2403   4
   5   5   9 22.8720  2.0785   2
   5  -5  -9 14.6348  1.9673   1
  -5  -5   9 17.8198  1.7534   3
   5   5   9 15.8886  1.8926   1
  -5   5  -9 17.9677  7.0235   3
   6  -5   9 38.5480  3.3165   4
   6   5  -9 47.8536  3.6118   2
  -6  -5  -9 42.2124  3.7346   4
   6  -5   9 36.9430  3.2198   1
  -6   5   9 40.8647  3.1737   3
  -6  -5   9 41.5071  2.8976   3
  -6  -5   9 42.9047  3.1869   4
   6   5   9 45.5059  3.0655   2
   6  -5  -9 42.4171  3.6130   1
  -6   5  -9 50.3550 12.6264   3
   6   5   9 47.1017  3.7030   1
  -7   5   9 3.41776 1.23354   3
   7   5  -9 4.70803 1.15730   2
   7  -5   9 -0.1589  3.7696   1
   7  -5   9 2.55758 0.84693   4
  -7  -5  -9 1.76945 0.97879   4
   7  -5  -9 2.58495 1.08784   1
  -7   5  -9 3.28553 2.74277   3
   7   5   9 2.50716 0.73796   2
  -7  -5   9 5.06675 1.22948   3
   7   5   9 5.28300 1.92594   1
  -7  -5   9 5.46317 1.25981   4
  -8   5   9 3.22453 1.26062   3
   8   5  -9 2.41687 0.95267   2
  -8  -5  -9 2.98078 1.59903   4
   8  -5   9 4.85626 1.30811   1
   8   5   9 2.31949 4.11997   1
   8  -5  -9 -0.0543  1.0166   1
  -8   5  -9 1.16503 0.73123   4
  -8   5  -9 3.28336 1.07024   3
  -9  -5  -9 2.69689 1.37394   4
   9   5  -9 0.32700 0.90205   2
  -9   5   9 1.52648 0.99981   3
   9  -5   9 1.31699 1.35113   1
   9  -5  -9 2.53039 5.96922   1
  -9   5  -9 2.15600 2.85498   3
   0  -6  -9 697.255  19.849   4
   0  -6  -9 711.010  19.039   1
   0   6   9 709.999  20.027   2
   0   6   9 723.701  16.412   3
   0  -6   9 676.305  20.325   4
   0   6  -9 716.785  18.014   3
   0   6  -9 700.549  18.391   2
   1   6  -9 153.402   5.998   2
  -1   6   9 156.506   4.929   3
   1  -6   9 152.549   6.554   4
  -1  -6  -9 156.269   5.936   1
  -1   6   9 154.785   6.147   2
   1  -6   9 151.277   5.952   1
  -1  -6  -9 155.669   6.411   4
  -1   6  -9 156.447   5.517   2
  -1   6  -9 149.467   5.712   3
   1   6   9 149.771  14.617   2
   1  -6  -9 152.817   5.839   4
  -1  -6   9 154.866   6.528   4
   1  -6  -9 153.163   6.148   1
  -1  -6   9 149.382   5.680   3
   2  -6   9 80.8962  4.4519   4
  -2  -6  -9 79.0943  4.3567   4
   2  -6   9 86.1919  3.6202   1
  -2   6   9 81.3503  4.1290   2
   2   6  -9 75.7084  4.0812   2
  -2   6   9 78.6809  3.4535   3
   2  -6  -9 80.4736  3.6678   4
   2   6   9 82.1812  4.2843   1
  -2   6  -9 81.7432  6.1015   2
   2   6   9 72.0378  4.0241   2
  -2   6  -9 80.3424  4.2352   3
   2  -6  -9 81.7638  4.3513   1
  -2  -6   9 75.8163  4.2428   4
  -2  -6   9 76.6735  3.7506   3
   3   6  -9 267.740   9.543   2
   3  -6   9 272.296   8.899   1
   3  -6   9 275.052  10.231   4
  -3   6   9 284.747   8.796   3
  -3  -6  -9 275.234  10.251   4
  -3   6   9 277.075   9.269   2
   3   6   9 274.378   9.445   2
   3   6   9 277.562   9.850   1
  -3   6  -9 279.220   9.249   3
   3  -6  -9 267.787   9.762   1
  -3  -6   9 271.693   9.926   4
  -3  -6   9 271.053   8.858   3
   4   6  -9 16.7938  1.9722   2
   4  -6   9 24.0573  2.1079   1
  -4   6   9 20.4010  1.9425   3
  -4   6   9 21.8017  1.9121   2
  -4  -6  -9 21.3378  2.4115   4
   4  -6   9 25.7960  2.5537   4
  -4  -6   9 22.8450  2.2867   4
   4   6   9 19.0325  2.0178   2
   4  -6  -9 22.9678  3.0992   1
   4   6   9 22.9225  4.6435   1
  -4  -6   9 19.5331  1.7632   3
  -4   6  -9 18.1795  2.0224   3
   5  -6   9 53.2776  3.9231   4
  -5  -6  -9 52.7816  4.0063   4
  -5   6   9 56.0628  3.2663   2
   5   6  -9 53.3711  3.8076   2
  -5   6   9 51.0191  3.4536   3
   5  -6   9 56.6101  3.7300   1
   5  -6  -9 55.1273  4.0764   1
  -5   6  -9 49.5939  5.1592   3
   5   6   9 52.7144  3.5392   2
   5   6   9 51.6712  3.7304   1
  -5  -6   9 53.8568  3.7511   4
  -5  -6   9 47.3657  3.1139   3
  -6   6   9 54.4810  3.7916   3
   6   6  -9 55.8158  4.0896   2
   6  -6   9 70.1161  4.6982   4
   6  -6   9 58.5355  4.0860   1
  -6  -6  -9 59.3300  4.6140   4
  -6  -6   9 59.2214  4.1334   4
  -6   6  -9 61.4244 14.6213   3
  -6  -6   9 62.9571  3.6269   3
   6  -6  -9 62.1154  4.6541   1
   6   6   9 58.3199  3.8304   2
   6   6   9 60.1486  4.6106   1
   7   6  -9 20.7626  2.4582   2
   7  -6   9 17.0163  2.9104   1
  -7  -6  -9 18.6012  2.5308   4
   7  -6   9 18.9478 18.6240   4
  -7   6   9 18.8201  2.3061   3
   7   6   9 20.1731  2.7667   1
   7  -6  -9 21.7405  7.0213   1
   7   6   9 21.0310  2.0643   2
  -7  -6   9 22.3193  2.2407   4
  -7   6  -9 22.2640  5.0941   3
   8   6  -9 33.5090  3.2129   2
  -8   6   9 24.9733  2.8727   3
  -8  -6  -9 28.5333  3.1785   4
   8  -6   9 28.0787  4.3688   1
   8  -6  -9 26.5800  3.0950   1
  -8   6  -9 24.8980  2.7243   3
   9   6  -9 8.48367 1.67746   2
  -9  -6  -9 6.90650 2.18749   4
   0   7   9 1.97967 0.80489   3
   0  -7   9 2.78496 0.88461   4
   0   7  -9 1.73666 0.62991   2
   0   7   9 2.20294 0.82521   2
   0  -7  -9 1.06307 0.46783   1
   0  -7  -9 2.22607 0.74722   4
   0   7  -9 0.95632 0.57965   3
   1   7  -9 6.53984 1.40415   2
  -1  -7  -9 7.40099 1.34479   1
   1  -7   9 7.85898 1.21554   1
   1   7  -9 6.06954 1.22699   3
  -1   7   9 6.58141 0.75420   3
  -1  -7  -9 7.67497 1.61883   4
  -1   7   9 5.91494 1.33953   2
   1  -7   9 8.27352 1.68199   4
  -1   7  -9 6.28740 1.31983   3
   1  -7  -9 7.01035 1.30141   1
  -1  -7   9 5.05921 1.36622   4
  -1   7  -9 6.03679 8.56368   2
   1  -7  -9 8.44494 1.13688   4
   1   7   9 6.64323 4.08942   2
   2  -7   9 27.3329  6.5395   1
   2   7  -9 29.3400  2.4888   2
  -2  -7  -9 28.0124  2.2366   1
   2  -7   9 24.7836  2.4448   4
  -2   7   9 26.9791  2.3352   2
  -2  -7  -9 24.1988  2.5012   4
  -2   7   9 26.6867  1.9056   3
   2   7   9 30.3653  2.6522   2
  -2  -7   9 26.1712  2.1216   3
  -2  -7   9 24.4048  2.4283   4
   2  -7  -9 23.4901  2.2715   1
   2  -7  -9 26.4970  2.0311   4
  -2   7  -9 26.3415  2.2728   3
  -2   7  -9 23.4158  1.7388   2
   3  -7   9 77.3579  3.9213   1
  -3   7   9 86.7731  4.0780   3
  -3  -7  -9 79.5026  4.9582   4
   3  -7   9 77.0318  4.8551   4
   3   7  -9 87.2000  4.8793   2
  -3   7   9 87.8638  4.5295   2
   3   7   9 83.0531  4.6122   1
   3   7   9 84.7360  4.7077   2
  -3  -7   9 80.4652  4.0656   3
  -3   7  -9 84.7536  4.5560   3
   3  -7  -9 80.8893  4.7233   1
  -3  -7   9 79.5997  4.7478   4
  -4   7   9 12.1940  5.5592   3
  -4   7   9 10.8020  1.3728   2
   4  -7   9 11.2930  2.1972   4
   4   7  -9 14.6995  1.8660   2
   4  -7   9 10.2680  1.3579   1
  -4  -7  -9 13.6776  1.9803   4
  -4  -7   9 13.3302  1.8452   4
  -4   7  -9 13.8371  1.8323   3
  -4  -7   9 11.8336  1.3475   3
   4  -7  -9 9.60196 2.00277   1
   4   7   9 12.5089  2.2223   1
   4   7   9 14.1057  1.8012   2
   5  -7   9 -0.7642  0.4333   1
   5  -7   9 0.39018 0.68207   4
   5   7  -9 -0.1180  0.5463   2
  -5  -7  -9 0.69140 0.72972   4
  -5   7   9 -0.1320  0.5353   3
  -5  -7   9 0.77194 0.81174   4
  -5  -7   9 1.69987 0.54705   3
   5   7   9 0.10564 0.51335   1
   5   7   9 -0.3879  0.3911   2
  -5   7  -9 0.77469 1.55930   3
   5  -7  -9 1.24530 0.82026   1
   6   7  -9 4.34357 1.33721   2
   6  -7   9 5.26125 1.31378   4
  -6  -7  -9 5.97802 1.78787   4
   6  -7   9 8.59840 1.79152   1
  -6   7   9 2.97547 1.07319   3
   6  -7  -9 3.34402 1.31152   1
  -6  -7   9 5.01553 1.33231   4
   6   7   9 3.58174 1.02832   2
  -6   7  -9 1.01876 3.25256   3
   6   7   9 6.84193 1.64082   1
   7  -7   9 8.08388 1.93123   1
  -7  -7  -9 11.2579  2.5345   4
  -7   7   9 7.17597 1.85840   3
   7   7  -9 15.4538  2.7923   2
   7  -7  -9 18.7920  9.5801   1
  -7  -7   9 11.4872  1.6695   4
   7   7   9 15.4238  1.9457   2
  -7   7  -9 7.38039 1.71457   3
   8  -7   9 -0.2612  5.2135   1
  -8   7   9 0.32061 0.77073   3
   8   7  -9 0.16878 0.82983   2
  -8  -7  -9 0.82283 1.28329   4
  -8  -7   9 0.77521 0.87646   4
   8  -7  -9 -0.4108  0.9250   1
  -8   7  -9 -0.4348  0.8994   3
   0  -8  -9 92.8322  4.7720   1
   0  -8   9 88.6256  5.2039   4
   0   8  -9 88.7225  4.3793   3
   0  -8  -9 91.4085  4.8865   4
   0   8  -9 84.7419  4.4722   2
   0   8   9 89.4866  6.2318   2
  -1  -8  -9 4.14135 0.95835   1
   1   8  -9 2.74908 0.97702   2
   1  -8   9 5.31495 1.40308   4
   1   8  -9 4.13298 1.04773   3
  -1   8   9 4.60945 0.87241   3
  -1   8   9 7.68691 1.68294   2
  -1  -8  -9 3.82515 1.11753   4
  -1  -8   9 5.00300 1.46741   4
  -1   8  -9 5.27687 1.29050   3
   1   8   9 3.96111 1.22224   2
   1  -8  -9 6.30917 1.40453   1
  -1   8  -9 5.03787 1.11438   2
   1  -8  -9 3.69351 1.07068   4
  -2  -8  -9 28.5265  2.3912   1
   2   8  -9 30.4526  2.2856   3
  -2   8   9 28.6012  2.7253   2
   2  -8   9 30.6654  2.8855   4
  -2   8   9 25.4018  1.9503   3
   2   8  -9 26.4383  2.5066   2
  -2  -8  -9 28.0946  2.7479   4
   2   8   9 23.5874  2.5462   2
   2  -8  -9 32.2846  2.7520   1
   2  -8  -9 27.1827  2.2269   4
  -2   8  -9 24.6434  2.3295   3
  -2  -8   9 28.8006  2.9049   4
   3   8  -9 3.62335 1.18178   2
   3  -8   9 4.41368 0.97954   1
  -3  -8  -9 5.31131 1.46075   4
   3  -8   9 6.03049 1.48681   4
  -3   8   9 4.62581 1.14732   2
   3   8   9 2.55139 1.09879   2
  -3  -8   9 5.49101 1.69271   4
  -3   8  -9 2.72912 0.92752   3
   3  -8  -9 5.90652 1.40557   1
  -3  -8   9 4.52146 0.86124   3
   4  -8   9 23.8203  2.0740   1
  -4  -8  -9 18.2427  2.5381   4
   4   8  -9 14.8938  1.9782   2
  -4   8   9 20.4523  3.6699   2
   4  -8   9 23.0213  2.5908   4
  -4   8   9 18.3509  6.8785   3
   4   8   9 15.3861  2.1225   2
   4   8   9 20.7649  1.9451   1
  -4   8  -9 18.6709  2.1362   3
  -4  -8   9 20.3933  1.8121   3
   4  -8  -9 21.3362  2.3567   1
  -4  -8   9 17.5942  2.2795   4
  -5   8   9 10.0963  2.0044   3
   5   8  -9 10.6925  2.4109   2
   5  -8   9 7.42219 1.26711   1
  -5  -8  -9 6.20875 1.74226   4
   5  -8   9 6.90234 1.66947   4
  -5  -8   9 9.04405 2.08793   4
  -5   8  -9 9.17729 6.03337   3
   5   8   9 11.8474  2.3198   2
   5  -8  -9 7.69094 1.75265   1
  -6   8   9 8.96370 1.79801   3
   6  -8   9 10.1110  1.5158   4
  -6  -8  -9 9.44534 2.31952   4
   6   8  -9 11.2743  2.3082   2
   6  -8   9 6.22248 1.25093   1
   6   8   9 7.85038 1.87624   2
  -6  -8   9 10.5681  2.2057   4
   6  -8  -9 6.65764 1.28019   1
  -6   8  -9 10.4811  6.6540   3
   7   8  -9 2.65855 0.97732   2
  -7  -8  -9 5.24165 1.69592   4
  -7   8   9 2.37146 0.95547   3
   7  -8   9 2.96808 1.23867   1
  -7   8  -9 3.78305 1.15877   3
   7  -8  -9 3.98919 5.26487   1
   7   8   9 1.91832 0.92787   2
  -7  -8   9 3.40634 1.09472   4
   8  -8   9 12.8738  8.9406   1
  -8  -8   9 16.3798  2.0585   4
   8   8   9 13.0434  2.1118   2
   0   9  -9 0.76856 0.53516   3
   0   9  -9 0.32435 0.85385   2
   0  -9   9 0.85856 0.64956   4
   0   9   9 0.83682 1.93250   2
   0  -9  -9 1.16100 0.46017   1
   0  -9  -9 1.72183 0.72962   4
   1  -9   9 4.09940 1.33526   4
   1   9  -9 4.74755 1.18855   2
  -1  -9  -9 5.91013 1.12061   1
  -1  -9  -9 3.72734 1.27305   4
   1   9  -9 4.73573 1.11689   3
  -1   9   9 6.22297 1.52958   2
  -1  -9   9 3.99908 1.28894   4
   1  -9  -9 5.53564 1.14464   1
   1   9   9 5.18818 1.36277   2
  -1   9  -9 5.11542 1.21542   3
  -1   9  -9 6.16950 0.83506   2
   1  -9  -9 7.23791 1.50597   4
  -2   9   9 1.03656 0.93089   2
  -2  -9  -9 0.68387 0.66786   4
   2  -9   9 -0.2158  0.6226   4
  -2  -9  -9 2.42195 0.73889   1
   2   9  -9 -0.3169  0.3397   2
  -2   9   9 0.78000 0.34501   3
   2   9  -9 0.89190 0.47989   3
   2   9   9 0.49770 0.90219   2
  -2  -9   9 -0.1848  0.7576   4
  -2   9  -9 0.93226 0.57083   3
   2  -9  -9 1.40174 0.67744   1
  -3  -9  -9 3.93700 0.73180   1
  -3   9   9 3.72438 1.03459   2
   3  -9   9 3.25497 1.01069   4
  -3   9   9 3.73622 0.98541   3
  -3  -9  -9 4.66815 1.23546   4
   3   9  -9 3.35101 0.71575   3
   3   9  -9 4.23063 1.34216   2
   3  -9  -9 3.14441 1.00222   1
   3   9   9 5.55240 1.55813   2
  -3   9  -9 5.10417 1.31518   3
  -3  -9   9 4.63277 1.40892   4
   4  -9   9 3.33352 1.09290   4
   4   9  -9 5.44909 1.60571   2
  -4  -9  -9 2.95744 1.23170   4
  -4   9   9 3.27990 3.13585   3
   4  -9  -9 5.58194 1.31207   1
   4   9   9 4.72977 1.31292   2
  -4   9  -9 5.16154 1.30067   3
  -4  -9   9 6.67799 1.78110   4
  -5   9   9 12.4219  2.2545   3
   5  -9   9 11.7970  1.8900   1
   5   9  -9 9.60178 2.22607   2
   5  -9   9 15.0465  2.1709   4
  -5  -9  -9 15.5885  2.3468   4
   5  -9  -9 13.9138  1.9065   1
  -5  -9   9 11.5784  2.3189   4
   5   9   9 14.9225  2.7342   2
  -5   9  -9 12.4264  6.9584   3
   6   9  -9 1.23034 0.89331   2
  -6   9   9 2.16689 1.08816   3
   6  -9   9 1.40357 0.71471   1
  -6  -9  -9 5.21541 2.00975   4
   6  -9  -9 1.43281 0.87116   1
  -6   9  -9 0.76550 3.64550   3
  -6  -9   9 1.06821 1.25213   4
   6   9   9 1.21530 0.76488   2
   7   9  -9 5.47063 1.50127   2
  -7   9   9 8.17415 1.91504   3
   7  -9   9 6.92198 1.77726   1
  -7  -9  -9 7.90020 2.00190   4
  -7  -9   9 8.26687 1.78060   4
   7   9   9 5.91818 1.71408   2
   7  -9  -9 4.94371 3.30424   1
  -7   9  -9 8.60429 2.43653   3
   0  10  -9 3.05365 2.83547   2
   0  10  -9 5.47723 1.13761   3
   0 -10  -9 3.04650 0.80946   1
   0  10   9 4.43453 3.84797   2
   0 -10   9 3.39383 1.06376   4
   0 -10  -9 4.96431 1.30307   4
  -1 -10  -9 1.02597 0.67246   1
   1 -10   9 1.19727 0.89612   4
   1  10  -9 1.98053 0.61636   3
  -1  10   9 2.03226 0.82125   2
   1  10  -9 3.04425 1.05981   2
  -1 -10  -9 2.62582 0.77097   4
   1 -10  -9 2.91308 0.79480   4
  -1 -10   9 1.23123 0.99295   4
   1 -10  -9 3.49105 0.90177   1
  -1  10  -9 2.97566 0.89024   3
   1  10   9 1.62602 0.85864   2
  -2 -10  -9 58.8937  4.6333   4
   2  10  -9 68.8413  3.8548   3
   2 -10   9 57.4146  4.5754   4
  -2  10   9 59.6851  4.4353   2
   2  10  -9 63.9463  8.3916   2
   2 -10  -9 64.0492  4.2919   1
  -2  10  -9 61.3335  4.1193   3
  -2 -10   9 55.8111  4.5387   4
   2  10   9 63.8106 16.2848   2
  -3 -10  -9 3.76290 1.31075   4
   3 -10   9 1.82126 0.91694   4
  -3  10   9 1.44239 0.63932   2
   3  10  -9 0.25256 0.50741   2
   3  10   9 -0.1442  0.5670   2
  -3 -10   9 -0.2614  0.8701   4
   3 -10  -9 1.84570 1.81996   1
  -3  10  -9 2.48792 0.94284   3
   4 -10   9 50.2965  4.1717   4
  -4 -10  -9 51.5634  4.4202   4
   4  10  -9 47.6208  4.1499   2
  -4  10   9 49.2016 12.3013   3
   4 -10  -9 58.5881 10.9157   1
  -4 -10   9 42.4162  4.1338   4
   4  10   9 43.0076  4.1331   2
  -4  10  -9 48.7259 11.7245   3
  -5  10   9 2.54319 0.81304   3
   5  10  -9 3.22392 1.21097   2
   5 -10   9 1.06067 0.97767   4
  -5 -10  -9 5.63334 1.57922   4
   5 -10  -9 4.80153 1.25257   1
  -5  10  -9 4.28107 4.30339   3
   5  10   9 3.33038 1.16366   2
  -5 -10   9 3.07932 1.25058   4
   6  10  -9 8.20769 2.07551   2
  -6  10   9 6.81843 1.53631   3
  -6 -10  -9 10.1234  2.3492   4
  -6 -10   9 13.1939  2.7330   4
   6 -10  -9 9.84999 2.10182   1
   6  10   9 15.4106  2.8405   2
  -6  10  -9 10.2941  7.1586   3
   0 -11   9 0.43709 0.68846   4
   0  11  -9 0.77374 0.51621   3
   0  11   9 0.21840 6.77118   2
   0  11  -9 1.31255 0.63722   2
   0 -11  -9 -0.0944  0.6696   4
   1  11  -9 2.60209 0.64330   3
  -1 -11  -9 3.33308 0.97513   4
   1 -11   9 1.53255 0.99725   4
  -1  11   9 2.57684 0.73437   2
   1  11  -9 2.92059 1.88179   2
   1  11   9 0.71031 0.76855   2
  -1 -11   9 1.42433 0.98144   4
   1 -11  -9 2.77865 0.65022   1
  -1  11  -9 3.36919 0.95707   3
  -2 -11  -9 10.6169  1.8946   4
   2  11  -9 4.66992 4.75022   2
   2 -11   9 5.09789 1.40750   4
  -2  11   9 3.57714 0.97656   2
   2  11   9 2.18566 0.95754   2
   2 -11  -9 8.60875 1.48635   1
  -2  11  -9 4.68177 1.25206   3
  -2 -11   9 4.53318 1.60023   4
  -3 -11  -9 9.42348 2.14850   4
   3  11  -9 8.10618 1.92304   2
   3 -11  -9 7.22406 1.36553   1
   3  11   9 5.24159 5.34275   2
  -3  11  -9 8.05960 1.65852   3
  -3 -11   9 8.43289 2.14503   4
  -4 -11  -9 4.75017 1.36554   4
   4 -11   9 2.77835 0.95950   4
   4  11  -9  3.9611 22.6047   2
  -4  11  -9 2.15745 0.80134   3
   4  11   9 2.52755 1.03823   2
   4 -11  -9 0.54073 0.75299   1
  -4 -11   9 3.04955 1.07785   4
  -5 -11  -9 1.36495 1.02455   4
  -5 -11   9 -0.6736  0.9609   4
   5 -11  -9 1.98275 1.02685   1
   5  11   9 -0.5587  1.6273   2
  -5  11  -9 0.48670 4.05048   3
  -6  11   9 1.84905 0.82690   3
   0 -12  -9 0.93405 0.78966   4
   0  12   9 0.69827 2.25531   2
   0 -12   9 1.88364 1.08641   4
  -1  12   9 12.9685  2.3201   2
   1 -12   9 9.47265 2.28254   4
  -1 -12  -9 11.8531  1.7474   4
   1  12  -9 11.6829  1.5871   2
  -1 -12   9 14.4953  2.0965   4
  -1  12  -9 10.5540  1.9027   3
   1  12   9 12.4730  3.2449   2
  -2  12   9 9.00716 1.71619   2
  -2 -12  -9 16.4668  2.1796   4
   2 -12   9 12.6712  1.8710   4
   2  12  -9 13.3146  4.5055   2
  -2 -12   9 10.3078  2.3718   4
  -2  12  -9 14.8401  2.6391   3
   2  12   9 15.8453  3.0691   2
   3  12  -9 6.97736 1.91137   2
  -3 -12  -9 6.18781 1.63524   4
   3 -12   9 3.90306 1.08787   4
  -3  12  -9 2.05405 1.12442   3
  -3 -12   9 3.47208 1.36471   4
   4 -12   9 38.1621  3.4556   4
   4 -12  -9 34.2403  3.1830   1
  -4  12  -9 46.8479 14.8129   3
   1  13  -9 3.58156 0.98222   2
  -1 -13  -9 3.96005 1.21915   4
  -1  13   9 6.83855 4.21062   2
   0   0  10 2449.16   55.49   2
   0   0  10 2537.81   60.77   4
   0   0  10 2438.77   53.64   3
   0   0  10 2400.45   57.01   1
  -1   0  10 236.137   6.625   3
   1   0 -10 245.940   6.844   1
  -1   0  10 244.545   6.996   2
   1   0  10 253.596   6.444   3
   1   0  10 248.820   6.574   2
   1   0  10 239.210   7.258   1
   1   0  10 243.598   7.688   4
  -1   0  10 259.848   6.900   4
  -2   0 -10 404.734   9.784   3
   2   0  10 392.544  11.055   1
   2   0  10 402.009  11.876   4
  -2   0  10 393.042  10.553   2
   2   0  10 404.773   9.736   2
  -2   0  10 379.756  10.155   3
   2   0 -10 397.959  10.621   1
  -3   0 -10 672.928  18.472   4
  -3   0 -10 668.553  16.093   3
  -3   0  10 695.323  16.794   3
   3   0 -10 675.092  17.450   1
   3   0 -10 673.093  17.017   2
   3   0  10 678.019  18.000   1
   4   0  10 695.925  32.488   1
  -4   0 -10 714.217  19.770   4
   4   0 -10 716.722  18.222   2
   4   0 -10 725.489  18.835   1
  -4   0  10 691.163  17.858   3
  -4   0 -10 714.357  28.094   3
   5   0 -10 34.4096  2.3152   2
  -5   0  10 38.5066  2.5857   3
   5   0  10 34.6116  2.7631   1
  -5   0 -10 37.2208  2.2620   3
  -5   0 -10 33.5107  2.5014   4
   5   0 -10 35.5951  2.5600   1
   6   0 -10 387.938  12.474   1
  -6   0 -10 390.208  12.768   4
   6   0 -10 386.487  11.629   2
   6   0  10 378.768  13.011   1
  -6   0  10 374.434  11.766   3
  -6   0 -10 385.545  11.257   3
  -7   0 -10 18.8037  1.6788   3
   7   0 -10 16.7185  1.6361   2
  -7   0 -10 11.2245  1.6028   4
   7   0  10 17.4595  2.8199   1
   7   0 -10 17.8399  2.3597   1
  -7   0  10 15.2738  1.7424   3
  -8   0 -10 134.262   6.808   4
  -8   0  10 129.780   6.419   3
   8   0  10 131.804  23.718   1
   8   0 -10 132.241   6.809   1
   8   0 -10 133.191   6.025   2
  -9   0  10 3.92456 1.24538   3
   9   0 -10 5.53507 1.34200   1
   9   0  10 9.86880 1.89452   1
  -9   0 -10 6.24744 1.40441   4
 -10   0  10 63.5800  4.3644   3
  10   0 -10 61.4880 11.1034   1
   0   1  10 5.70446 0.51832   3
   0  -1 -10 5.75138 0.53753   4
   0  -1  10 4.86227 0.60904   4
   0   1  10 5.66796 0.67362   2
   0  -1  10 5.76509 0.62385   3
   0  -1  10 5.46420 0.66503   1
   0  -1  10 5.38890 0.55906   2
   0   1  10 5.33845 0.69493   1
   1  -1  10 71.3840  2.3250   2
  -1  -1 -10 66.3032  2.7147   4
   1   1 -10 69.2449  2.6720   2
   1  -1  10 65.6601  2.7291   1
  -1   1  10 67.4277  2.8209   2
  -1   1  10 71.5945  2.5380   3
   1   1 -10 67.5058  2.3494   1
   1  -1  10 62.4564  2.9982   4
  -1  -1  10 68.7993  2.7267   3
   1   1  10 71.8338  2.2159   3
  -1  -1  10 69.4686  2.6136   4
   1   1  10 66.7934  5.5678   1
   1  -1 -10 64.7568  2.7430   1
  -1   1 -10 65.4355  2.5140   3
   1   1  10 70.5335  2.7480   2
  -2  -1 -10 78.4848  2.4791   3
   2   1 -10 80.3964  3.2217   2
  -2   1  10 77.7438  3.2576   2
   2   1 -10 79.0078  2.8411   1
  -2   1  10 78.3014  3.0521   3
  -2  -1 -10 78.9319  3.3079   4
   2  -1  10 75.7526  3.6510   4
   2  -1  10 74.5185  3.2638   1
  -2   1 -10 84.0119  3.0294   3
  -2  -1  10 79.2347  3.1758   3
   2   1  10 80.6534  3.6372   1
   2  -1 -10 73.8533  3.2144   1
   2   1  10 79.0901  2.8595   2
  -2  -1  10 84.0664  2.9179   4
   3   1 -10 58.4527  2.8540   2
  -3  -1 -10 60.0617  2.9896   4
   3   1 -10 55.4590  2.5830   1
  -3   1  10 58.2317  2.8196   3
   3  -1  10 67.4606  3.7647   1
  -3  -1 -10 62.7093  5.6215   3
  -3   1  10 55.7992  2.7606   2
   3  -1 -10 63.5998  3.0579   1
   3   1  10 56.2286  2.3475   2
  -3  -1  10 62.6673  2.4730   4
   3   1  10 55.8916  3.1199   1
  -3   1 -10 58.3671  2.6552   3
  -3  -1  10 61.2823  2.8701   3
  -4   1  10 57.1129  3.0411   3
   4  -1  10 53.1664  3.5103   4
  -4  -1 -10 56.3443  2.8322   3
  -4  -1 -10 51.6032  3.0245   4
   4  -1  10 56.6492  3.3088   1
   4   1 -10 57.9382  5.7539   1
   4   1 -10 51.6917  2.8704   2
  -4  -1  10 56.3228  2.4645   4
   4  -1 -10 54.0504  3.0951   1
  -4  -1  10 55.2314  2.9457   3
   4   1  10 53.4010  2.6407   2
   4   1  10 56.8622  3.3506   1
  -4   1 -10 53.8444  2.7617   3
  -5  -1 -10 8.10285 1.20582   4
   5   1 -10 9.39576 1.05206   1
  -5   1  10 8.49805 1.56806   3
   5   1 -10 8.36975 1.09709   2
  -5  -1 -10 6.24677 0.83220   3
   5  -1  10 5.65201 1.27351   1
   5   1  10 9.48845 1.81210   1
   5  -1 -10 4.13821 0.87395   2
  -5   1 -10 8.53769 1.18521   4
  -5   1 -10 8.38715 1.60242   3
   5  -1 -10 4.84735 1.05942   1
   5   1  10 6.17632 0.70452   2
  -5  -1  10 5.06879 1.02761   3
   6   1 -10 3.07671 0.88936   1
  -6  -1 -10 4.20159 0.89181   3
   6  -1  10 2.36280 1.11483   1
   6   1 -10 2.17005 0.74584   2
  -6  -1 -10 2.13173 1.08414   4
  -6   1  10 4.01926 1.18007   3
  -6   1 -10 2.30394 0.92144   4
  -6   1 -10 2.15329 1.72438   3
   6  -1 -10 4.43134 1.04290   2
   6   1  10 4.72767 1.26046   1
  -6  -1  10 2.40519 0.88591   3
   6  -1 -10 3.52352 1.03182   1
  -7   1  10 0.76163 0.62283   3
   7   1 -10 1.38926 0.49750   2
   7  -1  10 2.26368 1.11186   1
   7   1 -10 1.87177 0.69442   1
  -7  -1 -10 3.01870 1.06696   4
   7  -1 -10 1.65487 0.77238   1
  -7   1 -10 2.71134 0.87592   3
   7  -1 -10 1.89025 0.62489   2
  -7   1 -10 1.86316 0.79243   4
  -7  -1  10 2.25444 0.71951   3
   7   1  10 2.76450 0.88152   1
   8   1 -10 33.8277  2.9627   1
  -8   1  10 29.6724  2.8234   3
   8  -1  10 47.9388 11.8492   1
   8   1 -10 34.6918  2.7357   2
  -8  -1 -10 36.3650  3.2191   4
  -8   1 -10 31.9307  2.6803   3
  -8  -1  10 34.4161  2.9118   3
   8  -1 -10 37.9220  3.2524   1
   8   1  10 33.0048  3.2935   1
  -8   1 -10 35.4508  2.9635   4
  -9   1  10 20.6070  3.2111   3
   9  -1  10 16.5274  2.2778   1
  -9  -1 -10 21.5694  2.4924   4
   9  -1 -10 18.9148  2.3185   1
  -9   1 -10 23.0196  2.4079   4
   9   1  10 23.1352  2.8775   1
  -9  -1  10 23.8017  2.3999   3
 -10  -1 -10 1.91572 1.17828   4
  10   1  10 3.65158 1.44011   1
 -10  -1  10 3.07213 0.99325   3
  10  -1 -10 2.16894 1.23778   1
   0   2  10 2361.19   67.78   2
   0  -2  10 2456.49   62.10   4
   0  -2  10 2572.84   55.20   3
   0  -2  10 2584.37   62.15   1
   0   2  10 2591.79   58.74   1
   0   2  10 2537.40   54.10   3
   0  -2 -10 2483.94   61.48   4
   0   2 -10 2425.31   56.35   2
  -1  -2 -10 115.387   4.161   4
   1  -2  10 115.257   4.511   4
   1   2 -10 110.508   3.980   2
   1  -2  10 116.929   3.871   1
  -1   2  10 121.844   4.269   2
  -1   2  10 120.336   3.680   3
   1   2  10 117.043   4.085   2
  -1  -2  10 115.172   4.174   4
   1   2  10 113.861   4.547   1
   1  -2 -10 113.920   4.251   1
  -1  -2  10 119.872   4.126   3
  -1   2 -10 116.674   3.944   3
  -1   2 -10 119.036   3.486   2
  -2   2  10 159.739   5.020   3
   2   2 -10 157.757   5.302   2
  -2  -2 -10 151.628   5.534   4
   2  -2  10 148.520   5.920   4
  -2   2  10 164.980   5.625   2
   2   2 -10 163.635   4.524   1
   2  -2  10 152.972   5.303   1
  -2   2 -10 163.668   5.172   3
   2   2  10 160.050   5.886   1
  -2  -2  10 166.262   5.351   4
   2   2  10 170.572   5.220   2
   2  -2 -10 154.337   5.557   1
  -2  -2  10 161.292   5.276   3
   3  -2  10 0.13951 0.29890   1
   3  -2  10 0.21556 0.32932   4
  -3   2  10 0.28098 0.32645   3
   3   2 -10 0.51281 0.33446   2
  -3  -2 -10 0.71990 0.21658   3
  -3   2  10 0.70792 0.32413   2
   3   2 -10 0.61123 0.21981   1
  -3  -2 -10 0.33745 0.37431   4
  -3  -2  10 1.36968 0.45968   3
  -3  -2  10 0.01979 0.24867   4
  -3   2 -10 0.09442 0.21118   3
   3   2  10 0.38463 0.44138   2
   3  -2 -10 0.28530 0.27372   1
   3   2  10 0.32893 0.31893   1
  -4  -2 -10 45.5275  2.9309   4
   4  -2  10 43.9616  2.9182   1
   4  -2  10 38.7814  2.9796   4
  -4   2  10 50.2118  2.7020   2
  -4  -2 -10 42.8821  1.9767   3
   4   2 -10 49.7230  2.8721   2
  -4   2  10 47.8773  2.8105   3
   4   2 -10 51.5434  2.5451   1
   4   2  10 52.8089  3.3178   1
  -4  -2  10 48.0316  2.7936   3
   4  -2 -10 42.7010  2.9837   1
  -4  -2  10 48.2947  2.5213   4
   4   2  10 49.6732  2.4496   2
  -4   2 -10 48.5425  2.7367   3
   5   2 -10 181.151   6.837   2
  -5   2  10 183.517   6.784   3
   5  -2  10 178.516   7.717   4
  -5  -2 -10 178.145   5.636   3
   5  -2  10 189.950   7.527   1
   5   2 -10 182.094   6.528   1
  -5  -2 -10 186.765   7.338   4
   5   2  10 184.861   6.021   2
  -5  -2  10 184.611   6.452   4
  -5   2 -10 185.888  15.856   3
   5  -2 -10 190.831   7.522   1
   5   2  10 185.560   7.604   1
  -5  -2  10 182.131   6.733   3
  -6   2  10 78.1756  4.3253   3
   6  -2  10 68.3970  4.4637   1
  -6  -2 -10 70.5698  4.3892   4
   6   2 -10 79.3712  4.2307   2
   6   2 -10 77.9292  4.0325   1
  -6  -2  10 74.6305  3.6327   4
  -6  -2  10 66.7758  3.8926   3
  -6   2 -10 79.5741  5.3694   3
   6   2  10 76.1416  4.7182   1
   6  -2 -10 69.8523  9.6029   1
   6  -2 -10 70.0517  3.7030   2
  -6   2 -10 81.4907  4.3290   4
   6   2  10 77.5925  3.4072   2
  -7  -2 -10 7.13091 1.69545   4
   7  -2  10 6.90478 1.94459   1
   7   2 -10 5.59308 1.17022   2
  -7   2  10 5.18947 1.38583   3
  -7   2 -10 6.66091 1.47529   4
  -7  -2  10 4.71143 1.05104   3
  -7   2 -10 6.37134 1.30647   3
   7   2  10 7.30539 1.60435   1
   7  -2 -10 10.1417  1.5954   2
   7  -2 -10 9.53886 2.01710   1
  -8   2  10 47.1521  3.6778   3
   8   2 -10 55.1348  3.6265   2
  -8  -2 -10 44.2902  3.7539   4
   8  -2  10 38.2318  3.6575   1
  -8   2 -10 50.9924  3.6297   4
   8  -2 -10 37.2167  8.8971   1
  -8   2 -10 50.5021 10.9846   3
  -8  -2  10 44.3224  3.3028   3
   8   2  10 45.2265  3.9386   1
  -9   2  10 4.42169 1.19721   3
   9  -2  10 1.75841 1.26831   1
  -9  -2 -10 1.66119 1.22153   4
  -9  -2  10 3.10696 0.92047   3
  -9   2 -10 4.51058 1.07602   3
   9  -2 -10 5.12438 1.52667   1
   9   2  10 2.99090 1.25769   1
  -9   2 -10 3.11742 0.93907   4
 -10  -2 -10 42.9700  3.7845   4
 -10  -2  10 40.3135  3.0880   3
  10   2  10 41.3503  4.3261   1
   0  -3 -10 3.28358 0.68485   4
   0   3 -10 2.79137 0.64396   2
   0   3  10 4.11896 0.40112   3
   0  -3  10 3.31255 0.73552   3
   0   3  10 3.21877 0.81013   2
   0  -3 -10 3.22497 0.71214   1
   0  -3  10 3.47976 0.81119   4
  -1  -3 -10 139.598   4.993   4
   1   3 -10 131.956   4.724   2
  -1   3  10 140.169   4.191   3
  -1   3  10 140.233   4.949   2
   1  -3  10 143.297   4.386   1
   1  -3  10 139.916   5.319   4
   1  -3 -10 136.322   4.336   4
   1   3  10 135.527   5.295   1
   1  -3 -10 131.291   4.911   1
  -1   3 -10 138.231   4.207   2
  -1  -3  10 143.060   5.128   4
  -1   3 -10 136.565   4.682   3
   1   3  10 133.120   8.599   2
  -1  -3  10 138.705   4.792   3
   2   3 -10 138.536   5.041   2
   2  -3  10 134.867   5.498   4
  -2   3  10 138.823   4.522   3
  -2  -3 -10 132.986   5.163   4
  -2   3  10 135.732   4.996   2
   2  -3  10 131.138   4.693   1
   2  -3 -10 139.241   5.277   1
  -2   3 -10 137.635   4.845   3
  -2  -3  10 140.049   4.917   3
   2   3  10 131.561   5.437   1
   2   3  10 138.881  11.181   2
  -2  -3  10 138.278   5.066   4
  -3  -3 -10 175.745   6.712   4
   3   3 -10 190.150   5.331   1
  -3   3  10 182.852   6.289   2
   3  -3  10 185.448   7.040   1
  -3   3  10 179.036   5.941   3
   3  -3  10 175.485   7.089   4
   3   3 -10 187.419   6.518   2
  -3  -3  10 183.258   6.237   3
  -3  -3  10 185.859   6.424   4
   3   3  10 181.220   6.947   1
   3  -3 -10 181.921   6.772   1
  -3   3 -10 192.135   6.299   3
   3   3  10 189.311   6.172   2
   4   3 -10 30.9115  1.7706   1
  -4  -3 -10 25.8551  2.2607   4
   4   3 -10 26.8684  2.2059   2
   4  -3  10 26.2514  3.6621   1
  -4   3  10 30.7273  2.1275   2
  -4   3  10 28.2691  2.1303   3
   4  -3  10 29.8860  2.5432   4
  -4  -3  10 29.4760  2.1452   3
  -4  -3  10 29.7336  2.1098   4
   4   3  10 35.0531  9.3990   1
  -4   3 -10 32.2722  2.2869   3
   4   3  10 32.3224  2.0671   2
   4  -3 -10 29.4477  2.4265   1
   5   3 -10 3.54211 2.62236   1
   5   3 -10 2.78895 0.94622   2
  -5   3  10 3.62961 1.11675   3
  -5   3  10 3.54837 0.84669   2
  -5  -3 -10 2.56502 0.92081   4
   5  -3  10 1.84976 0.81146   1
  -5   3 -10 3.11629 2.79103   3
   5  -3 -10 3.15329 1.01792   1
  -5  -3  10 3.21199 0.95239   3
   5   3  10 3.82955 0.85076   2
  -5  -3  10 3.67256 0.91983   4
   5   3  10 3.26820 1.05166   1
  -6   3  10 5.21618 1.35512   3
  -6  -3 -10 6.56899 1.62386   4
   6   3 -10 4.54014 1.18801   2
   6  -3  10 4.21517 1.21669   1
   6  -3  10 5.16948 1.45124   4
   6   3  10 4.49625 1.33431   1
   6  -3 -10 2.69664 0.95901   1
   6   3  10 3.32541 0.78215   2
  -6  -3  10 4.27226 0.90792   4
   6  -3 -10 4.28906 0.81444   2
  -6  -3  10 5.60910 1.16451   3
  -6   3 -10 2.59009 0.83485   3
  -7   3  10 32.2442  2.8498   3
  -7  -3 -10 30.4998  2.9816   4
   7   3 -10 30.1083  2.6952   2
   7  -3  10 31.7263  3.0810   1
   7  -3 -10 29.9401  2.2868   2
  -7   3 -10 31.3295  3.8351   3
   7  -3 -10 31.6694  3.0668   1
   7   3  10 31.8382  3.0615   1
  -7   3 -10 27.9778  2.5911   4
  -7  -3  10 33.2394  2.5998   3
  -8  -3 -10 3.47918 1.19340   4
  -8   3  10 3.30601 1.14422   3
   8   3 -10 0.89501 0.84760   2
   8  -3  10 1.67532 1.06974   1
  -8  -3  10 2.83792 0.85404   3
   8  -3 -10 2.36666 0.98932   1
  -8   3 -10 3.16245 0.98678   4
  -8   3 -10 3.27383 1.02255   3
   8   3  10 3.41163 0.93675   1
  -9   3  10 6.37073 1.54761   3
  -9  -3 -10 13.7417  2.4083   4
   9   3 -10 4.82551 1.25364   2
  -9  -3  10 7.98929 1.49479   3
  -9   3 -10 6.92632 1.34627   3
   9   3  10 7.88810 1.80553   1
   9  -3 -10 9.49152 2.11162   1
 -10  -3 -10 -0.7926  1.0878   4
 -10   3 -10 0.08747 1.09321   3
   0   4  10 352.733   8.090   3
   0  -4 -10 324.996   9.889   4
   0   4  10 338.408   9.832   2
   0   4 -10 335.374   9.375   2
   0  -4 -10 330.317   9.863   1
   0  -4  10 326.055   9.456   3
   0  -4  10 331.259  10.449   4
   1   4 -10 202.007   6.712   2
  -1   4  10 211.217   5.808   3
  -1   4  10 209.411   6.960   2
  -1  -4 -10 205.275   7.098   4
   1  -4  10 205.373   7.420   4
   1  -4  10 206.459   5.976   1
   1  -4 -10 196.993   6.977   1
  -1  -4  10 217.919   6.734   3
   1  -4 -10 209.976   6.487   4
   1   4  10 205.309   7.249   1
  -1   4 -10 204.569   6.564   3
   1   4  10 214.105   6.982   2
  -1  -4  10 214.300   7.317   4
  -1   4 -10 200.452   6.051   2
  -2   4  10 730.680  17.669   3
   2  -4  10 736.661  20.867   4
  -2  -4 -10 731.900  20.473   4
   2   4 -10 731.078  19.062   2
   2  -4  10 738.454  18.671   1
  -2   4  10 733.604  18.962   2
  -2  -4  10 750.341  20.339   4
  -2   4 -10 741.431  18.432   3
  -2  -4  10 719.365  18.317   3
   2   4  10 738.895  18.903   2
   2  -4 -10 731.368  19.640   1
   2   4  10 736.916  19.924   1
  -3  -4 -10 28.7701  2.3205   4
   3  -4  10 28.9115  2.4148   4
  -3   4  10 31.1990  2.0355   3
   3   4 -10 27.7336  2.1839   2
   3  -4  10 30.2474  2.1297   1
  -3   4  10 27.8918  2.0543   2
  -3  -4  10 26.3563  1.9826   3
   3   4  10 31.6116  8.8360   1
  -3   4 -10 28.6764  2.1104   3
   3  -4 -10 27.4611  2.2744   1
  -3  -4  10 29.6190  2.1545   4
   3   4  10 27.2825  2.0385   2
  -4   4  10 953.587  23.866   2
   4  -4  10 928.031  24.628   1
   4  -4  10 916.013  26.716   4
  -4  -4 -10 948.755  26.506   4
  -4   4  10 920.736  23.124   3
   4   4 -10 921.371  24.386   2
   4   4  10 938.260  25.524   1
  -4   4 -10 956.279  23.660   3
  -4  -4  10 944.056  23.461   3
   4   4  10 952.398  23.779   2
   4  -4 -10 947.994  44.669   1
  -4  -4  10 934.147  25.621   4
   5   4 -10 2.25893 0.89336   2
  -5   4  10 1.99264 0.60511   2
  -5  -4 -10 2.38974 1.02391   4
   5  -4  10 2.20069 2.48882   1
   5  -4  10 3.52906 0.94855   4
  -5   4  10 1.91721 0.91358   3
   5   4  10 1.59637 0.58936   2
   5  -4 -10 1.22521 0.69223   1
   5   4  10 1.86151 2.64079   1
  -5   4 -10 2.04699 1.83084   3
  -5  -4  10 2.09926 0.70469   3
  -5  -4  10 0.58996 0.55709   4
   6   4 -10 250.986   9.509   2
  -6  -4 -10 256.054  10.260   4
  -6   4  10 248.986   8.414   2
   6  -4  10 246.977  19.125   1
   6  -4  10 233.852  65.003   4
  -6   4  10 250.696   9.074   3
   6  -4 -10 246.032  10.180   1
  -6   4 -10 241.484  21.716   3
  -6  -4  10 240.469   8.809   3
  -6  -4  10 244.066   9.081   4
   6   4  10 254.727   8.589   2
   6   4  10 240.258  21.667   1
  -7   4  10 1.01691 0.78582   3
   7   4 -10 -0.0897  0.6601   2
  -7  -4 -10 1.11097 0.94952   4
   7  -4  10 2.61012 1.06783   1
   7   4  10 1.21075 0.75345   1
  -7  -4  10 0.85680 0.51046   3
   7  -4 -10 1.19971 0.83104   1
  -7   4 -10 0.09871 1.52701   3
  -7  -4  10 0.84206 0.63246   4
   8   4 -10 110.551   6.138   2
  -8   4  10 107.145   6.080   3
  -8  -4 -10 108.423   6.567   4
   8  -4  10 95.3080  6.2249   1
  -8   4 -10 106.579   6.088   3
   8  -4 -10 103.062   6.588   1
   8   4  10 108.535   6.546   1
  -8  -4  10 101.538   5.464   3
  -8   4 -10 116.538   5.858   4
   9  -4  10 12.4850  2.3946   1
  -9  -4 -10 11.8769  2.3012   4
   9   4 -10 12.9089  1.6593   2
  -9   4  10 11.9661  2.1085   3
  -9   4 -10 6.93795 5.44869   3
   9  -4 -10 15.8012  8.2665   1
   9   4  10 11.5923  2.0311   1
   0   5 -10 1.30048 0.49470   3
   0  -5 -10 0.46390 0.33197   1
   0   5  10 1.13503 0.94199   2
   0  -5  10 1.43182 0.65239   4
   0   5  10 1.63496 0.37698   3
   0   5 -10 0.68701 0.43081   2
   0  -5 -10 1.25003 0.60782   4
  -1   5  10 14.7044  2.7501   2
   1   5 -10 17.3336  1.5847   2
   1  -5  10 13.8025  1.5727   4
   1  -5  10 13.1502  0.9968   1
  -1   5  10 16.7849  1.1733   3
  -1  -5 -10 14.0993  1.4979   4
  -1   5 -10 12.7054  1.1418   2
   1   5  10 17.5720  1.6542   2
  -1   5 -10 15.3266  1.4615   3
  -1  -5  10 14.0177  1.4249   3
  -1  -5  10 15.0672  1.5900   4
   1  -5 -10 15.7852  1.3171   4
   1   5  10 13.2995  1.5265   1
   1  -5 -10 13.5268  1.5153   1
   2  -5  10 16.8697  1.3400   1
  -2   5  10 16.0368  1.3484   3
   2   5 -10 16.8031  1.6789   2
   2  -5  10 18.0399  1.8336   4
  -2   5  10 16.9121  1.6247   2
  -2  -5 -10 15.7745  1.6859   4
   2  -5 -10 16.2464  1.6932   1
  -2   5 -10 15.9384  1.5759   3
  -2   5 -10 18.5212  4.6248   2
  -2  -5  10 16.6125  1.5392   3
  -2  -5  10 15.2712  1.6419   4
   2   5  10 15.4592  1.6932   1
   2   5  10 15.7082  1.6011   2
   2  -5 -10 17.8510  1.2857   4
  -3   5  10 60.2863  3.1034   3
   3  -5  10 62.9116  3.8693   4
   3   5 -10 55.6042  3.4994   2
   3  -5  10 67.1307  3.3324   1
  -3   5  10 65.8491  6.6460   2
  -3  -5 -10 57.9986  3.6815   4
  -3  -5  10 56.3982  3.1662   3
  -3   5 -10 57.3310  3.3075   3
   3   5  10 54.1842  3.2641   2
   3   5  10 62.8396  5.0951   1
   3  -5 -10 64.6136  3.8296   1
  -3  -5  10 58.3786  3.4836   4
  -4   5  10 43.6938  2.8118   3
   4   5 -10 38.4645  3.0015   2
  -4   5  10 40.8441  3.2163   2
   4  -5  10 41.9106  2.8786   1
  -4  -5 -10 43.1896  3.3050   4
   4  -5  10 43.9821  3.3892   4
  -4   5 -10 36.1564  3.0246   3
   4   5  10 39.6391  2.7522   2
   4   5  10 43.0541 10.4387   1
  -4  -5  10 42.1390  2.7976   3
  -4  -5  10 43.6498  3.0195   4
   4  -5 -10 45.2082  5.2338   1
   5  -5  10 51.1668  3.5183   1
  -5   5  10 42.0949  3.0783   3
   5   5 -10 43.3136  3.3904   2
  -5  -5 -10 49.3320  3.7296   4
  -5   5  10 48.2896  2.9623   2
   5  -5  10 54.0365  3.9229   4
  -5   5 -10 49.7652  3.4264   3
   5  -5 -10 48.4515  3.6826   1
   5   5  10 44.1696  3.0489   2
   5   5  10 43.8956  3.4869   1
  -5  -5  10 47.7526  3.2860   4
  -5  -5  10 48.7252  3.1252   3
   6  -5  10 3.44287 3.65661   1
   6  -5  10 -0.2288  0.5287   4
  -6   5  10 0.15792 0.55907   3
  -6  -5 -10 -1.0285  0.7418   4
   6   5 -10 1.29941 0.80010   2
   6   5  10 0.81978 0.45384   2
  -6   5 -10 0.16471 2.33997   3
   6   5  10 0.44754 0.53754   1
  -6  -5  10 1.11088 0.66812   3
   6  -5 -10 2.04150 0.82820   1
  -6  -5  10 0.72108 0.51832   4
   7  -5  10 13.2318  2.4548   4
  -7   5  10 11.5377  2.2902   3
  -7  -5 -10 14.2423  2.6118   4
   7   5 -10 12.6220  2.2344   2
   7  -5  10 10.5521  2.4036   1
  -7   5 -10 10.7899  2.9993   3
   7  -5 -10 9.35902 6.17930   1
  -7  -5  10 16.3856  1.6773   3
   7   5  10 11.4525  1.3602   2
   7   5  10 12.0826  2.0529   1
  -7  -5  10 10.6798  1.4087   4
   8  -5  10 12.3910  2.6917   1
   8   5 -10 7.92204 1.57186   2
  -8  -5 -10 11.0700  2.2024   4
  -8   5  10 8.51225 1.91525   3
   8   5  10 6.83498 2.49094   1
  -8   5 -10 10.5373  2.1465   3
  -8   5 -10 7.07940 1.38227   4
   8  -5 -10 13.1062  2.3884   1
   9  -5  10 0.23578 1.08119   1
  -9  -5 -10 0.11622 1.17688   4
   9   5 -10 -0.7699  0.8234   2
  -9   5  10 0.31781 1.07007   3
   9   5  10 1.15031 2.02922   1
   9  -5 -10 1.93254 2.23906   1
  -9   5 -10 0.81331 1.12493   3
   0   6  10 78.4192  6.0854   3
   0  -6  10 72.4364  4.1634   4
   0   6 -10 75.8688  3.7206   3
   0  -6 -10 77.9436  3.9543   1
   0  -6 -10 72.2439  3.8038   4
   0   6  10 77.7856  7.7482   2
   0   6 -10 77.6451  3.6924   2
  -1  -6 -10 8.37576 1.13816   1
  -1   6  10 6.70501 1.38128   2
   1  -6  10 4.40385 0.56849   1
   1  -6  10 6.28674 1.40586   4
  -1   6  10 7.77416 1.10613   3
   1   6 -10 6.88045 1.36447   2
  -1  -6 -10 6.40111 1.34032   4
   1  -6 -10 4.64144 1.11553   1
  -1  -6  10 8.25745 1.58485   4
   1   6  10 5.54683 1.22809   2
   1  -6 -10 6.48248 1.18686   4
  -1  -6  10 4.04558 0.93448   3
  -1   6 -10 5.26347 1.15517   3
  -1   6 -10 5.21873 0.98099   2
  -2  -6 -10 140.156   6.287   4
   2  -6  10 135.745   6.365   4
  -2   6  10 151.207  11.964   3
   2  -6  10 138.490   5.088   1
  -2   6  10 141.049   7.475   2
   2   6 -10 156.202   6.192   2
  -2   6 -10 141.644  10.245   3
   2   6  10 132.424   6.014   1
   2   6  10 147.633   6.041   2
  -2   6 -10 130.687   4.847   2
   2  -6 -10 137.447   6.090   1
   2  -6 -10 146.203   5.385   4
  -2  -6  10 148.893   6.320   4
  -2  -6  10 139.773   5.559   3
  -3   6  10 51.8309  3.2972   2
   3  -6  10 50.6387  2.9642   1
  -3  -6 -10 50.1827  3.6572   4
   3  -6  10 52.7448  3.6587   4
   3   6 -10 50.0602  3.4651   2
  -3   6  10 53.5745  3.0112   3
  -3  -6  10 53.1035  3.1715   3
  -3   6 -10 51.4389  3.3081   3
   3   6  10 52.9882  3.5685   1
  -3  -6  10 52.0916  3.5021   4
   3  -6 -10 50.6579  3.6054   1
   3   6  10 52.7696  3.4265   2
  -4  -6 -10 213.045   9.128   4
   4  -6  10 192.756   8.850   4
  -4   6  10 236.288   7.904   3
   4  -6  10 201.258   7.863   1
   4   6 -10 225.632   8.705   2
  -4   6  10 212.107   7.952   2
  -4  -6  10 224.431   7.940   3
   4   6  10 205.977   8.955   1
  -4  -6  10 221.647   8.627   4
   4  -6 -10 211.032  14.911   1
   4   6  10 236.266   8.462   2
  -4   6 -10 231.142   8.519   3
   5  -6  10 3.84574 1.01025   4
  -5  -6 -10 5.64442 1.49566   4
  -5   6  10 1.76767 0.55769   2
  -5   6  10 2.92763 0.97428   3
   5  -6  10 4.61723 1.25272   1
   5   6 -10 1.62092 0.82370   2
   5   6  10 4.96363 1.28642   1
   5  -6 -10 3.68134 1.10794   1
  -5   6 -10 1.95011 0.90246   3
  -5  -6  10 2.88786 0.74206   3
  -5  -6  10 1.77044 0.84560   4
   5   6  10 3.46866 0.95875   2
   6  -6  10 18.1058  2.0901   4
  -6  -6 -10 22.6853  2.6718   4
   6  -6  10 19.5196  2.3095   1
   6   6 -10 21.4144  2.4247   2
  -6   6  10 25.0493  2.4504   3
   6  -6 -10 17.5985  2.4099   1
   6   6  10 18.8539  3.6071   1
  -6  -6  10 22.8501  2.0030   3
  -6   6 -10 22.7711  9.0657   3
  -6  -6  10 24.3392  2.3731   4
   6   6  10 21.5913  2.1444   2
   7   6 -10 1.39956 0.99333   2
   7  -6  10  5.8951 13.0900   4
  -7   6  10 1.93910 0.71283   3
   7  -6  10 1.59539 4.38843   1
  -7  -6 -10 3.28496 1.34176   4
   7   6  10 1.45445 0.62379   2
   7   6  10 0.89329 2.61513   1
   7  -6 -10 4.29114 2.74044   1
  -7   6 -10 1.95392 1.10265   3
  -7  -6  10 3.18575 0.94638   4
  -8   6  10 22.3119  2.5467   3
   8   6 -10 20.8671  2.4711   2
  -8  -6 -10 24.4333  2.8879   4
   8  -6 -10 19.2642  2.5455   1
  -8   6 -10 15.7765  2.9462   3
   9   6 -10 4.30164 1.26988   2
   0  -7  10 3.41233 1.04789   4
   0   7  10 3.18734 0.54337   3
   0   7  10 4.14387 3.12082   2
   0   7 -10 3.46956 0.92417   2
   0   7 -10 2.89447 0.81331   3
   0  -7 -10 3.61975 0.94399   1
   0  -7 -10 2.87001 0.93029   4
  -1  -7 -10 37.2442  2.8975   4
  -1   7  10 38.9040  2.0899   3
   1   7 -10 38.0145  2.5764   3
  -1   7  10 42.0166  2.9959   2
   1  -7  10 38.9257  3.1016   4
  -1  -7 -10 39.9329  2.8208   1
   1   7 -10 38.8098  2.8302   2
  -1  -7  10 39.5037  3.0750   4
  -1   7 -10 36.4412  2.4381   2
   1  -7 -10 36.4319  2.5914   4
  -1   7 -10 39.3111  2.7290   3
   1   7  10 39.6478  2.9658   2
   1  -7 -10 38.3155  2.8409   1
   2   7 -10 8.66807 1.74080   2
   2  -7  10 10.9896  1.0525   1
   2  -7  10 10.5035  2.0595   4
  -2   7  10 7.09260 0.95303   3
  -2  -7 -10 9.88996 1.97349   4
  -2   7  10 8.90400 1.67670   2
  -2  -7 -10 10.5043  1.3889   1
  -2   7 -10 11.7416  1.4957   3
  -2  -7  10 8.81139 1.52194   3
  -2  -7  10 10.6654  1.9671   4
   2  -7 -10 11.1724  1.5526   1
   2   7  10 10.8328  1.8838   2
   2  -7 -10 12.0237  1.2868   4
  -2   7 -10 12.9871  1.3459   2
  -3   7  10 38.6648  2.8699   2
   3   7 -10 35.3115  3.0024   2
   3  -7  10 39.8916  2.5548   1
  -3  -7 -10 38.4355  3.2765   4
  -3   7  10 40.9263  9.2736   3
   3  -7  10 44.2357  3.5609   4
   3   7  10 37.1626  2.9734   1
  -3  -7  10 35.9632  3.0843   4
  -3  -7  10 33.3892  2.5265   3
  -3   7 -10 35.0127  2.8264   3
   3  -7 -10 38.2569  3.1265   1
   3   7  10 35.4594  2.9592   2
   4  -7  10 12.4210  2.3930   4
  -4   7  10 7.91286 1.58655   2
  -4  -7 -10 9.83952 2.04322   4
   4  -7  10 10.5763  1.4060   1
  -4   7  10 9.93469 1.77247   3
   4   7 -10 9.50059 1.92723   2
   4   7  10 10.1790  1.8753   1
  -4  -7  10 10.0307  1.9898   4
   4   7  10 7.55215 1.72069   2
  -4   7 -10 8.28667 1.69649   3
   4  -7 -10 13.5489  6.8003   1
  -4  -7  10 6.91165 1.36625   3
  -5   7  10 3.47141 1.04889   3
   5  -7  10 3.93486 1.24701   4
  -5  -7 -10 5.54057 1.74185   4
   5   7 -10 4.09319 1.28892   2
   5  -7  10 3.90047 1.04318   1
   5   7  10 4.39200 1.18127   2
   5  -7 -10 3.28528 1.21822   1
  -5   7 -10 5.22092 1.37092   3
   5   7  10 2.06147 0.78647   1
  -5  -7  10 3.09574 0.96637   4
  -5  -7  10 2.93370 0.70163   3
   6   7 -10 15.1891  2.6753   2
   6  -7  10 12.6897  1.7548   1
  -6  -7 -10 14.4896  2.8181   4
  -6   7  10 14.9224  2.4992   3
   6  -7  10 12.4202  1.7993   4
  -6   7 -10 16.1995  7.9846   3
   6  -7 -10 12.3533  2.4458   1
   6   7  10 12.9543  2.3157   2
  -6  -7  10 10.1712  1.8497   4
   6   7  10 12.7126  1.7485   1
  -7  -7 -10 9.15818 2.78478   4
   7  -7  10 -1.8418  3.7184   1
   7   7 -10 -1.2604  0.6950   2
  -7   7  10 0.51761 0.82518   3
  -7   7 -10 1.69515 2.96562   3
   7   7  10 -0.0797  0.5503   2
   7  -7 -10 2.07477 1.22023   1
  -7  -7  10 0.60535 0.73448   4
  -8  -7 -10 5.63963 1.61652   4
   8  -7  10 1.61109 1.21889   1
   8   7 -10 2.98347 1.08544   2
  -8   7  10 -0.2110  0.7770   3
  -8   7 -10 1.04610 3.16205   3
   8  -7 -10 0.26622 1.07020   1
   0  -8 -10 430.895  13.490   1
   0  -8 -10 420.530  13.938   4
   0   8 -10 434.927  12.705   3
   0  -8  10 428.855  14.594   4
   0   8  10 410.074  27.606   2
   0   8 -10 403.439  12.845   2
  -1   8  10 26.6528  2.4769   2
   1  -8  10 24.1258  2.5820   4
  -1   8  10 26.2591  1.9973   3
  -1  -8 -10 24.9338  2.4526   4
  -1  -8 -10 28.2359  2.3559   1
   1   8 -10 27.0888  2.2593   3
   1   8 -10 23.0914  2.2728   2
   1  -8 -10 26.4449  2.2566   4
  -1  -8  10 25.4789  2.6084   4
[truncated: 661,879 more chars]
