# Supplementary material for: Synthesis and crystal structure of 4-fluoro­benzyl­ammonium di­hydrogen phosphate, [FC6H4CH2NH3]H2PO4
Source: Acta Crystallogr E Crystallogr Commun. 2016 Nov 15;72(Pt 12):1812–5. doi: 10.1107/S2056989016018090 (PMC5137615; doi:10.1107/S2056989016018090)
Supplement: Supplementary file 2 [file e-72-01812-Isup2.hkl]

data_I                                                                          
_shelx_title '    D3'                                                           
_shelx_refln_list_code          4                                               
_shelx_F_calc_maximum      251.09                                               
_exptl_crystal_F_000       928.00                                               
_reflns_d_resolution_high  0.8255                                               
                                                                                
loop_                                                                           
 _space_group_symop_operation_xyz                                               
 'x, y, z'                                                                      
 '-x+1/2, -y+1/2, z+1/2'                                                        
 'x+1/2, -y+1/2, -z'                                                            
 '-x, y, -z+1/2'                                                                
 '-x, -y, -z'                                                                   
 'x-1/2, y-1/2, -z-1/2'                                                         
 '-x-1/2, y-1/2, z'                                                             
 'x, -y, z-1/2'                                                                 
                                                                                
_cell_length_a     7.1630                                                       
_cell_length_b     9.1309                                                       
_cell_length_c    29.6940                                                       
_cell_angle_alpha  90.000                                                       
_cell_angle_beta   90.000                                                       
_cell_angle_gamma  90.000                                                       
                                                                                
_shelx_F_squared_multiplier     1.000                                           
                                                                                
loop_                                                                           
 _refln_index_h                                                                 
 _refln_index_k                                                                 
 _refln_index_l                                                                 
 _refln_F_squared_calc                                                          
 _refln_F_squared_meas                                                          
 _refln_F_squared_sigma                                                         
 _refln_observed_status                                                         
   2   0   0      63047.88      60077.02       978.37 o                         
   4   0   0      13226.55      12868.01       150.42 o                         
   6   0   0       7178.51       6680.57        93.32 o                         
   8   0   0       1251.06       1041.43        29.59 o                         
   1   1   0        119.92         96.53         2.48 o                         
   3   1   0       8545.61       9046.61        81.38 o                         
   5   1   0        198.85        179.63         4.45 o                         
   7   1   0        485.39        369.88         8.24 o                         
   0   2   0       6398.52       6789.45        78.38 o                         
   2   2   0      19762.32      20989.84       190.12 o                         
   4   2   0       2803.52       3102.61        53.88 o                         
   6   2   0        255.25        306.59        10.31 o                         
   8   2   0          7.06         95.83         6.29 o                         
   1   3   0        101.68        144.43         2.84 o                         
   3   3   0        130.67        134.23         3.41 o                         
   5   3   0        486.88        421.05         7.59 o                         
   7   3   0        179.27        158.76         6.18 o                         
   0   4   0       1412.04       1264.75        18.70 o                         
   2   4   0       3313.68       3464.25        32.36 o                         
   4   4   0       7897.62       7954.37        71.77 o                         
   6   4   0       1506.61       1501.62        22.21 o                         
   8   4   0        402.20        477.48        14.94 o                         
   1   5   0       2282.45       2368.42        23.00 o                         
   3   5   0        248.12        240.71         6.20 o                         
   5   5   0          0.03          8.47         1.36 o                         
   7   5   0        101.36        132.53         8.52 o                         
   0   6   0       2588.67       2311.34        41.74 o                         
   2   6   0        232.00        217.31         4.77 o                         
   4   6   0       2614.51       2400.05        56.03 o                         
   6   6   0       1021.63       1168.43        35.83 o                         
   1   7   0        448.01        440.33         7.61 o                         
   3   7   0          3.48          6.36         1.39 o                         
   5   7   0          0.06          4.56         2.50 o                         
   0   8   0        804.04        889.33        17.74 o                         
   2   8   0       1790.17       1872.49        23.51 o                         
   4   8   0        729.35        853.57        23.08 o                         
   1   9   0         11.34         16.36         3.26 o                         
   3   9   0         28.85         59.14         6.04 o                         
   5   9   0          1.95          7.33         3.73 o                         
   0  10   0       1207.15       1139.12        35.91 o                         
   2  10   0        657.84        631.13        19.30 o                         
   1   1   1          8.73          8.90         0.36 o                         
   2   1   1        392.77        356.08         3.56 o                         
   3   1   1       2784.21       3146.60        72.19 o                         
   4   1   1        599.52        546.75         5.40 o                         
   5   1   1        252.96        223.62         3.53 o                         
   6   1   1        112.50        103.35         2.49 o                         
   7   1   1          0.03         17.70         1.28 o                         
   8   1   1         20.11         23.30         2.08 o                         
   0   2   1       9609.55      10174.83        83.68 o                         
   1   2   1        363.13        288.35         2.98 o                         
   2   2   1          4.28         30.22         1.44 o                         
   3   2   1       1295.66       1273.11        10.11 o                         
   4   2   1       1171.89       1045.11         9.83 o                         
   5   2   1        811.69        728.65         7.85 o                         
   6   2   1        191.74        243.70         4.19 o                         
   7   2   1        231.14        195.83         4.08 o                         
   8   2   1         43.33         90.07         3.73 o                         
   1   3   1       4244.73       4333.57        26.95 o                         
   2   3   1        435.61        451.82         4.65 o                         
   3   3   1         32.10         40.51         1.35 o                         
   4   3   1         38.30         37.58         1.48 o                         
   5   3   1        220.05        244.79         6.33 o                         
   6   3   1          4.08          6.33         0.92 o                         
   7   3   1         37.99         36.65         2.10 o                         
   8   3   1          0.14          5.58         1.99 o                         
   0   4   1        889.88       1075.06        12.32 o                         
   1   4   1        424.52        367.08         3.89 o                         
   2   4   1       1335.06       1588.96        13.86 o                         
   3   4   1        376.67        381.75         4.87 o                         
   4   4   1        658.46       1012.88        25.46 o                         
   5   4   1         75.97         94.85         3.32 o                         
   6   4   1        296.80        616.62        36.26 o                         
   7   4   1          3.91         19.64         1.96 o                         
   8   4   1         10.02        185.59         5.89 o                         
   1   5   1        495.31        448.65         4.86 o                         
   2   5   1         16.76         18.54         1.02 o                         
   3   5   1         53.01         57.26         1.62 o                         
   4   5   1          1.87          6.07         0.68 o                         
   5   5   1          1.96          4.87         0.97 o                         
   6   5   1          3.17          6.38         1.25 o                         
   7   5   1         34.68         69.43         4.94 o                         
   0   6   1       2781.79       2609.41        26.03 o                         
   1   6   1        139.67        139.44         2.68 o                         
   2   6   1        841.03        763.89         8.45 o                         
   3   6   1        159.71        175.02         3.32 o                         
   4   6   1        766.85        863.83        13.80 o                         
   5   6   1         16.14         29.96         2.71 o                         
   6   6   1        925.93        931.31        15.91 o                         
   7   6   1          1.05         13.27         2.79 o                         
   1   7   1         99.28        112.26         2.57 o                         
   2   7   1         31.42         37.34         1.62 o                         
   3   7   1          0.98          1.29         0.96 o                         
   4   7   1         42.92         52.63         3.17 o                         
   5   7   1        108.87        124.70         7.49 o                         
   6   7   1         26.66         37.60         3.34 o                         
   0   8   1       1656.45       1460.40        17.67 o                         
   1   8   1         10.06         14.44         1.23 o                         
   2   8   1         10.74         23.85         1.54 o                         
   3   8   1        284.96        280.27         7.96 o                         
   4   8   1         29.49         82.55         4.56 o                         
   5   8   1         24.37         34.45         3.91 o                         
   1   9   1          0.14          2.96         0.69 o                         
   2   9   1          0.05          0.93         0.85 o                         
   3   9   1        217.22        229.45         7.43 o                         
   4   9   1          4.69          6.69         1.60 o                         
   5   9   1         14.20         17.65         2.83 o                         
   0  10   1        338.23        347.68        11.48 o                         
   1  10   1         14.34         15.01         1.90 o                         
   2  10   1       1558.92       1537.61        22.34 o                         
   3  10   1         39.72         58.91         4.24 o                         
   0   0   2      13745.64       9729.73       664.40 o                         
   1   0   2       2802.65       2303.32        21.91 o                         
   2   0   2      10890.75      10779.63        94.25 o                         
   3   0   2       1518.42       1364.01        13.75 o                         
   4   0   2       2371.45       2161.79        22.73 o                         
   5   0   2         23.00         20.58         1.65 o                         
   6   0   2         43.68         59.96         2.84 o                         
   7   0   2         29.52         10.38         1.56 o                         
   8   0   2        436.41        473.90        13.47 o                         
   1   1   2         80.05         82.36         1.21 o                         
   2   1   2        315.28        353.87         3.69 o                         
   3   1   2       3875.27       3971.61        43.69 o                         
   4   1   2        284.15        283.96         4.17 o                         
   5   1   2        222.96        253.01         3.85 o                         
   6   1   2          2.37          4.21         1.22 o                         
   7   1   2          0.03          3.47         1.06 o                         
   8   1   2         12.45         23.23         2.09 o                         
   0   2   2        537.10        557.20         6.01 o                         
   1   2   2       2732.89       2792.37        19.36 o                         
   2   2   2        293.45        281.07         3.62 o                         
   3   2   2          9.03        135.31         2.58 o                         
   4   2   2         54.03        218.64         9.60 o                         
   5   2   2        970.92       1280.62        33.59 o                         
   6   2   2         27.32         98.89         2.91 o                         
   7   2   2        107.21        218.62         5.24 o                         
   8   2   2         55.93        126.65         5.81 o                         
   1   3   2         74.02         62.86         1.29 o                         
   2   3   2        306.69        334.02         3.86 o                         
   3   3   2       1214.39       1200.80        10.15 o                         
   4   3   2          5.59         12.67         0.93 o                         
   5   3   2        516.38        472.35         6.46 o                         
   6   3   2         11.60          9.57         1.04 o                         
   7   3   2         89.89         85.32         3.08 o                         
   8   3   2         70.39         76.48         3.97 o                         
   0   4   2       3684.88       3421.48        30.48 o                         
   1   4   2        565.75        688.81         6.22 o                         
   2   4   2       1324.98       1260.67         9.98 o                         
   3   4   2        531.00        600.91         6.16 o                         
   4   4   2       3250.98       3131.20        23.27 o                         
   5   4   2        493.43        484.14         6.85 o                         
   6   4   2       1250.60       1288.64        17.21 o                         
   7   4   2         31.37         40.27         2.74 o                         
   8   4   2        136.83        181.64         6.07 o                         
   1   5   2       1882.76       1854.30        13.62 o                         
   2   5   2        816.14        768.58         7.30 o                         
   3   5   2        313.06        299.45         4.38 o                         
   4   5   2          7.75          7.30         0.74 o                         
   5   5   2          8.52          9.41         1.19 o                         
   6   5   2          9.87         11.32         2.32 o                         
   7   5   2        146.55        134.52         5.16 o                         
   0   6   2         49.66         71.91         2.60 o                         
   1   6   2          0.05          7.80         0.73 o                         
   2   6   2          6.60         29.50         1.34 o                         
   3   6   2        128.03        125.99         3.68 o                         
   4   6   2       1047.86        977.80        15.58 o                         
   5   6   2        499.54        446.08        13.16 o                         
   6   6   2        320.87        412.90        19.76 o                         
   7   6   2          0.45         48.92         4.15 o                         
   1   7   2        137.84        128.92         2.93 o                         
   2   7   2        126.34        126.56         2.83 o                         
   3   7   2          1.44          2.06         0.68 o                         
   4   7   2          7.16         21.54         2.48 o                         
   5   7   2         19.82         26.49         2.74 o                         
   6   7   2         23.31         26.95         2.92 o                         
   0   8   2       1493.18       1488.74        17.91 o                         
   1   8   2       2177.44       2072.72        17.27 o                         
   2   8   2        878.37        843.70        10.58 o                         
   3   8   2        822.26        766.21        11.98 o                         
   4   8   2        526.34        581.40        13.92 o                         
   5   8   2        445.94        455.20        10.58 o                         
   1   9   2          6.05         11.97         1.29 o                         
   2   9   2         39.07         40.19         2.42 o                         
   3   9   2         70.62        100.35         5.04 o                         
   4   9   2          6.37          7.23         1.79 o                         
   5   9   2          1.26         12.25         2.30 o                         
   0  10   2        554.34        519.68        14.63 o                         
   1  10   2          0.76          3.28         1.13 o                         
   2  10   2         74.93         89.41         4.22 o                         
   3  10   2         84.67        133.35         6.16 o                         
   1   1   3         30.30         31.25         0.83 o                         
   2   1   3        148.69        157.38         3.06 o                         
   3   1   3       1606.06       1667.40        19.92 o                         
   4   1   3        143.58        173.83         5.19 o                         
   5   1   3        125.78        117.47         2.63 o                         
   6   1   3          1.94         44.17         1.95 o                         
   7   1   3         22.01         21.57         2.01 o                         
   8   1   3         66.28         74.77         3.52 o                         
   0   2   3      10213.56      10914.06        90.77 o                         
   1   2   3      53190.63      53168.35       338.65 o                         
   2   2   3       1739.66       1640.76        12.31 o                         
   3   2   3      10297.26      10260.04        75.96 o                         
   4   2   3       1645.18       1592.83        14.03 o                         
   5   2   3       7499.59       7170.62        46.58 o                         
   6   2   3        267.91        239.04         4.16 o                         
   7   2   3       1207.36       1126.09        12.53 o                         
   8   2   3         94.48        110.50         4.99 o                         
   1   3   3       1613.91       1675.38        13.45 o                         
   2   3   3        214.12        291.41         3.81 o                         
   3   3   3         23.94         47.17         1.82 o                         
   4   3   3        181.29        177.04         3.30 o                         
   5   3   3         32.34         33.26         4.27 o                         
   6   3   3        142.87        127.56         3.08 o                         
   7   3   3          3.87          5.98         1.27 o                         
   8   3   3         51.74         73.12         3.39 o                         
   0   4   3        135.21        170.50         3.40 o                         
   1   4   3        286.15        398.61         5.32 o                         
   2   4   3        428.86        457.31         5.04 o                         
   3   4   3        966.02       1100.43        12.96 o                         
   4   4   3        591.15        645.34        13.32 o                         
   5   4   3        277.22        444.22        17.30 o                         
   6   4   3        470.87        490.35        13.56 o                         
   7   4   3          1.10         88.84         3.22 o                         
   8   4   3         35.01         93.12         5.36 o                         
   1   5   3        308.71        307.74         3.89 o                         
   2   5   3         97.79         87.22         2.01 o                         
   3   5   3        151.57        160.55         2.91 o                         
   4   5   3         44.47         45.31         2.11 o                         
   5   5   3         31.81         46.88         2.63 o                         
   6   5   3          0.57          2.18         1.08 o                         
   7   5   3         10.95         18.65         1.97 o                         
   0   6   3         24.22         22.52         1.63 o                         
   1   6   3        655.18        662.06         6.89 o                         
   2   6   3        247.08        253.34         3.95 o                         
   3   6   3        757.58        851.42         9.44 o                         
   4   6   3        493.61        513.78         7.94 o                         
   5   6   3        300.87        428.11        10.03 o                         
   6   6   3        122.16        173.33         8.42 o                         
   7   6   3        275.46        310.53         9.03 o                         
   1   7   3         97.86         92.69         2.21 o                         
   2   7   3        131.55        122.52         3.04 o                         
   3   7   3         53.38         52.99         2.09 o                         
   4   7   3        182.32        176.02         5.78 o                         
   5   7   3         40.49         34.02         3.95 o                         
   6   7   3          2.41          6.13         1.71 o                         
   0   8   3          1.23          6.77         1.33 o                         
   1   8   3       2468.96       2331.05        19.96 o                         
   2   8   3         68.15         75.83         2.94 o                         
   3   8   3        559.78        541.69         8.64 o                         
   4   8   3        200.93        227.20        11.07 o                         
   5   8   3        328.33        358.78        14.63 o                         
   1   9   3          0.13          1.33         0.66 o                         
   2   9   3         11.73         17.30         1.69 o                         
   3   9   3         18.93         21.15         2.02 o                         
   4   9   3          7.40         11.29         2.47 o                         
   0  10   3         31.44         46.32         4.65 o                         
   1  10   3        376.98        403.02         8.46 o                         
   2  10   3          1.90         12.05         1.75 o                         
   3  10   3        818.98        892.73        17.08 o                         
   0   0   4       4431.29       5002.61        58.15 o                         
   1   0   4      59024.36      51891.21      7191.58 o                         
   2   0   4        741.40        712.43         8.06 o                         
   3   0   4        689.17        873.75        11.49 o                         
   4   0   4         17.52         21.32         1.39 o                         
   5   0   4       3789.66       3578.20        38.32 o                         
   6   0   4        539.41        384.93         7.16 o                         
   7   0   4        851.12        704.63        12.26 o                         
   8   0   4         89.78         42.28         3.98 o                         
   1   1   4        128.74        140.59         1.89 o                         
   2   1   4        940.99       1026.75         8.15 o                         
   3   1   4        366.70        417.62         9.84 o                         
   4   1   4        933.24        985.90         9.83 o                         
   5   1   4         35.06         41.46         1.72 o                         
   6   1   4       1918.92       1669.24        15.28 o                         
   7   1   4          4.32         10.03         1.72 o                         
   8   1   4          1.04         19.49         2.00 o                         
   0   2   4       3501.62       3592.43        34.44 o                         
   1   2   4       3185.37       3595.39        24.80 o                         
   2   2   4        105.91        132.24         2.24 o                         
   3   2   4       7475.49       7968.51        82.06 o                         
   4   2   4        337.08        329.73         7.54 o                         
   6   2   4        104.72         98.28         3.35 o                         
   7   2   4         27.98        271.46         5.53 o                         
   8   2   4         61.79         62.28         3.46 o                         
   1   3   4        171.13        186.23         2.74 o                         
   2   3   4       1445.92       1478.71        11.94 o                         
   3   3   4        629.88        627.26         6.38 o                         
   4   3   4        113.14        144.14         3.27 o                         
   5   3   4         29.12         43.22         2.37 o                         
   6   3   4        292.05        264.21         4.65 o                         
   7   3   4         26.35         28.47         1.99 o                         
   8   3   4          8.70         47.25         3.91 o                         
   0   4   4       5420.93       5511.83        55.75 o                         
   1   4   4          3.87          0.24         0.69 o                         
   2   4   4        157.01        165.45         2.89 o                         
   3   4   4       1966.59       1929.76        14.72 o                         
   4   4   4        273.18        259.25         4.19 o                         
   5   4   4       1826.49       1765.36        16.47 o                         
   6   4   4        282.72        296.56         6.77 o                         
   7   4   4        197.96        197.51         5.10 o                         
   8   4   4         24.18         38.26         3.53 o                         
   1   5   4        339.65        312.07         4.24 o                         
   2   5   4       2037.38       1996.61        15.68 o                         
   3   5   4          3.75          4.88         0.55 o                         
   4   5   4         65.63         62.05         2.27 o                         
   5   5   4         10.82         15.85         1.52 o                         
   6   5   4         84.11         81.23         3.61 o                         
   7   5   4          8.43          9.26         1.65 o                         
   0   6   4          2.69          5.70         1.65 o                         
   1   6   4        687.73        600.30         7.49 o                         
   2   6   4        521.46        517.11         6.55 o                         
   3   6   4        460.76        438.19         7.16 o                         
   4   6   4          3.14         20.35         1.45 o                         
   5   6   4       1453.74       1375.01        34.11 o                         
   6   6   4         99.66        110.85         5.93 o                         
   7   6   4         38.11        184.25         6.39 o                         
   1   7   4         26.22         29.28         1.54 o                         
   2   7   4        287.25        271.71         4.79 o                         
   3   7   4         27.47         30.16         1.94 o                         
   4   7   4         22.55         46.36         2.93 o                         
   5   7   4          9.05         15.76         2.04 o                         
   6   7   4          2.18          6.10         2.14 o                         
   0   8   4          9.74         17.40         1.93 o                         
   1   8   4       2308.94       2289.13        19.81 o                         
   2   8   4        278.75        296.46         5.61 o                         
   3   8   4       1823.27       1760.91        19.42 o                         
   4   8   4        482.77        529.50        11.52 o                         
   5   8   4        335.25        391.28         9.97 o                         
   1   9   4         21.77         33.32         2.13 o                         
   2   9   4         33.98         35.04         2.41 o                         
   3   9   4         61.84         79.86         4.38 o                         
   4   9   4          0.01          9.50         1.93 o                         
   0  10   4        183.23        143.43         6.78 o                         
   1  10   4         81.96         67.29         3.73 o                         
   2  10   4         43.72         33.21         2.86 o                         
   3  10   4          7.19         78.64         6.68 o                         
   1   1   5         42.40         60.24         1.45 o                         
   2   1   5        377.52        342.16         3.78 o                         
   3   1   5        782.45        804.86         9.05 o                         
   4   1   5       1756.93       1732.40        19.85 o                         
   5   1   5          0.03         -0.19         0.65 o                         
   6   1   5        102.86        170.62         5.81 o                         
   7   1   5        139.84        112.36         3.11 o                         
   8   1   5        159.14        153.96         4.85 o                         
   0   2   5      32176.65      32781.54       308.27 o                         
   1   2   5       5123.87       4601.56        30.97 o                         
   2   2   5       1210.77       1245.85        10.61 o                         
   3   2   5       1984.92       1726.10        16.14 o                         
   4   2   5        164.54        174.18         4.67 o                         
   5   2   5       3875.04       3689.31        28.44 o                         
   6   2   5         24.40         74.42         2.76 o                         
   7   2   5        322.71        405.12         8.02 o                         
   8   2   5          0.81          5.81         1.63 o                         
   1   3   5        238.88        253.09         3.22 o                         
   2   3   5        856.88        906.60         8.84 o                         
   3   3   5        238.42        254.56         3.96 o                         
   4   3   5        332.50        320.50         4.95 o                         
   5   3   5          1.00          8.98         0.91 o                         
   6   3   5          5.18         10.23         1.31 o                         
   7   3   5          1.97         14.51         1.36 o                         
   8   3   5        207.76        189.87         6.43 o                         
   0   4   5        268.96        265.31         4.78 o                         
   1   4   5        269.86        195.82         3.24 o                         
   2   4   5        906.79        806.13         8.11 o                         
   3   4   5        283.66        332.40         7.98 o                         
   4   4   5         14.15         18.55         1.23 o                         
   5   4   5        518.63        873.52        17.10 o                         
   6   4   5        202.27        189.58         5.00 o                         
   7   4   5         41.87        180.31         4.91 o                         
   8   4   5          5.63          9.44         2.26 o                         
   1   5   5        127.15        127.38         2.52 o                         
   2   5   5        195.86        185.20         3.78 o                         
   3   5   5         22.26         40.55         1.78 o                         
   4   5   5          8.21         11.02         1.17 o                         
   5   5   5        130.53        146.80         6.14 o                         
   6   5   5         12.62         10.60         1.61 o                         
   7   5   5         29.71         28.79         3.03 o                         
   0   6   5          5.95          3.71         0.77 o                         
   1   6   5       7648.03       7614.14        49.33 o                         
   2   6   5         83.50        113.45         2.72 o                         
   3   6   5       1635.91       1639.92        15.23 o                         
   4   6   5        179.43        206.46         4.75 o                         
   5   6   5       1697.46       1787.68        21.34 o                         
   6   6   5         75.05         96.26         4.36 o                         
   7   6   5        944.53        847.56        16.97 o                         
   1   7   5        162.38        153.11         3.32 o                         
   2   7   5         93.95         92.36         2.67 o                         
   3   7   5        243.33        233.60         5.18 o                         
   4   7   5        263.29        270.16         5.58 o                         
   5   7   5         52.63         73.74         4.48 o                         
   6   7   5         12.89         21.85         3.47 o                         
   0   8   5          9.66         16.74         1.89 o                         
   1   8   5        846.56        723.14         9.34 o                         
   2   8   5         88.18         86.25         2.75 o                         
   3   8   5         34.30        110.23         3.92 o                         
   4   8   5          5.68         12.53         1.73 o                         
   5   8   5        241.38        266.38        13.58 o                         
   1   9   5          0.01         10.22         1.29 o                         
   2   9   5         37.73         50.82         2.59 o                         
   3   9   5         72.65         87.94         3.76 o                         
   4   9   5        105.10        104.14         4.61 o                         
   0  10   5        431.09        389.28        10.33 o                         
   1  10   5        617.92        628.68        10.82 o                         
   2  10   5         47.45         46.36         3.15 o                         
   3  10   5       1883.93       1817.65        26.55 o                         
   0   0   6       5161.93       5357.29        78.37 o                         
   1   0   6       7661.44       8021.00        80.25 o                         
   2   0   6      31850.65      31374.17       300.04 o                         
   3   0   6       1329.88       1319.13        17.50 o                         
   4   0   6       5376.50       5406.67        47.38 o                         
   5   0   6       2141.23       1952.21        22.47 o                         
   6   0   6        437.35        451.04         8.80 o                         
   7   0   6        383.54        341.05         8.75 o                         
   8   0   6        843.59        834.08        18.04 o                         
   1   1   6        589.92        639.24         5.29 o                         
   2   1   6          0.35          0.92         0.34 o                         
   3   1   6         21.75         62.56         2.03 o                         
   4   1   6        634.82        636.84         8.58 o                         
   5   1   6          0.39          7.83         0.90 o                         
   6   1   6        362.49        293.99         4.64 o                         
   7   1   6          2.15         10.07         1.21 o                         
   8   1   6          3.65          8.11         1.80 o                         
   0   2   6      16823.73      16757.40       153.54 o                         
   1   2   6         93.52        130.41         2.83 o                         
   2   2   6        966.70        895.56         8.25 o                         
   3   2   6          4.25        100.46         2.13 o                         
   4   2   6       2289.17       2037.51        16.82 o                         
   5   2   6         15.80        415.30         5.87 o                         
   6   2   6       1925.19       1755.59        19.19 o                         
   7   2   6          0.28        145.99         4.09 o                         
   8   2   6          7.20         36.50         2.60 o                         
   1   3   6       1845.67       1987.47        15.13 o                         
   2   3   6        239.99        234.37         3.92 o                         
   3   3   6       1712.60       1652.03        15.18 o                         
   4   3   6          0.21         27.59         1.52 o                         
   5   3   6        138.40        142.40         3.54 o                         
   6   3   6         51.31         48.24         2.27 o                         
   7   3   6         59.47         54.83         2.87 o                         
   8   3   6         13.87         64.52         4.29 o                         
   0   4   6        580.53        667.51         9.85 o                         
   1   4   6        635.55        553.14         6.00 o                         
   2   4   6        648.62        619.86         6.71 o                         
   3   4   6       2228.00       2063.31        17.92 o                         
   4   4   6        112.58        111.74         3.01 o                         
   5   4   6       2745.94       2641.04        24.34 o                         
   6   4   6        381.02        385.56         8.68 o                         
   7   4   6        331.35        344.26         6.98 o                         
   1   5   6         32.82         47.61         2.02 o                         
   2   5   6        983.82        949.27         9.21 o                         
   3   5   6        162.32        162.83         3.47 o                         
   4   5   6          4.67          9.01         1.30 o                         
   5   5   6        158.24        162.24         4.46 o                         
   6   5   6          4.21          3.93         1.30 o                         
   7   5   6         40.35         35.61         3.50 o                         
   0   6   6        332.77        307.90         6.51 o                         
   1   6   6        212.96        290.33         4.54 o                         
   2   6   6        313.95        304.55         4.87 o                         
   3   6   6         83.62        171.39         5.78 o                         
   4   6   6         95.47         85.15         2.98 o                         
   5   6   6        358.41        507.74        17.50 o                         
   6   6   6          1.16          3.19         1.22 o                         
   7   6   6         10.34        209.13         6.78 o                         
   1   7   6         52.10         68.62         2.15 o                         
   2   7   6        315.06        294.29         4.99 o                         
   3   7   6        105.60        142.87         4.31 o                         
   4   7   6          0.62          8.38         1.22 o                         
   5   7   6          9.98         28.14         3.07 o                         
   6   7   6          3.28          7.04         1.75 o                         
   0   8   6       1822.76       1706.46        25.52 o                         
   1   8   6        443.52        452.49         7.41 o                         
   2   8   6        500.44        484.77         7.10 o                         
   3   8   6         27.54         42.96         2.48 o                         
   4   8   6         23.04         39.54         3.35 o                         
   5   8   6        102.71        147.66         6.13 o                         
   1   9   6         38.74         37.01         2.37 o                         
   2   9   6         36.04         40.01         2.46 o                         
   3   9   6        128.47        115.03         4.12 o                         
   4   9   6         12.99         24.84         2.42 o                         
   0  10   6        153.89        132.61         5.50 o                         
   1  10   6        259.70        245.36         6.52 o                         
   2  10   6         31.22         25.91         2.61 o                         
   3  10   6         26.37         86.32         4.81 o                         
   1   1   7       1201.64       1282.14         9.34 o                         
   2   1   7        295.63        292.02         3.43 o                         
   3   1   7        911.99        929.80         8.48 o                         
   4   1   7         31.27         74.71         2.74 o                         
   5   1   7        216.43        206.97         3.94 o                         
   6   1   7         46.16         61.83         2.87 o                         
   7   1   7          0.15          1.75         1.41 o                         
   8   1   7         16.38         23.00         2.73 o                         
   0   2   7       8412.86       8882.71       115.87 o                         
   1   2   7       8790.05       8669.88        56.17 o                         
   2   2   7         57.60         56.79         2.22 o                         
   3   2   7       2201.38       2084.72        16.86 o                         
   4   2   7       1862.48       1823.88        21.07 o                         
   5   2   7       2490.29       2366.81        19.83 o                         
   6   2   7       1860.56       1689.42        17.25 o                         
   7   2   7        184.46        196.46         4.67 o                         
   8   2   7        303.49        259.87         6.40 o                         
   1   3   7        418.66        429.05         4.77 o                         
   2   3   7         51.08         78.31         2.04 o                         
   3   3   7         30.85         75.33         2.98 o                         
   4   3   7        934.79        841.18         8.83 o                         
   5   3   7        272.66        277.43         4.87 o                         
   6   3   7          1.84          7.42         1.18 o                         
   7   3   7        281.08        245.97         7.71 o                         
   8   3   7        172.30        169.14         5.92 o                         
   0   4   7       8230.09       8288.00        75.64 o                         
   1   4   7        203.72        177.57         2.94 o                         
   2   4   7          1.43         45.29         1.92 o                         
   3   4   7         74.66        108.35         3.98 o                         
   4   4   7          7.31        150.63         3.52 o                         
   5   4   7        969.81       1132.85        20.09 o                         
   6   4   7         73.23        218.72         7.50 o                         
   7   4   7         86.34        174.23         5.47 o                         
   1   5   7          7.57         10.50         0.89 o                         
   2   5   7        254.58        258.74         4.06 o                         
   3   5   7        185.52        205.73         3.98 o                         
   4   5   7         33.17         40.45         2.26 o                         
   5   5   7         54.57         97.12         3.48 o                         
   6   5   7         92.05         99.45         3.66 o                         
   7   5   7          2.99         15.25         2.13 o                         
   0   6   7        406.67        354.80         7.72 o                         
   1   6   7       1641.83       1590.74        15.13 o                         
   2   6   7       1121.59       1042.16        10.53 o                         
   3   6   7       2136.61       2030.98        18.05 o                         
   4   6   7        124.07        133.45         3.89 o                         
   5   6   7       1272.26       1263.52        18.27 o                         
   6   6   7         11.22          7.23         1.64 o                         
   7   6   7        491.75        519.11        11.55 o                         
   1   7   7        102.67         92.24         2.89 o                         
   2   7   7         10.00         32.69         1.89 o                         
   3   7   7        137.18        135.63         3.71 o                         
   4   7   7          9.45         38.65         2.91 o                         
   5   7   7          0.10          1.08         1.20 o                         
   6   7   7          5.93          6.41         1.64 o                         
   0   8   7        722.94        671.28        14.59 o                         
   1   8   7        269.21        238.10         5.39 o                         
   2   8   7        517.73        484.77         7.03 o                         
   3   8   7        283.43        293.13         7.84 o                         
   4   8   7         95.34         94.01         4.04 o                         
   5   8   7        131.38        142.80         5.62 o                         
   1   9   7          0.36         14.49         1.60 o                         
   2   9   7          0.29          4.54         1.49 o                         
   3   9   7          8.56         19.42         2.14 o                         
   4   9   7         27.89         22.89         2.63 o                         
   0  10   7        277.93        283.54         8.65 o                         
   1  10   7        592.79        654.06        10.82 o                         
   2  10   7        286.28        293.20         8.53 o                         
   3  10   7        302.59        344.55         9.23 o                         
   0   0   8      23849.49      24140.93       297.80 o                         
   1   0   8       1629.72       1552.91        15.70 o                         
   2   0   8         44.54        138.79         3.54 o                         
   3   0   8        388.52        349.23         6.63 o                         
   4   0   8        462.64        404.65         8.50 o                         
   5   0   8        688.04        707.04        12.13 o                         
   6   0   8       2462.18       2359.62        31.69 o                         
   7   0   8          0.48          6.23         1.42 o                         
   8   0   8        738.03        692.82        17.15 o                         
   1   1   8        107.69        100.06         1.56 o                         
   2   1   8        367.40        393.95         4.22 o                         
   3   1   8       2278.58       2305.23        17.06 o                         
   4   1   8        174.49        175.48         3.39 o                         
   5   1   8         74.18         78.39         3.09 o                         
   6   1   8         31.51         37.92         2.20 o                         
   7   1   8         33.58         25.73         2.29 o                         
   8   1   8         26.10         30.90         3.03 o                         
   0   2   8      31974.78      32828.56       305.77 o                         
   1   2   8         84.27        112.78         2.60 o                         
   2   2   8        827.86        800.59         9.14 o                         
   3   2   8        659.81        639.12         7.81 o                         
   4   2   8        610.59        802.86        31.83 o                         
   5   2   8        195.39        343.19        10.06 o                         
   6   2   8         19.95        381.93         5.85 o                         
   7   2   8         15.51         51.22         3.47 o                         
   8   2   8          3.25        178.34         5.18 o                         
   1   3   8       1236.05       1316.82        10.76 o                         
   2   3   8         30.23         35.47         1.51 o                         
   3   3   8       1324.05       1372.28        12.37 o                         
   4   3   8         17.32         28.88         1.60 o                         
   5   3   8         41.43         59.72         2.43 o                         
   6   3   8         67.75         89.74         3.29 o                         
   7   3   8        278.99        251.76         6.15 o                         
   8   3   8          1.72         20.28         2.20 o                         
   0   4   8       3243.97       3102.71        32.35 o                         
   1   4   8       7229.06       7219.91        47.60 o                         
   2   4   8       2939.36       2803.00        22.29 o                         
   3   4   8        801.54        756.31         8.87 o                         
   4   4   8       4159.66       4063.12        31.04 o                         
   5   4   8       2007.40       2009.93        23.18 o                         
   6   4   8       1315.61       1272.94        15.98 o                         
   7   4   8        363.27        357.86         8.52 o                         
   1   5   8        287.57        321.87         5.01 o                         
   2   5   8         31.22         40.27         1.87 o                         
   3   5   8         34.83         39.46         2.28 o                         
   4   5   8        187.39        161.57         4.05 o                         
   5   5   8        105.63        100.46         3.47 o                         
   6   5   8         88.47        107.70         4.34 o                         
   7   5   8         40.76         44.12         2.87 o                         
   0   6   8       1767.27       1655.07        20.13 o                         
   1   6   8         11.65         28.84         1.49 o                         
   2   6   8        203.94        208.34         4.64 o                         
   3   6   8       1228.69       1277.03        15.30 o                         
   4   6   8        518.18        463.49         7.95 o                         
   5   6   8          5.41         95.81         3.62 o                         
   6   6   8        129.45        143.37         4.81 o                         
   7   6   8         50.85        119.11         5.13 o                         
   1   7   8        146.46        153.60         3.46 o                         
   2   7   8          2.98          6.68         0.85 o                         
   3   7   8          0.25         44.17         2.58 o                         
   4   7   8         54.39         54.31         2.86 o                         
   5   7   8         15.84         31.36         2.56 o                         
   6   7   8         90.02         90.73         4.50 o                         
   0   8   8       3630.04       3523.05        45.74 o                         
   1   8   8        122.22        130.48         3.91 o                         
   2   8   8       3304.85       3206.71        27.33 o                         
   3   8   8        506.83        531.63         8.38 o                         
   4   8   8        779.20        776.03        12.25 o                         
   5   8   8         97.04        140.27         5.69 o                         
   1   9   8         66.99         76.48         3.21 o                         
   2   9   8         20.24         31.66         2.37 o                         
   3   9   8        148.46        147.71         5.45 o                         
   4   9   8         10.27         24.60         2.58 o                         
   0  10   8        192.09        180.19         8.31 o                         
   1  10   8        310.35        258.23         6.07 o                         
   2  10   8        113.36        103.96         4.82 o                         
   3  10   8        151.29        152.80         6.58 o                         
   1   1   9       1607.59       1670.48        11.79 o                         
   2   1   9         75.91         90.18         1.83 o                         
   3   1   9        497.55        511.53         6.42 o                         
   4   1   9        245.67        254.95         4.27 o                         
   5   1   9        141.34        132.19         3.07 o                         
   6   1   9        163.67        139.79         3.52 o                         
   7   1   9          1.06          4.21         0.99 o                         
   8   1   9          4.90         14.95         2.10 o                         
   0   2   9        385.49        483.70         6.15 o                         
   1   2   9       3118.68       3039.40        22.00 o                         
   2   2   9        114.76        109.39         3.10 o                         
   3   2   9        322.08        320.05         4.35 o                         
   4   2   9       2973.89       2747.77        21.77 o                         
   5   2   9        767.51        725.30         8.42 o                         
   6   2   9       1221.41       1197.57        12.98 o                         
   7   2   9         32.56         27.66         2.10 o                         
   8   2   9        468.78        505.91        11.15 o                         
   1   3   9        769.22        742.74         6.93 o                         
   2   3   9        203.25        224.38         4.42 o                         
   3   3   9         46.24         85.64         2.64 o                         
   4   3   9        206.83        190.94         3.61 o                         
   5   3   9          0.23          2.64         0.85 o                         
   6   3   9        287.45        285.01         5.83 o                         
   7   3   9          0.68         36.71         2.64 o                         
   8   3   9         46.30         65.23         4.02 o                         
   0   4   9        454.80        549.89         8.38 o                         
   1   4   9       5657.47       5775.97        38.30 o                         
   2   4   9         41.10        148.46         3.80 o                         
   3   4   9          8.33         11.69         1.16 o                         
   4   4   9          8.38        359.08         6.04 o                         
   5   4   9       1238.52       1132.51        13.80 o                         
   6   4   9        371.30        666.77        55.45 o                         
   7   4   9        114.19         86.82         4.36 o                         
   1   5   9         44.96         41.56         1.63 o                         
   2   5   9         15.57         32.85         1.73 o                         
   3   5   9          6.38         20.15         1.64 o                         
   4   5   9          2.31         10.10         1.45 o                         
   5   5   9         72.26        109.04         3.97 o                         
   6   5   9        268.50        257.95         6.32 o                         
   7   5   9         11.10         21.13         2.61 o                         
   0   6   9       4453.39       4270.29        42.76 o                         
   1   6   9        915.49        928.02         9.82 o                         
   2   6   9        510.29        480.82         6.61 o                         
   3   6   9       1725.47       1659.37        16.51 o                         
   4   6   9         71.69        127.32         3.89 o                         
   5   6   9        303.98        319.40         6.48 o                         
   6   6   9        379.87        362.78         7.92 o                         
   1   7   9         40.14         42.21         2.14 o                         
   2   7   9        162.30        158.15         3.70 o                         
   3   7   9        521.39        498.73         7.87 o                         
   4   7   9         56.79         74.55         3.12 o                         
   5   7   9          0.00          1.55         1.15 o                         
   6   7   9         29.09         29.59         3.31 o                         
   0   8   9        597.14        539.09        12.07 o                         
   1   8   9         18.80         28.36         1.92 o                         
   2   8   9         82.78        168.11         4.31 o                         
   3   8   9          5.64         27.03         2.19 o                         
   4   8   9         51.45        119.37         4.04 o                         
   5   8   9         36.71         51.70         3.82 o                         
   1   9   9         20.70         32.79         2.09 o                         
   2   9   9          1.78          3.95         1.11 o                         
   3   9   9          3.93         24.03         1.87 o                         
   4   9   9         29.95         28.60         3.00 o                         
   0  10   9         15.04         24.95         3.03 o                         
   1  10   9         13.11         13.39         1.48 o                         
   2  10   9        388.36        372.95         9.65 o                         
   3  10   9          1.81          6.53         2.67 o                         
   0   0  10      15146.38      14826.49       170.80 o                         
   1   0  10       1429.72       1491.37        14.71 o                         
   2   0  10       2632.35       2396.21        23.91 o                         
   3   0  10       3742.99       4091.42        42.54 o                         
   4   0  10       4369.61       4293.70        51.54 o                         
   5   0  10        209.15        215.95         6.12 o                         
   6   0  10       2543.19       2319.22        29.84 o                         
   7   0  10        102.72         98.35         5.30 o                         
   8   0  10        800.16        799.53        19.42 o                         
   1   1  10        374.03        413.14         4.16 o                         
   2   1  10        463.44        477.78         4.99 o                         
   3   1  10        347.04        358.16         5.18 o                         
   4   1  10        307.90        331.13         5.08 o                         
   5   1  10         31.11         42.80         2.89 o                         
   6   1  10         10.86         19.48         1.75 o                         
   7   1  10         14.06         11.72         1.33 o                         
   8   1  10        220.64        206.91         6.01 o                         
   0   2  10      13979.75      15157.62       159.67 o                         
   1   2  10        780.98        705.77         6.79 o                         
   2   2  10        966.54        967.91         8.92 o                         
   3   2  10          8.68          2.46         0.46 o                         
   4   2  10         49.05        285.97         5.20 o                         
   5   2  10       1144.05       1110.02        11.76 o                         
   6   2  10        108.85        453.32         7.37 o                         
   7   2  10         35.38         41.46         2.75 o                         
   8   2  10         59.03        283.28         9.82 o                         
   1   3  10        798.30        834.17         7.81 o                         
   2   3  10        815.50        824.27         9.06 o                         
   3   3  10       1158.98       1113.68        10.70 o                         
   4   3  10        183.45        179.78         3.87 o                         
   5   3  10          7.28         19.39         1.76 o                         
   6   3  10          0.24         25.97         1.82 o                         
   7   3  10        199.35        187.28         5.41 o                         
   0   4  10       2048.50       2027.31        21.65 o                         
   1   4  10       1261.46       1253.36        10.79 o                         
   2   4  10       4640.36       4439.16        33.49 o                         
   3   4  10        137.77        172.92         3.89 o                         
   4   4  10       5987.55       5668.67        44.16 o                         
   5   4  10          0.00         11.40         1.42 o                         
   6   4  10       1501.12       1501.52        18.89 o                         
   7   4  10          0.11          5.72         1.52 o                         
   1   5  10         46.19         89.40         2.28 o                         
   2   5  10        101.23         99.86         2.59 o                         
   3   5  10        390.36        361.66         6.64 o                         
   4   5  10        291.07        251.25         5.61 o                         
   5   5  10        307.16        287.00         5.85 o                         
   6   5  10          0.30          3.57         1.62 o                         
   7   5  10         78.32         75.78         3.71 o                         
   0   6  10        516.20        457.44         9.80 o                         
   1   6  10         32.14         36.22         1.92 o                         
   2   6  10        920.40        853.47         9.99 o                         
   3   6  10        319.14        313.53         5.86 o                         
   4   6  10       1376.66       1324.01        21.13 o                         
   5   6  10         15.11         18.63         2.02 o                         
   6   6  10         43.14        130.21         4.50 o                         
   1   7  10        239.92        233.55         4.55 o                         
   2   7  10         42.67         63.43         2.34 o                         
   3   7  10        211.86        225.90         5.33 o                         
   4   7  10         48.22         56.73         3.15 o                         
   5   7  10         12.78         21.92         1.91 o                         
   6   7  10         72.22         78.21         4.22 o                         
   0   8  10       2510.98       2556.46        35.53 o                         
   1   8  10        177.47        159.51         4.12 o                         
   2   8  10        975.08        984.48        13.18 o                         
   3   8  10         20.97         27.47         2.18 o                         
   4   8  10        270.29        306.26         6.49 o                         
   5   8  10         34.86         26.63         2.60 o                         
   1   9  10         13.74         46.22         2.81 o                         
   2   9  10         19.48         26.02         2.29 o                         
   3   9  10        110.22        118.70         4.54 o                         
   4   9  10          0.09          7.03         1.65 o                         
   0  10  10        587.16        549.94        14.12 o                         
   1  10  10          5.54         15.39         1.66 o                         
   2  10  10        210.81        198.21         5.92 o                         
   1   1  11       1710.90       1761.36        12.48 o                         
   2   1  11         69.53         70.06         2.11 o                         
   3   1  11        932.97        863.59         8.52 o                         
   4   1  11          7.69         10.89         0.97 o                         
   5   1  11        351.59        278.48         4.89 o                         
   6   1  11         23.53         23.73         1.81 o                         
   7   1  11          8.39          5.55         1.32 o                         
   8   1  11         31.06         42.40         2.70 o                         
   0   2  11        948.77        835.90         9.97 o                         
   1   2  11       1844.76       1803.07        14.11 o                         
   2   2  11        321.31        303.98         5.10 o                         
   3   2  11        109.84        133.67         2.84 o                         
   4   2  11       2864.72       2763.01        21.35 o                         
   5   2  11        576.63        607.26        10.95 o                         
   6   2  11       1258.70       1253.20        14.38 o                         
   7   2  11        438.25        384.13         7.40 o                         
   8   2  11        399.21        430.99         9.40 o                         
   1   3  11        234.86        236.08         3.76 o                         
   2   3  11          0.00         12.80         1.08 o                         
   3   3  11        526.04        443.69         6.26 o                         
   4   3  11         73.42         84.72         2.64 o                         
   5   3  11         74.92         86.92         3.37 o                         
   6   3  11         34.17         48.02         2.48 o                         
   7   3  11         11.04         19.45         2.27 o                         
   0   4  11        507.31        428.34         7.14 o                         
   1   4  11       6240.61       6191.81        41.48 o                         
   2   4  11          1.67         72.53         2.34 o                         
   3   4  11        196.33        166.02         3.97 o                         
   4   4  11          0.25        273.85         5.72 o                         
   5   4  11        458.07        437.50         9.04 o                         
   6   4  11        120.87        426.54        20.03 o                         
   7   4  11        192.64        148.76         6.38 o                         
   1   5  11         17.01         14.82         1.06 o                         
   2   5  11          6.61         18.87         1.37 o                         
   3   5  11          5.23         15.23         1.44 o                         
   4   5  11         15.83         35.65         2.29 o                         
   5   5  11          0.80         10.57         1.49 o                         
   6   5  11          0.32         14.80         1.89 o                         
   7   5  11         12.36         15.22         1.69 o                         
   0   6  11       4673.82       4406.20        43.84 o                         
   1   6  11       1777.08       1709.28        15.03 o                         
   2   6  11       2240.65       2107.02        18.08 o                         
   3   6  11       2206.89       2112.22        19.91 o                         
   4   6  11       1293.55       1282.82        14.78 o                         
   5   6  11         34.98         44.41         2.78 o                         
   6   6  11        441.57        439.82         9.90 o                         
   1   7  11          6.98         28.58         1.88 o                         
   2   7  11        115.99        101.86         3.36 o                         
   3   7  11        104.69         92.59         3.27 o                         
   4   7  11          6.40         14.81         1.61 o                         
   5   7  11          1.24          4.64         1.41 o                         
   6   7  11          7.84         15.02         2.16 o                         
   0   8  11         90.15         88.29         4.61 o                         
   1   8  11        157.77        146.21         4.02 o                         
   2   8  11         11.15         74.15         3.75 o                         
   3   8  11        320.01        261.37         6.35 o                         
   4   8  11         11.08         74.57         2.97 o                         
   5   8  11          0.30          3.22         1.27 o                         
   1   9  11         41.48         49.06         2.77 o                         
   2   9  11         39.84         54.88         3.47 o                         
   3   9  11          0.46          8.80         1.38 o                         
   4   9  11          0.62          3.85         1.47 o                         
   0  10  11        577.52        605.61        14.65 o                         
   1  10  11        112.90         98.01         4.33 o                         
   2  10  11        525.34        560.07        10.56 o                         
   0   0  12         30.31         13.54         1.74 o                         
   1   0  12         93.21         96.24         2.47 o                         
   2   0  12        501.85        441.40         7.07 o                         
   3   0  12        509.29        518.21         8.45 o                         
   4   0  12       2725.39       2559.87        32.32 o                         
   5   0  12          3.02          1.51         1.14 o                         
   6   0  12       1237.77       1158.89        18.46 o                         
   7   0  12        176.76        191.52         7.70 o                         
   8   0  12        421.24        453.56        15.34 o                         
   1   1  12       1615.72       1664.28        12.35 o                         
   2   1  12        724.05        768.47         6.85 o                         
   3   1  12          0.27         34.14         1.47 o                         
   4   1  12          3.24          5.81         0.78 o                         
   5   1  12         29.36         57.78         2.42 o                         
   6   1  12        216.48        183.77         5.11 o                         
   7   1  12          0.34          5.50         1.36 o                         
   8   1  12         32.35         39.56         3.44 o                         
   0   2  12       9558.49      10312.80        85.32 o                         
   1   2  12         97.04        128.79         3.32 o                         
   2   2  12       4173.61       4173.65        30.72 o                         
   3   2  12        473.12        556.06         8.80 o                         
   4   2  12       1360.02       1425.17        22.28 o                         
   5   2  12        530.41        611.93        18.58 o                         
   6   2  12          2.75        308.23         6.27 o                         
   7   2  12         45.03        164.63         4.96 o                         
   8   2  12          0.84        162.45         5.47 o                         
   1   3  12         85.13         96.24         2.27 o                         
   2   3  12       1403.39       1389.91        13.39 o                         
   3   3  12         58.04         58.62         2.16 o                         
   4   3  12        215.50        237.44         5.45 o                         
   5   3  12         62.71         59.18         2.60 o                         
   6   3  12          6.34         25.07         1.98 o                         
   7   3  12          0.62          5.46         1.59 o                         
   0   4  12      20002.21      20302.58       180.12 o                         
   1   4  12         40.83         54.90         1.98 o                         
   2   4  12       4507.35       4424.57        32.13 o                         
   3   4  12        300.78        277.89         6.59 o                         
   4   4  12       3014.64       2883.84        24.84 o                         
   5   4  12        773.37        695.67        10.65 o                         
   6   4  12       1726.92       1700.67        20.12 o                         
   7   4  12        116.96        124.76         5.43 o                         
   1   5  12         73.43         92.10         2.35 o                         
   2   5  12        159.53        162.51         3.92 o                         
   3   5  12        618.39        532.82         8.08 o                         
   4   5  12          0.00         14.62         1.56 o                         
   5   5  12          0.18          3.98         1.16 o                         
   6   5  12          1.98          8.54         1.66 o                         
   7   5  12         31.44         33.62         3.09 o                         
   0   6  12       2747.88       2466.04        27.23 o                         
   1   6  12       1065.76       1062.03        10.88 o                         
   2   6  12         29.17        103.85         3.38 o                         
   3   6  12        843.22        866.19        10.90 o                         
   4   6  12          0.02        130.37         3.91 o                         
   5   6  12         28.77         74.95         3.37 o                         
   6   6  12         17.14         78.87         3.92 o                         
   1   7  12         52.21         42.70         2.19 o                         
   2   7  12        114.20        120.15         3.66 o                         
   3   7  12         66.69         68.90         2.97 o                         
   4   7  12          0.86         30.84         2.30 o                         
   5   7  12         23.66         22.08         2.02 o                         
   6   7  12         12.11         10.10         1.93 o                         
   0   8  12        650.38        660.55        14.37 o                         
   1   8  12        175.92        165.33         4.90 o                         
   2   8  12       1208.18       1162.07        14.47 o                         
   3   8  12         69.92         59.92         3.57 o                         
   4   8  12        439.83        488.27         8.77 o                         
   5   8  12         11.43         17.27         1.99 o                         
   1   9  12          0.09         14.27         1.75 o                         
   2   9  12         30.54         28.68         2.32 o                         
   3   9  12          1.68         10.85         1.41 o                         
   4   9  12          0.13          0.33         1.33 o                         
   0  10  12        247.26        228.37         8.62 o                         
   1  10  12         35.73         30.85         2.53 o                         
   2  10  12        135.74        138.59         4.66 o                         
   1   1  13       1123.55       1215.01         9.92 o                         
   2   1  13        503.88        504.64         5.35 o                         
   3   1  13         68.06         62.76         1.84 o                         
   4   1  13        126.88        137.15         4.40 o                         
   5   1  13        171.50        132.62         3.90 o                         
   6   1  13          1.70          6.71         1.47 o                         
   7   1  13          4.04          1.92         1.12 o                         
   8   1  13         17.05         20.33         2.23 o                         
   0   2  13       9081.86       9595.45        80.14 o                         
   1   2  13       2663.67       2611.47        17.91 o                         
   2   2  13         80.67        102.40         2.69 o                         
   3   2  13       3799.49       3781.47        28.56 o                         
   4   2  13       1174.59       1127.01        11.15 o                         
   5   2  13       2036.75       1955.85        18.59 o                         
   6   2  13       1501.76       1410.62        16.93 o                         
   7   2  13        511.08        547.90        10.52 o                         
   1   3  13        480.16        486.20         5.82 o                         
   2   3  13         26.12         44.40         2.05 o                         
   3   3  13       1273.12       1165.43        12.15 o                         
   4   3  13        321.38        281.70         5.51 o                         
   5   3  13          5.63         47.09         2.59 o                         
   6   3  13        151.42        135.52         4.45 o                         
   7   3  13         14.85         12.17         1.87 o                         
   0   4  13      13889.40      13980.18       149.87 o                         
   1   4  13        433.20        399.18         5.13 o                         
   2   4  13         18.39         32.77         1.67 o                         
   3   4  13       1486.58       1332.77        13.70 o                         
   4   4  13         65.79        113.94         4.04 o                         
   5   4  13        400.52        474.10        10.92 o                         
   6   4  13        215.16        265.55         8.17 o                         
   7   4  13         29.79        115.12         5.02 o                         
   1   5  13         24.22         35.61         1.74 o                         
   2   5  13        218.07        193.89         3.85 o                         
   3   5  13        221.00        219.17         4.91 o                         
   4   5  13         88.79        104.43         3.36 o                         
   5   5  13         35.94         48.05         2.88 o                         
   6   5  13          2.22         14.32         1.51 o                         
   7   5  13        141.97        139.57         5.14 o                         
   0   6  13        498.41        586.86         9.79 o                         
   1   6  13       2480.82       2373.44        19.63 o                         
   2   6  13       2126.64       2055.72        19.14 o                         
   3   6  13        435.11        439.83         8.01 o                         
   4   6  13       1033.49        994.84        12.89 o                         
   5   6  13        669.46        687.31        10.57 o                         
   6   6  13         68.32        101.47         4.40 o                         
   1   7  13          2.43         39.15         2.18 o                         
   2   7  13        172.18        164.94         4.41 o                         
   3   7  13         61.21         83.25         3.35 o                         
   4   7  13         80.19         81.66         3.26 o                         
   5   7  13         23.27         22.28         2.00 o                         
   0   8  13         55.59         63.54         3.84 o                         
   1   8  13        699.18        668.25        10.42 o                         
   2   8  13         29.61         47.47         2.98 o                         
   3   8  13         46.86         70.20         3.45 o                         
   4   8  13        176.77        184.90         5.56 o                         
   5   8  13        109.49        136.79         4.99 o                         
   1   9  13         84.20         85.66         4.08 o                         
   2   9  13          6.60         23.60         2.28 o                         
   3   9  13         10.25         15.62         1.86 o                         
   0  10  13        187.49        216.69         7.77 o                         
   1  10  13         92.21        111.62         5.01 o                         
   0   0  14        261.60        304.00         7.39 o                         
   1   0  14        206.19        195.36         4.09 o                         
   2   0  14        397.73        466.96         7.93 o                         
   3   0  14          0.56          1.79         0.64 o                         
   4   0  14       1205.52       1082.40        17.15 o                         
   5   0  14        780.69        757.08        14.86 o                         
   6   0  14        581.23        568.83        12.73 o                         
   7   0  14        533.66        501.38        13.21 o                         
   1   1  14       1970.59       2064.66        14.80 o                         
   2   1  14          0.47          2.78         0.39 o                         
   3   1  14        105.09        110.66         3.39 o                         
   4   1  14         12.40         14.42         1.25 o                         
   5   1  14          1.35         34.65         2.10 o                         
   6   1  14        211.56        179.99         5.03 o                         
   7   1  14         84.57         75.91         3.24 o                         
   0   2  14       2954.10       3147.10        29.12 o                         
   1   2  14       2215.56       2195.63        19.39 o                         
   2   2  14       1753.13       1806.22        14.66 o                         
   3   2  14          0.01        106.20         2.61 o                         
   4   2  14         43.15        130.69         4.73 o                         
   5   2  14         30.46        371.72         6.24 o                         
   6   2  14         95.70        160.45         7.00 o                         
   7   2  14         30.95        247.03         6.22 o                         
   1   3  14         33.86         60.40         1.86 o                         
   2   3  14        642.62        647.25         7.86 o                         
   3   3  14         51.87         50.51         2.32 o                         
   4   3  14        175.92        187.11         4.19 o                         
   5   3  14        144.76        117.83         3.80 o                         
   6   3  14         22.62         37.71         3.22 o                         
   7   3  14         28.34         21.33         2.12 o                         
   0   4  14         66.65         95.55         3.85 o                         
   1   4  14        936.07        840.77         8.43 o                         
   2   4  14        248.29        260.43         5.10 o                         
   3   4  14       3886.71       3571.45        29.08 o                         
   4   4  14         25.60         46.66         3.53 o                         
   5   4  14       1533.94       1445.38        16.43 o                         
   6   4  14          1.65          6.93         1.72 o                         
   7   4  14        271.39        288.04         7.69 o                         
   1   5  14         21.20         33.82         1.59 o                         
   2   5  14         81.06         83.27         2.54 o                         
   3   5  14       1518.64       1318.56        14.13 o                         
   4   5  14         14.55         11.55         1.46 o                         
   5   5  14         89.82         74.20         3.28 o                         
   6   5  14         32.69         23.69         1.97 o                         
   0   6  14        124.82        101.90         4.55 o                         
   1   6  14        213.44        281.56         5.01 o                         
   2   6  14        525.18        546.11         8.09 o                         
   3   6  14        162.23        205.16         4.82 o                         
   4   6  14        411.34        384.37         7.41 o                         
   5   6  14          0.32        141.91         4.22 o                         
   6   6  14        250.27        217.73         6.04 o                         
   1   7  14         36.71         43.94         2.65 o                         
   2   7  14        217.50        214.32         5.59 o                         
   3   7  14         34.84         35.41         2.30 o                         
   4   7  14         46.65         64.41         3.26 o                         
   5   7  14         18.85         26.48         2.11 o                         
   0   8  14         12.12         22.44         2.56 o                         
   1   8  14        893.10        854.45        12.17 o                         
   2   8  14         16.84         22.22         2.19 o                         
   3   8  14         69.08         81.25         3.60 o                         
   4   8  14          7.72         23.44         1.97 o                         
   1   9  14          4.67          7.75         1.32 o                         
   2   9  14          2.64          2.95         1.07 o                         
   3   9  14          0.01          3.44         1.53 o                         
   0  10  14          0.70          9.03         2.40 o                         
   1  10  14        125.41        107.44         4.63 o                         
   1   1  15        377.62        464.62         7.48 o                         
   2   1  15        103.20        119.16         2.28 o                         
   3   1  15         92.79        113.81         2.85 o                         
   4   1  15          2.56         17.38         1.53 o                         
   5   1  15          1.97         27.48         2.14 o                         
   6   1  15         12.56         15.70         1.93 o                         
   7   1  15         57.79         67.35         3.20 o                         
   0   2  15        346.08        376.24        10.05 o                         
   1   2  15       2843.00       2815.89        19.54 o                         
   2   2  15          9.91         30.71         1.18 o                         
   3   2  15       2899.94       2857.15        22.29 o                         
   4   2  15        601.17        560.71         7.84 o                         
   5   2  15       2390.73       2338.79        22.81 o                         
   6   2  15         22.46         37.21         2.84 o                         
   7   2  15        587.45        657.98        12.40 o                         
   1   3  15         52.12         71.43         2.64 o                         
   2   3  15          3.13         11.31         1.00 o                         
   3   3  15        292.13        273.95         6.65 o                         
   4   3  15        166.11        153.04         4.12 o                         
   5   3  15         88.32        128.58         5.39 o                         
   6   3  15         21.02         25.70         2.97 o                         
   7   3  15          6.13         11.74         2.37 o                         
   0   4  15        991.49        947.15        13.88 o                         
   1   4  15       1053.60        986.82        10.01 o                         
   2   4  15       1453.60       1385.40        13.23 o                         
   3   4  15        450.93        505.49        10.09 o                         
   4   4  15        473.72        428.72         7.15 o                         
   5   4  15         23.83        240.09         5.37 o                         
   6   4  15         69.73         77.27         4.04 o                         
   7   4  15         29.88        166.42         6.31 o                         
   1   5  15          0.31         30.23         1.56 o                         
   2   5  15          5.32          4.08         0.92 o                         
   3   5  15          5.74          8.76         1.25 o                         
   4   5  15          2.60         14.20         1.51 o                         
   5   5  15          0.11         13.07         1.53 o                         
   6   5  15          1.84          6.05         1.53 o                         
   0   6  15        626.26        579.60        12.41 o                         
   1   6  15       6422.61       6149.87        45.45 o                         
   2   6  15          2.07          9.14         1.29 o                         
   3   6  15       2333.46       2200.83        21.09 o                         
   4   6  15          6.19         25.63         2.03 o                         
   5   6  15       1424.76       1446.51        17.51 o                         
   6   6  15         99.48        140.88         6.24 o                         
   1   7  15          6.69         41.34         2.74 o                         
   2   7  15          1.68          3.91         0.98 o                         
   3   7  15        110.02        117.94         3.91 o                         
   4   7  15         28.73         35.63         2.40 o                         
   5   7  15         32.86         35.30         2.40 o                         
   0   8  15        579.09        541.07        12.30 o                         
   1   8  15         57.65         57.75         3.64 o                         
   2   8  15         61.39         82.89         3.91 o                         
   3   8  15          3.16         58.16         3.41 o                         
   4   8  15        231.59        234.02         6.07 o                         
   1   9  15         93.38         99.19         4.03 o                         
   2   9  15          0.01          2.81         1.11 o                         
   3   9  15         33.73         48.26         3.28 o                         
   0  10  15        155.70        207.88         9.85 o                         
   0   0  16       1584.39       1502.46        23.05 o                         
   1   0  16        926.91        891.33        11.08 o                         
   2   0  16       2204.55       2137.38        23.57 o                         
   3   0  16        511.79        560.69         9.17 o                         
   4   0  16        248.49        175.81         5.59 o                         
   5   0  16       3011.62       2777.15        38.56 o                         
   6   0  16        343.68        247.90         8.87 o                         
   7   0  16        494.98        473.35        12.94 o                         
   1   1  16       1177.51       1203.84        10.51 o                         
   2   1  16        404.14        424.63         5.15 o                         
   3   1  16        451.71        455.78         6.58 o                         
   4   1  16         17.02         16.24         1.25 o                         
   5   1  16          8.86         40.41         2.53 o                         
   6   1  16        138.04        117.41         4.09 o                         
   7   1  16          1.58          4.89         1.38 o                         
   0   2  16         36.52         36.15         2.43 o                         
   1   2  16       2929.81       3014.98        20.86 o                         
   2   2  16        320.34        301.03         4.06 o                         
   3   2  16        584.78        645.94         8.87 o                         
   4   2  16          7.64          8.23         0.88 o                         
   5   2  16        433.43        730.33        17.90 o                         
   6   2  16          3.56         10.30         1.91 o                         
   7   2  16         10.37        188.24         6.23 o                         
   1   3  16         34.88        101.96         3.29 o                         
   2   3  16         13.33         17.91         1.20 o                         
   3   3  16          2.76          3.35         0.90 o                         
   4   3  16         27.40         47.11         2.72 o                         
   5   3  16         79.52         84.11         3.60 o                         
   6   3  16          7.05         12.55         2.06 o                         
   7   3  16          9.03          7.90         1.73 o                         
   0   4  16        351.97        399.53         7.32 o                         
   1   4  16       7100.69       7114.84        49.26 o                         
   2   4  16        270.86        277.52         4.73 o                         
   3   4  16       1922.52       1865.42        19.39 o                         
   4   4  16        441.95        392.47         7.68 o                         
   5   4  16       1608.34       1635.18        17.40 o                         
   6   4  16        540.53        510.82        15.72 o                         
   7   4  16        514.48        545.11        11.96 o                         
   1   5  16         25.63         31.05         1.70 o                         
   2   5  16         23.08         25.18         1.85 o                         
   3   5  16         85.93         83.24         3.43 o                         
   4   5  16        149.99        123.86         4.42 o                         
   5   5  16         22.03         30.28         2.27 o                         
   6   5  16         97.63        112.25         3.83 o                         
   0   6  16        262.56        238.92         7.09 o                         
   1   6  16        848.91        790.04         9.47 o                         
   2   6  16         70.86         64.34         2.83 o                         
   3   6  16          2.09         88.96         3.20 o                         
   4   6  16         26.18         34.92         2.37 o                         
   5   6  16        307.26        329.09         7.64 o                         
   6   6  16        174.86        191.17         5.19 o                         
   1   7  16         15.57         30.20         2.33 o                         
   2   7  16          7.05          5.07         1.04 o                         
   3   7  16         59.91         59.46         3.45 o                         
   4   7  16          0.70         11.08         1.50 o                         
   5   7  16          3.17          8.01         1.38 o                         
   0   8  16          2.17          7.11         1.40 o                         
   1   8  16        555.75        589.09        10.38 o                         
   2   8  16         33.21         35.58         2.91 o                         
   3   8  16        946.11        942.83        14.78 o                         
   4   8  16         23.96         40.63         2.87 o                         
   1   9  16          5.13          8.72         1.31 o                         
   2   9  16          4.66         12.66         1.73 o                         
   3   9  16          0.28          8.72         1.51 o                         
   1   1  17         21.54         72.39         2.37 o                         
   2   1  17        449.16        450.77         6.32 o                         
   3   1  17          1.31         33.24         1.63 o                         
   4   1  17          5.47          6.33         0.88 o                         
   5   1  17          7.71         51.66         2.80 o                         
   6   1  17        113.65         92.17         3.47 o                         
   7   1  17         69.85         67.13         3.72 o                         
   0   2  17          4.00          9.43         1.00 o                         
   1   2  17       4224.62       4080.81        27.34 o                         
   2   2  17        468.38        413.22         5.01 o                         
   3   2  17        128.95        125.10         3.50 o                         
   4   2  17        195.40        186.52         4.06 o                         
   5   2  17       2461.23       2363.32        23.79 o                         
   6   2  17         13.22         22.97         2.47 o                         
   7   2  17        413.31        365.45         8.22 o                         
   1   3  17          1.71         41.67         1.78 o                         
   2   3  17         55.60         53.20         2.03 o                         
   3   3  17        104.64        123.68         3.32 o                         
   4   3  17        904.26        808.93        10.28 o                         
   5   3  17          3.04         33.43         2.37 o                         
   6   3  17         73.13         81.06         5.04 o                         
   7   3  17          4.05          8.17         1.66 o                         
   0   4  17        507.04        529.90        12.03 o                         
   1   4  17          1.15         18.68         1.37 o                         
   2   4  17        114.97        109.47         2.88 o                         
   3   4  17       2256.37       2146.17        20.49 o                         
   4   4  17        548.46        553.40        10.68 o                         
   5   4  17          2.01        133.03         4.33 o                         
   6   4  17        161.41        207.45         7.13 o                         
   1   5  17        135.92        148.43         3.28 o                         
   2   5  17          0.19          1.77         0.73 o                         
   3   5  17        403.32        370.07         7.22 o                         
   4   5  17         46.65         44.48         2.99 o                         
   5   5  17         32.94         49.35         3.51 o                         
   6   5  17        122.61        146.41         4.83 o                         
   0   6  17        262.55        259.79         7.53 o                         
   1   6  17         24.46         45.04         2.24 o                         
   2   6  17        126.83        116.65         3.70 o                         
   3   6  17        822.15        761.07        11.39 o                         
   4   6  17         61.73         68.15         3.25 o                         
   5   6  17         97.49        124.44         4.18 o                         
   6   6  17        169.42        218.50         5.54 o                         
   1   7  17          0.44          4.57         0.93 o                         
   2   7  17          0.08          4.97         1.18 o                         
   3   7  17        103.81        101.30         3.75 o                         
   4   7  17         62.42         56.38         3.13 o                         
   5   7  17        170.51        164.01         4.83 o                         
   0   8  17          3.60         10.06         1.78 o                         
   1   8  17         16.75         31.31         2.62 o                         
   2   8  17          0.17          5.91         1.81 o                         
   3   8  17         78.64        144.18         6.09 o                         
   4   8  17         14.41         38.36         2.94 o                         
   1   9  17         47.81         61.04         3.70 o                         
   2   9  17         73.48         78.38         4.47 o                         
   0   0  18       2128.18       2184.84        31.81 o                         
   1   0  18         30.32         45.83         2.04 o                         
   2   0  18       1267.65       1232.75        15.71 o                         
   3   0  18       1019.20        973.47        17.66 o                         
   4   0  18         67.45        104.56         4.87 o                         
   5   0  18       2000.98       1952.58        29.19 o                         
   6   0  18        152.14        184.95         7.62 o                         
   7   0  18         41.43         74.90         5.69 o                         
   1   1  18        416.02        417.48         5.10 o                         
   2   1  18        631.03        624.88         7.37 o                         
   3   1  18        236.50        237.43         4.02 o                         
   4   1  18         98.25        111.20         3.18 o                         
   5   1  18         12.90         32.63         2.66 o                         
   6   1  18         70.26         84.07         3.84 o                         
   7   1  18          0.38          1.29         1.64 o                         
   0   2  18       1399.87       1393.91        15.82 o                         
   1   2  18        250.25        257.37         3.85 o                         
   2   2  18        642.65        629.75         9.36 o                         
   3   2  18        105.81        106.27         3.24 o                         
   4   2  18         36.32         76.98         2.77 o                         
   5   2  18         37.28        205.66         5.70 o                         
   6   2  18        108.50        153.27         7.38 o                         
   7   2  18         79.20        115.44         4.70 o                         
   1   3  18          1.35         38.76         1.58 o                         
   2   3  18         83.10        102.47         2.91 o                         
   3   3  18         65.73         57.48         2.62 o                         
   4   3  18         53.94         55.18         2.77 o                         
   5   3  18        122.15        114.16         3.80 o                         
   6   3  18         18.03         40.46         3.16 o                         
   7   3  18          7.64          9.10         1.75 o                         
   0   4  18       2381.73       2282.97        25.46 o                         
   1   4  18        833.65        841.02         9.33 o                         
   2   4  18       4579.09       4277.34        35.55 o                         
   3   4  18         24.78         30.50         2.25 o                         
   4   4  18       3211.29       3047.05        27.01 o                         
   5   4  18        257.10        283.51         6.80 o                         
   6   4  18        519.42        551.63        20.70 o                         
   1   5  18         71.17         77.68         2.70 o                         
   2   5  18        171.95        176.87         4.19 o                         
   3   5  18        231.62        222.10         5.03 o                         
   4   5  18        599.69        525.92         9.38 o                         
   5   5  18         15.82         14.23         1.78 o                         
   6   5  18         36.61         55.47         3.58 o                         
   0   6  18       1154.05       1032.71        17.41 o                         
   1   6  18       1226.42       1093.11        13.98 o                         
   2   6  18          3.72         23.00         1.95 o                         
   3   6  18         15.63         37.17         2.74 o                         
   4   6  18         60.27        108.57         4.71 o                         
   5   6  18        171.63        199.25         6.03 o                         
   1   7  18          0.00          6.87         1.37 o                         
   2   7  18          2.40          4.72         1.07 o                         
   3   7  18         16.20         16.90         1.63 o                         
   4   7  18         14.97         11.13         1.70 o                         
   5   7  18         18.65         31.31         2.36 o                         
   0   8  18        880.36        788.57        17.63 o                         
   1   8  18        784.47        786.23        12.62 o                         
   2   8  18        234.40        246.71         6.57 o                         
   3   8  18        833.25        845.94        13.75 o                         
   4   8  18        251.54        252.59         6.68 o                         
   1   9  18          0.71          6.68         1.26 o                         
   2   9  18          4.49         10.12         1.57 o                         
   1   1  19         24.27         33.64         1.45 o                         
   2   1  19         94.44        155.00         3.60 o                         
   3   1  19         48.80         57.03         1.99 o                         
   4   1  19         27.29         34.96         2.15 o                         
   5   1  19          0.55         24.25         2.15 o                         
   6   1  19          0.12         10.41         1.64 o                         
   7   1  19         31.79         33.04         3.18 o                         
   0   2  19       2534.45       2414.84        24.55 o                         
   1   2  19         22.12         21.10         1.28 o                         
   2   2  19       2274.33       2268.82        17.67 o                         
   3   2  19        401.27        372.24         5.77 o                         
   4   2  19       1048.52       1026.17        12.03 o                         
   5   2  19        600.97        538.31         9.58 o                         
   6   2  19        156.57        213.67         6.47 o                         
   7   2  19         27.71         41.53         3.10 o                         
   1   3  19         35.56         39.81         1.66 o                         
   2   3  19        192.17        206.51         4.05 o                         
   3   3  19         70.53         84.68         2.86 o                         
   4   3  19         14.03         34.84         2.24 o                         
   5   3  19         14.09         18.16         2.59 o                         
   6   3  19        134.11        141.41         5.11 o                         
   0   4  19         49.85         56.43         3.11 o                         
   1   4  19        368.09        352.74         5.64 o                         
   2   4  19        263.32        311.48         5.69 o                         
   3   4  19        282.96        273.23         5.68 o                         
   4   4  19        475.44        482.79         7.94 o                         
   5   4  19          2.75         17.95         1.86 o                         
   6   4  19        116.92        236.17         7.79 o                         
   1   5  19          6.52         23.90         1.74 o                         
   2   5  19          1.17          9.71         1.22 o                         
   3   5  19         82.70         82.13         3.07 o                         
   4   5  19         48.02         53.27         2.83 o                         
   5   5  19         14.31         11.06         1.47 o                         
   6   5  19          0.06         22.35         2.61 o                         
   0   6  19       3011.44       3021.29        38.38 o                         
   1   6  19        219.30        218.79         5.25 o                         
   2   6  19       1092.33       1070.99        13.68 o                         
   3   6  19          0.36          2.73         0.97 o                         
   4   6  19        881.88        920.72        13.06 o                         
   5   6  19         46.61         72.99         3.59 o                         
   1   7  19         40.69         58.01         3.76 o                         
   2   7  19          5.28          8.17         1.26 o                         
   3   7  19         58.69         59.62         3.22 o                         
   4   7  19         19.13         18.69         1.82 o                         
   0   8  19        194.79        148.51         6.83 o                         
   1   8  19         30.11         25.97         2.36 o                         
   2   8  19          1.27         13.97         1.66 o                         
   3   8  19         30.13         50.47         3.35 o                         
   1   9  19          2.62          8.49         1.51 o                         
   2   9  19        113.39        117.10         4.78 o                         
   0   0  20      23407.37      24525.75       434.27 o                         
   1   0  20       1270.83       1304.68        21.38 o                         
   2   0  20       4794.55       4672.92        46.20 o                         
   3   0  20        239.65        233.48         6.12 o                         
   4   0  20       2929.49       2768.68        36.07 o                         
   5   0  20       1906.91       1837.26        29.39 o                         
   6   0  20       1734.62       1555.98        27.35 o                         
   7   0  20        111.88         86.56         6.27 o                         
   1   1  20        115.00        106.91         2.39 o                         
   2   1  20        395.91        425.82         8.11 o                         
   3   1  20        110.50        105.81         2.72 o                         
   4   1  20         69.90         92.47         4.01 o                         
   5   1  20          1.59          9.99         1.59 o                         
   6   1  20          6.74         32.28         2.78 o                         
   7   1  20          6.88          5.90         1.59 o                         
   0   2  20         26.51         56.43         3.30 o                         
   1   2  20        111.73        100.42         2.24 o                         
   2   2  20        766.68        694.74         7.46 o                         
   3   2  20        596.64        588.11         8.41 o                         
   4   2  20          0.07         59.69         3.06 o                         
   5   2  20          2.59         11.07         1.48 o                         
   6   2  20        129.60        202.70         6.94 o                         
   7   2  20         67.94         61.57         3.37 o                         
   1   3  20         66.10         65.71         2.02 o                         
   2   3  20         22.79         31.18         1.85 o                         
   3   3  20         72.20         77.15         2.81 o                         
   4   3  20          0.83          6.00         1.10 o                         
   5   3  20         11.90         19.64         2.25 o                         
   6   3  20          0.10         50.89         3.47 o                         
   0   4  20       2402.79       2412.25        27.20 o                         
   1   4  20        201.83        201.18         4.24 o                         
   2   4  20       1617.65       1479.18        15.29 o                         
   3   4  20         85.60         88.95         3.13 o                         
   4   4  20       1047.47        998.11        12.56 o                         
   5   4  20         12.19         15.78         1.66 o                         
   6   4  20        454.41        519.04        11.68 o                         
   1   5  20          5.49          8.65         1.08 o                         
   2   5  20        133.96        132.88         3.69 o                         
   3   5  20         35.17         30.50         2.17 o                         
   4   5  20        235.67        240.74         5.52 o                         
   5   5  20          0.05          1.09         0.91 o                         
   6   5  20          1.62          1.99         1.59 o                         
   0   6  20        328.34        314.84         8.92 o                         
   1   6  20        205.12        211.51         5.59 o                         
   2   6  20          2.51         27.36         2.17 o                         
   3   6  20         10.42         18.72         1.95 o                         
   4   6  20         57.21        141.34         4.21 o                         
   5   6  20          5.77          4.94         2.31 o                         
   1   7  20          2.70          3.32         1.00 o                         
   2   7  20         20.35         29.30         2.53 o                         
   3   7  20          4.68          2.90         0.97 o                         
   4   7  20         50.36         48.95         3.13 o                         
   0   8  20          6.50         19.80         2.66 o                         
   1   8  20        161.50        162.15         5.23 o                         
   2   8  20        235.12        243.22         6.68 o                         
   3   8  20        160.85        184.90         5.84 o                         
   1   9  20          9.19         14.61         1.85 o                         
   1   1  21          2.41          5.50         0.61 o                         
   2   1  21        137.07        170.19         3.76 o                         
   3   1  21        470.29        433.51         6.73 o                         
   4   1  21          7.72         21.73         1.93 o                         
   5   1  21         62.93         67.02         3.39 o                         
   6   1  21         14.19         28.91         2.96 o                         
   7   1  21          4.95         11.02         2.06 o                         
   0   2  21       3538.58       3430.09        33.24 o                         
   1   2  21        327.62        335.91         4.81 o                         
   2   2  21        192.89        178.45         3.58 o                         
   3   2  21        932.91        887.11        10.87 o                         
   4   2  21        307.95        337.24         6.88 o                         
   5   2  21         55.22         63.70         3.97 o                         
   6   2  21        331.01        359.46         8.47 o                         
   1   3  21         78.24         72.16         2.14 o                         
   2   3  21          1.14         13.41         1.42 o                         
   3   3  21        276.15        272.55         5.49 o                         
   4   3  21         38.44         55.91         2.91 o                         
   5   3  21          1.53          3.40         1.28 o                         
   6   3  21        181.70        150.59         5.60 o                         
   0   4  21        174.20        153.84         4.60 o                         
   1   4  21          0.02          3.34         1.06 o                         
   2   4  21        395.31        387.77         6.97 o                         
   3   4  21        311.85        281.55         5.75 o                         
   4   4  21          2.38         40.80         2.51 o                         
   5   4  21         21.78         28.52         2.38 o                         
   6   4  21        129.36        253.20         7.84 o                         
   1   5  21         31.82         30.96         2.05 o                         
   2   5  21         62.84         64.79         2.82 o                         
   3   5  21          0.80          1.09         0.79 o                         
   4   5  21         51.55         45.87         2.70 o                         
   5   5  21         59.74         61.54         3.42 o                         
   0   6  21        118.90        167.36         6.97 o                         
   1   6  21        354.34        316.52         7.09 o                         
   2   6  21        750.68        720.57        10.90 o                         
   3   6  21        247.26        228.49         5.79 o                         
   4   6  21        880.66        849.36        12.06 o                         
   5   6  21         74.64         74.32         3.52 o                         
   1   7  21         57.72         79.26         3.91 o                         
   2   7  21          1.49          1.17         1.05 o                         
   3   7  21         19.43         26.09         2.61 o                         
   4   7  21         47.14         45.66         3.07 o                         
   0   8  21         33.69         56.13         6.07 o                         
   1   8  21          9.73          7.85         1.25 o                         
   2   8  21         32.05         38.25         3.03 o                         
   3   8  21         25.62         36.48         2.73 o                         
   0   0  22        242.15        231.09         9.19 o                         
   1   0  22         21.89         34.23         2.38 o                         
   2   0  22       1387.42       1355.49        17.86 o                         
   3   0  22         65.24         76.71         3.27 o                         
   4   0  22       2890.47       2649.08        33.55 o                         
   5   0  22        359.68        302.69        11.18 o                         
   6   0  22        176.69        179.87         7.86 o                         
   1   1  22        311.24        305.52         4.42 o                         
   2   1  22        155.94        162.87         3.65 o                         
   3   1  22          1.01          4.29         0.82 o                         
   4   1  22        114.38        131.87         4.64 o                         
   5   1  22         38.59         40.19         2.75 o                         
   6   1  22          0.48         10.51         1.91 o                         
   0   2  22        949.51        979.56        13.66 o                         
   1   2  22         68.66        114.72         2.71 o                         
   2   2  22         10.87         43.40         1.91 o                         
   3   2  22        121.72        184.15         4.55 o                         
   4   2  22        447.48        488.88         8.71 o                         
   5   2  22          4.58         41.17         3.20 o                         
   6   2  22          1.61         92.70         4.34 o                         
   1   3  22        187.27        179.25         3.59 o                         
   2   3  22         11.92         25.62         1.90 o                         
   3   3  22        726.02        687.46         9.66 o                         
   4   3  22          6.67         14.86         1.59 o                         
   5   3  22         25.56         28.23         2.50 o                         
   6   3  22          0.16         28.29         2.79 o                         
   0   4  22       2672.14       2506.15        28.73 o                         
   1   4  22        387.71        426.60         6.50 o                         
   2   4  22        181.12        192.91         4.60 o                         
   3   4  22        824.62        798.81        10.83 o                         
   4   4  22        108.84        128.33         3.94 o                         
   5   4  22        171.02        183.37         5.17 o                         
   6   4  22        222.80        275.26         7.77 o                         
   1   5  22         95.07         91.29         3.29 o                         
   2   5  22        176.70        186.22         4.98 o                         
   3   5  22         11.73         15.69         1.51 o                         
   4   5  22        224.99        218.29         5.57 o                         
   5   5  22         78.32         90.10         4.01 o                         
   0   6  22        897.25        796.45        17.06 o                         
   1   6  22        397.00        386.42         8.02 o                         
   2   6  22         85.02         87.98         3.63 o                         
   3   6  22         55.81         51.49         3.13 o                         
   4   6  22        236.76        258.80         7.98 o                         
   1   7  22          2.48          8.22         1.33 o                         
   2   7  22          0.42         16.14         1.81 o                         
   3   7  22         53.07         52.14         3.92 o                         
   4   7  22          3.01         18.30         1.79 o                         
   0   8  22        201.28        239.92        10.62 o                         
   1   8  22        290.86        290.41         7.91 o                         
   2   8  22        356.05        355.46         8.55 o                         
   1   1  23          3.13         35.86         1.66 o                         
   2   1  23         11.69         26.92         1.61 o                         
   3   1  23        402.49        337.10         6.26 o                         
   4   1  23          8.90         44.66         3.07 o                         
   5   1  23        147.64        115.87         5.31 o                         
   6   1  23          1.25         10.88         2.27 o                         
   0   2  23       5206.08       5028.00        61.06 o                         
   1   2  23       4744.48       4644.85        31.95 o                         
   2   2  23       2435.66       2357.06        20.76 o                         
   3   2  23       3604.27       3429.25        29.34 o                         
   4   2  23       1890.81       1810.87        20.17 o                         
   5   2  23        744.96        687.83        12.45 o                         
   6   2  23        324.27        307.65         7.46 o                         
   1   3  23        202.16        208.61         4.32 o                         
   2   3  23          6.59         12.14         1.31 o                         
   3   3  23          0.72          9.84         1.24 o                         
   4   3  23         34.39         44.89         2.71 o                         
   5   3  23          2.34          8.02         1.46 o                         
   6   3  23         19.77         30.92         3.87 o                         
   0   4  23         12.07         14.60         1.79 o                         
   1   4  23        105.31         92.80         2.78 o                         
   2   4  23         35.93         33.29         2.19 o                         
   3   4  23        161.09        177.91         4.53 o                         
   4   4  23         60.98         72.26         3.16 o                         
   5   4  23         18.25         48.86         3.03 o                         
   1   5  23          7.48         10.90         1.33 o                         
   2   5  23          7.82         13.44         1.40 o                         
   3   5  23          6.24          8.90         1.13 o                         
   4   5  23         32.07         35.15         2.52 o                         
   5   5  23          3.27         13.34         2.35 o                         
   0   6  23        270.23        282.77         9.46 o                         
   1   6  23        312.78        308.15         7.11 o                         
   2   6  23        222.05        238.75         6.34 o                         
   3   6  23        105.95        125.91         4.19 o                         
   4   6  23        370.34        396.30         8.65 o                         
   1   7  23         29.61         41.25         3.28 o                         
   2   7  23          1.01          0.87         0.98 o                         
   3   7  23          0.00          6.80         1.50 o                         
   0   8  23        100.37         95.72         6.99 o                         
   1   8  23        488.94        487.94        11.31 o                         
   2   8  23        103.99        117.33         4.66 o                         
   0   0  24       1633.33       1493.73        52.51 o                         
   1   0  24       2960.97       2810.20        39.12 o                         
   2   0  24         21.94         34.55         5.32 o                         
   3   0  24         78.72         83.59         3.53 o                         
   4   0  24        100.02        102.55         5.36 o                         
   5   0  24        716.48        743.23        19.36 o                         
   6   0  24          9.18         17.66         3.69 o                         
   1   1  24        192.51        193.93         4.08 o                         
   2   1  24         13.77         28.06         1.58 o                         
   3   1  24          6.77         12.19         1.35 o                         
   4   1  24         35.18         54.94         3.34 o                         
   5   1  24          0.83          3.92         1.46 o                         
   6   1  24         12.89         17.27         2.83 o                         
   0   2  24        621.76        632.97        10.16 o                         
   1   2  24        139.75        204.39         3.90 o                         
   2   2  24        858.62        801.23        10.61 o                         
   3   2  24        587.21        584.81         9.25 o                         
   4   2  24         17.90         66.75         3.54 o                         
   5   2  24         48.64        140.72         7.55 o                         
   6   2  24         48.09         65.10         4.24 o                         
   1   3  24         40.60         68.57         2.55 o                         
   2   3  24         95.57         80.21         3.01 o                         
   3   3  24        134.83        133.02         3.97 o                         
   4   3  24         34.35         41.17         2.66 o                         
   5   3  24          6.80         22.02         2.40 o                         
   6   3  24         17.10         22.79         2.66 o                         
   0   4  24         30.63         46.84         4.23 o                         
   1   4  24        141.09        151.87         3.94 o                         
   2   4  24         15.63         15.78         1.41 o                         
   3   4  24        372.85        356.04         7.13 o                         
   4   4  24          5.09          7.21         1.34 o                         
   5   4  24         83.22        102.69         4.14 o                         
   1   5  24         37.80         44.63         3.02 o                         
   2   5  24          0.58          1.65         0.79 o                         
   3   5  24         16.89         20.29         1.93 o                         
   4   5  24         12.36         16.69         1.63 o                         
   5   5  24         23.28         22.99         2.10 o                         
   0   6  24         64.81         57.33         4.57 o                         
   1   6  24         86.53         97.67         4.47 o                         
   2   6  24          1.72          4.48         1.09 o                         
   3   6  24         19.80         43.81         3.16 o                         
   4   6  24         12.66         23.00         1.99 o                         
   1   7  24          0.60         14.70         1.90 o                         
   2   7  24         17.54         29.24         2.60 o                         
   3   7  24         34.54         34.54         2.96 o                         
   0   8  24         94.45        116.07         7.42 o                         
   1   8  24        302.51        349.81         8.96 o                         
   1   1  25          0.21         32.04         1.82 o                         
   2   1  25        208.11        201.36         3.98 o                         
   3   1  25        278.39        255.73         5.97 o                         
   4   1  25        262.60        246.80         6.21 o                         
   5   1  25         54.13         72.35         4.96 o                         
   6   1  25         26.41         30.59         2.84 o                         
   0   2  25       2218.67       2027.48        25.63 o                         
   1   2  25        869.50        849.64         9.87 o                         
   2   2  25        172.37        183.17         4.45 o                         
   3   2  25        193.22        206.61         5.35 o                         
   4   2  25        194.77        169.12         5.37 o                         
   5   2  25        366.41        409.97         9.08 o                         
   6   2  25         58.57         70.10         4.25 o                         
   1   3  25         55.38         70.05         2.58 o                         
   2   3  25          8.87          9.09         1.20 o                         
   3   3  25        158.45        148.52         4.14 o                         
   4   3  25          0.46          4.40         1.10 o                         
   5   3  25          0.12          6.31         1.27 o                         
   0   4  25        144.28        124.91         5.79 o                         
   1   4  25         63.95         79.08         2.81 o                         
   2   4  25         31.52         19.97         1.71 o                         
   3   4  25          0.15         17.39         1.59 o                         
   4   4  25         31.43         32.11         2.43 o                         
   5   4  25        101.47        182.15         5.97 o                         
   1   5  25         12.75         43.04         2.97 o                         
   2   5  25          0.52          0.73         1.04 o                         
   3   5  25          0.37         13.72         1.48 o                         
   4   5  25          0.71          3.63         2.15 o                         
   0   6  25          5.34          4.89         1.44 o                         
   1   6  25        421.35        476.21        10.00 o                         
   2   6  25         17.69         22.97         2.34 o                         
   3   6  25        603.23        619.72        12.08 o                         
   4   6  25          4.44         12.96         1.93 o                         
   1   7  25         37.31         46.11         3.64 o                         
   2   7  25         33.60         32.21         3.01 o                         
   0   0  26        118.18        125.44         6.81 o                         
   1   0  26       3778.56       3735.49        39.71 o                         
   2   0  26       2769.95       2760.21        31.73 o                         
   3   0  26       6172.27       6019.86        65.61 o                         
   4   0  26        514.08        505.42        13.45 o                         
   5   0  26       2039.67       1873.50        35.82 o                         
   1   1  26        197.86        208.89         4.13 o                         
   2   1  26        136.35        137.82         3.50 o                         
   3   1  26        170.30        165.50         4.61 o                         
   4   1  26          4.79          7.04         1.30 o                         
   5   1  26         20.94         23.70         2.77 o                         
   0   2  26        228.41        239.18         6.51 o                         
   1   2  26        638.70        643.56         8.19 o                         
   2   2  26         74.03         80.06         2.95 o                         
   3   2  26        174.15        183.14         4.90 o                         
   4   2  26         53.34         52.56         3.41 o                         
   5   2  26         25.98         61.88         3.93 o                         
   1   3  26        111.27        137.38         5.09 o                         
   2   3  26        284.08        269.25         5.70 o                         
   3   3  26        139.75        130.62         4.19 o                         
   4   3  26        128.63        109.81         4.10 o                         
   5   3  26         24.12         47.45         3.21 o                         
   0   4  26         66.81         76.10         4.90 o                         
   1   4  26       1900.84       1798.21        21.31 o                         
   2   4  26        239.67        247.93         5.79 o                         
   3   4  26        369.82        359.36         7.02 o                         
   4   4  26        163.26        169.74         5.18 o                         
   5   4  26        522.21        562.84        11.30 o                         
   1   5  26         50.13         55.97         3.59 o                         
   2   5  26          2.58          5.25         1.03 o                         
   3   5  26          1.67          5.32         1.08 o                         
   4   5  26          0.30          4.64         1.18 o                         
   0   6  26          0.60          2.23         1.82 o                         
   1   6  26        257.11        259.94         7.18 o                         
   2   6  26        268.74        264.22         6.90 o                         
   3   6  26         90.73        131.43         5.34 o                         
   1   7  26          8.44         37.74         3.29 o                         
   2   7  26         19.39         23.05         2.33 o                         
   1   1  27          0.00         25.16         1.60 o                         
   2   1  27         23.00         42.64         2.65 o                         
   3   1  27        135.80        144.37         4.50 o                         
   4   1  27         95.30         77.40         4.18 o                         
   5   1  27         29.93         54.46         4.31 o                         
   0   2  27         18.33         24.53         2.57 o                         
   1   2  27        946.10        928.48        10.50 o                         
   2   2  27        398.62        399.54         7.37 o                         
   3   2  27        390.00        398.02         7.70 o                         
   4   2  27        169.84        165.05         5.17 o                         
   5   2  27        165.76        171.43         6.08 o                         
   1   3  27         57.15         77.05         2.96 o                         
   2   3  27         53.12         52.50         2.62 o                         
   3   3  27         47.85         57.34         3.18 o                         
   4   3  27          0.01          2.51         1.01 o                         
   5   3  27          9.24         15.82         2.50 o                         
   0   4  27          7.53         18.97         2.64 o                         
   1   4  27         72.36         86.45         3.83 o                         
   2   4  27         47.75         51.52         2.85 o                         
   3   4  27          9.08         19.15         1.63 o                         
   4   4  27         11.67         31.62         2.76 o                         
   1   5  27         11.51         59.14         3.73 o                         
   2   5  27          0.58         11.10         1.41 o                         
   3   5  27          0.74         20.12         1.89 o                         
   4   5  27         12.44          7.61         1.33 o                         
   0   6  27         58.65         56.40         6.26 o                         
   1   6  27        110.60        151.49         5.44 o                         
   2   6  27         19.47         26.91         2.36 o                         
   3   6  27        408.51        457.45         9.85 o                         
   1   7  27         20.33         23.62         3.14 o                         
   0   0  28        243.35        259.28         9.08 o                         
   1   0  28       2321.46       2303.67        27.39 o                         
   2   0  28          1.74          4.05         1.05 o                         
   3   0  28        921.93        936.44        26.52 o                         
   4   0  28         13.27         33.74         4.73 o                         
   5   0  28        661.87        659.29        18.89 o                         
   1   1  28         16.89         34.70         1.98 o                         
   2   1  28          1.96         11.01         1.25 o                         
   3   1  28          3.40          7.53         1.05 o                         
   4   1  28         45.48         45.71         3.75 o                         
   5   1  28          0.45          6.68         1.66 o                         
   0   2  28        316.29        308.19         8.29 o                         
   1   2  28        164.07        169.29         4.09 o                         
   2   2  28         38.58         75.83         3.37 o                         
   3   2  28          8.12         12.73         1.59 o                         
   4   2  28         91.03        109.51         4.15 o                         
   5   2  28         62.50         74.03         5.24 o                         
   1   3  28          0.73         20.02         1.71 o                         
   2   3  28        112.14        112.07         3.65 o                         
   3   3  28          3.04          5.51         1.21 o                         
   4   3  28        119.43        115.69         4.35 o                         
   0   4  28          3.65         15.02         2.30 o                         
   1   4  28        631.05        592.50        11.07 o                         
   2   4  28        225.37        235.82         5.81 o                         
   3   4  28        224.10        230.84         6.21 o                         
   4   4  28         70.54         90.58         3.86 o                         
   1   5  28         39.57         40.20         3.14 o                         
   2   5  28          0.03          7.75         1.29 o                         
   3   5  28          5.28         10.09         1.37 o                         
   0   6  28        175.19        196.95         9.56 o                         
   1   6  28        189.56        184.39         6.12 o                         
   2   6  28        177.01        170.05         5.90 o                         
   1   1  29          0.35          5.21         0.75 o                         
   2   1  29         71.99         84.50         3.06 o                         
   3   1  29          0.49          3.58         1.22 o                         
   4   1  29        176.40        160.41         5.47 o                         
   5   1  29          0.57         18.10         2.33 o                         
   0   2  29        924.49        940.42        16.53 o                         
   1   2  29         80.97         74.56         2.77 o                         
   2   2  29       1160.63       1179.09        14.87 o                         
   3   2  29         36.94         42.33         2.83 o                         
   4   2  29        906.92        916.28        14.81 o                         
   1   3  29          1.20          2.75         0.96 o                         
   2   3  29         32.83         43.56         2.62 o                         
   3   3  29         16.57         15.08         1.67 o                         
   4   3  29         10.96         13.61         1.74 o                         
   0   4  29          0.42          3.93         1.63 o                         
   1   4  29         51.29         58.24         3.55 o                         
   2   4  29          9.98         27.04         2.27 o                         
   3   4  29          0.50          8.55         1.51 o                         
   4   4  29          1.73         21.01         1.74 o                         
   1   5  29         20.62         52.91         3.89 o                         
   2   5  29          4.19         33.48         3.38 o                         
   3   5  29         26.73         35.23         3.11 o                         
   0   6  29        253.64        300.72        12.25 o                         
   1   6  29          7.97         12.13         1.68 o                         
   2   6  29        121.19        127.25         4.98 o                         
   0   0  30        274.91        301.18        15.69 o                         
   1   0  30          7.66          8.56         1.81 o                         
   2   0  30       1484.38       1501.86        23.14 o                         
   3   0  30        710.39        658.16        20.92 o                         
   4   0  30       1700.84       1648.09        33.06 o                         
   1   1  30         69.68         73.60         2.75 o                         
   2   1  30          0.29         20.56         1.67 o                         
   3   1  30        130.57        131.27         4.95 o                         
   4   1  30        317.54        284.45         8.62 o                         
   0   2  30        300.87        318.12        11.27 o                         
   1   2  30        110.07        125.03         3.72 o                         
   2   2  30          1.49         51.79         3.29 o                         
   3   2  30         22.27         19.60         1.84 o                         
   4   2  30         73.88        127.37         6.78 o                         
   1   3  30          4.93          9.72         1.34 o                         
   2   3  30        100.30        114.93         4.01 o                         
   3   3  30          0.84          0.84         1.53 o                         
   4   3  30         50.30         60.78         4.16 o                         
   0   4  30        654.63        685.92        16.40 o                         
   1   4  30        119.89        123.04         4.69 o                         
   2   4  30        323.97        346.21         8.02 o                         
   3   4  30         60.17         75.34         3.97 o                         
   1   5  30         18.70         23.59         2.37 o                         
   2   5  30          4.03         12.23         1.58 o                         
   0   6  30        324.71        307.92        12.61 o                         
   1   1  31          3.23          4.84         0.80 o                         
   2   1  31          1.17         25.80         2.08 o                         
   3   1  31          2.24          7.84         1.47 o                         
   4   1  31         10.62         20.66         2.61 o                         
   0   2  31        735.45        747.93        16.68 o                         
   1   2  31         34.77         35.29         2.41 o                         
   2   2  31        717.85        729.83        11.32 o                         
   3   2  31          2.83         11.10         1.34 o                         
   4   2  31        550.91        608.11        13.49 o                         
   1   3  31          2.27          3.71         1.01 o                         
   2   3  31         31.68         37.45         2.84 o                         
   3   3  31          9.64         13.94         1.35 o                         
   0   4  31         44.92         68.75         4.92 o                         
   1   4  31        157.41        172.07         5.93 o                         
   2   4  31         13.73         33.35         2.73 o                         
   3   4  31         26.76         33.15         2.44 o                         
   1   5  31          9.74         15.76         2.11 o                         
   0   0  32         30.67         33.83         4.38 o                         
   1   0  32        113.50        130.82         4.84 o                         
   2   0  32        148.29        188.05         7.42 o                         
   3   0  32         14.18         27.86         4.38 o                         
   1   1  32         11.75         15.62         1.47 o                         
   2   1  32          4.31         10.66         1.24 o                         
   3   1  32         17.79         30.22         2.83 o                         
   0   2  32         11.13         20.17         2.37 o                         
   1   2  32          8.82         24.18         1.93 o                         
   2   2  32         83.93        105.79         3.87 o                         
   3   2  32        239.78        254.81         7.06 o                         
   1   3  32          0.03          7.40         1.37 o                         
   2   3  32         20.70         43.65         2.87 o                         
   3   3  32         10.38         12.76         1.62 o                         
   0   4  32        718.85        673.34        19.24 o                         
   1   4  32          0.49          4.30         1.68 o                         
   2   4  32        219.79        230.57         7.40 o                         
   1   1  33          3.11         14.12         1.60 o                         
   2   1  33         11.92         15.13         1.58 o                         
   3   1  33         24.05         37.64         3.38 o                         
   0   2  33        388.16        374.75        11.36 o                         
   1   2  33        346.55        374.15         8.41 o                         
   2   2  33         25.06         43.06         2.91 o                         
   3   2  33        681.48        687.74        12.35 o                         
   1   3  33          5.43         19.23         2.02 o                         
   2   3  33          3.18          3.27         1.83 o                         
   0   4  33        484.10        487.39        16.05 o                         
   1   4  33         62.47         81.26         3.94 o                         
   0   0  34        226.00        224.50        10.39 o                         
   1   0  34        111.21        126.37         6.92 o                         
   2   0  34         97.08         87.05         5.93 o                         
   1   1  34         63.22         68.84         3.45 o                         
   2   1  34         52.35         53.10         3.29 o                         
   0   2  34         60.38         68.65         4.95 o                         
   1   2  34         13.36         31.17         2.68 o                         
   2   2  34         60.43         68.11         3.52 o                         
   1   3  34          1.51         24.60         2.49 o                         
   1   1  35         27.19         35.63         2.70 o                         
   0   2  35        110.34        104.10         5.61 o                         
   1   2  35        176.40        199.33         6.89 o                         
                                                                                
